# Supplementary material for: The Arabidopsis RLCK VI_A2 Kinase Controls Seedling and Plant Growth in Parallel with Gibberellin
Source: Int J Mol Sci. 2020 Oct 1;21(19):7266. doi: 10.3390/ijms21197266 (PMC7582978; doi:10.3390/ijms21197266)
Supplement: Supplementary file 1 [file ijms-21-07266-s001.zip]

Archive with 12 entries (9 files):
- Supplementary Valkai et al/
- Supplementary Valkai et al/Figs/
- Supplementary Valkai et al/Figs/Supplementary Fig. 5 sm2.pdf
- Supplementary Valkai et al/Figs/Supplementary Fig.1 sm2.pdf
- Supplementary Valkai et al/Figs/Supplementary Fig.2 sm2.pdf
- Supplementary Valkai et al/Figs/Supplementary Fig.3 sm2.pdf
- Supplementary Valkai et al/Figs/Supplementary Fig.4 sm2.pdf
- Supplementary Valkai et al/Supplementary Tables/
- Supplementary Valkai et al/Supplementary Tables/Supplementary Table 1_full transcritptomic analysis.xlsx
- Supplementary Valkai et al/Supplementary Tables/Supplementary Table 2_GO enrichment.xlsx
- Supplementary Valkai et al/Supplementary Tables/Supplementary Table 6_cell wall and transport.xlsx
- Supplementary Valkai et al/Supplementary Tables/Supplementary Table 7_primers.xlsx
