# Supplementary material for: The Arabidopsis RLCK VI_A2 Kinase Controls Seedling and Plant Growth in Parallel with Gibberellin
Source: Int J Mol Sci. 2020 Oct 1;21(19):7266. doi: 10.3390/ijms21197266 (PMC7582978; doi:10.3390/ijms21197266)
Supplement: Supplementary file 1 [file ijms-21-07266-s001.zip › Supplementary Valkai et al/Supplementary Tables/Supplementary Table 1_full transcritptomic analysis.xlsx]

## Sheet: All
test_id	gene_id	Annotation	locus	sample_1	sample_2	status	value_1	value_2	log2(fold_change)	test_stat	p_value	q_value	significant
AT1G01010	AT1G01010	NAC001 NAC domain containing protein 1	1:3630-5899	wt_dd18	mut_dd18	OK	86.4907	47.8952	-0.852664	-2.60593	5e-05	0.00194082	yes
AT1G01020	AT1G01020	ARV1 ARV1 family protein	1:6787-9130	wt_dd18	mut_dd18	OK	12.8456	11.0007	-0.223675	-0.36331	0.34265	0.819669	no
AT1G01030	AT1G01030	NGA3 AP2/B3-like transcriptional factor family protein	1:11648-13714	wt_dd18	mut_dd18	OK	1.51189	1.18346	-0.353349	-0.248916	0.51825	0.905431	no
AT1G01040	AT1G01040	DCL1 dicer-like 1	1:23120-33171	wt_dd18	mut_dd18	OK	13.0663	14.2858	0.128733	0.284987	0.50165	0.899136	no
AT1G01050	AT1G01050	PPa1 pyrophosphorylase 1	1:23120-33171	wt_dd18	mut_dd18	OK	61.1307	60.3849	-0.017709	-0.0281618	0.9445	0.991856	no
AT1G01060	AT1G01060	LHY Homeodomain-like superfamily protein	1:33364-37871	wt_dd18	mut_dd18	OK	20.5905	18.4565	-0.157846	-0.382215	0.33605	0.815072	no
AT1G01070	AT1G01070	UMAMIT28 nodulin MtN21 /EamA-like transporter family protein	1:38443-41017	wt_dd18	mut_dd18	OK	9.87569	9.59523	-0.0415631	-0.0720703	0.8562	0.984242	no
AT1G01080	AT1G01080	AT1G01080 RNA-binding (RRM/RBD/RNP motifs) family protein	1:44969-47059	wt_dd18	mut_dd18	OK	11.3493	11.8503	0.0623153	0.10811	0.78865	0.973572	no
AT1G01090	AT1G01090	PDH-E1 ALPHA pyruvate dehydrogenase E1 alpha	1:47233-49304	wt_dd18	mut_dd18	OK	95.3626	90.1886	-0.0804791	-0.253442	0.57885	0.923091	no
AT1G01100	AT1G01100	AT1G01100 60S acidic ribosomal protein family	1:49908-51210	wt_dd18	mut_dd18	OK	396.345	419.261	0.0810947	0.197741	0.62435	0.938512	no
AT1G01110	AT1G01110	IQD18 IQ-domain 18	1:51952-54737	wt_dd18	mut_dd18	OK	2.91641	4.37124	0.583847	0.773838	0.0526	0.348623	no
AT1G01120	AT1G01120	KCS1 3-ketoacyl-CoA synthase 1	1:57163-59215	wt_dd18	mut_dd18	OK	65.7728	97.2965	0.564897	1.74497	0.0001	0.00350622	yes
AT1G01130	AT1G01130	AT1G01130 CBL-interacting Serine/Threonine-kinase	1:61904-63811	wt_dd18	mut_dd18	NOTEST	0	0.955542	inf	0	1	1	no
AT1G01140	AT1G01140	CIPK9 CBL-interacting protein kinase 9	1:64165-67774	wt_dd18	mut_dd18	OK	23.3552	27.2461	0.222304	0.516311	0.1985	0.678979	no
AT1G01150	AT1G01150	AT1G01150 Homeodomain-like protein with RING/FYVE/PHD-type zinc fing	1:69910-72138	wt_dd18	mut_dd18	NOTEST	0	0.159235	inf	0	1	1	no
AT1G01160	AT1G01160	GIF2 GRF1-interacting factor 2	1:72338-74737	wt_dd18	mut_dd18	OK	42.9089	45.2039	0.0751698	0.1768	0.7275	0.9604	no
AT1G01170	AT1G01170	AT1G01170 ozone-responsive stress-like protein (DUF1138)	1:72338-74737	wt_dd18	mut_dd18	OK	100.586	100.523	-0.000898978	-0.00155119	0.9972	0.998233	no
AT1G01180	AT1G01180	AT1G01180 S-adenosyl-L-methionine-dependent methyltransferases super	1:75389-76845	wt_dd18	mut_dd18	OK	35.5486	35.3401	-0.00848627	-0.0243133	0.95985	0.992553	no
AT1G01190	AT1G01190	CYP78A8 cytochrome P450, family 78, subfamily A, polypeptide 8	1:82983-84946	wt_dd18	mut_dd18	OK	14.0279	12.5592	-0.159553	-0.314614	0.4404	0.873784	no
AT1G01200	AT1G01200	RABA3 RAB GTPase homolog A3	1:86485-88409	wt_dd18	mut_dd18	OK	1.36348	2.05147	0.589366	0.509166	0.26755	0.756376	no
AT1G01210	AT1G01210	AT1G01210 DNA-directed RNA polymerase, subunit M, archaeal	1:88621-90502	wt_dd18	mut_dd18	OK	19.9727	31.0545	0.636771	1.01377	0.0138	0.150782	no
AT1G01220	AT1G01220	FKGP L-fucokinase/GDP-L-fucose pyrophosphorylase	1:91341-95681	wt_dd18	mut_dd18	OK	6.93037	6.05671	-0.194398	-0.385038	0.31355	0.797067	no
AT1G01225	AT1G01225	AT1G01225 NC domain-containing protein-like protein	1:95934-97407	wt_dd18	mut_dd18	OK	4.17271	4.57427	0.132555	0.178043	0.7275	0.9604	no
AT1G01230	AT1G01230	AT1G01230 ORMDL family protein	1:97411-99240	wt_dd18	mut_dd18	OK	58.0014	57.5568	-0.0111022	-0.0350415	0.9471	0.991856	no
AT1G01240	AT1G01240	AT1G01240 transmembrane protein	1:99864-101987	wt_dd18	mut_dd18	OK	18.3775	16.8263	-0.127222	-0.265141	0.5114	0.901405	no
AT1G01250	AT1G01250	AT1G01250 Integrase-type DNA-binding superfamily protein	1:104439-105330	wt_dd18	mut_dd18	NOTEST	0.47029	0.130453	-1.85002	0	1	1	no
AT1G01260	AT1G01260	AT1G01260 basic helix-loop-helix (bHLH) DNA-binding superfamily prot	1:108945-111699	wt_dd18	mut_dd18	OK	16.4055	15.3779	-0.093322	-0.220133	0.5876	0.926874	no
AT1G01270	AT1G01270	AT1G01270 tRNA-Gln	1:111889-111961	wt_dd18	mut_dd18	NOTEST	0	0	0	0	1	1	no
AT1G01280	AT1G01280	CYP703A2 cytochrome P450, family 703, subfamily A, polypeptide 2 Gen	1:112262-113947	wt_dd18	mut_dd18	NOTEST	0	0	0	0	1	1	no
AT1G01290	AT1G01290	CNX3 cofactor of nitrate reductase and xanthine dehydrogenase 3	1:114201-116407	wt_dd18	mut_dd18	OK	13.8594	12.0382	-0.20325	-0.376688	0.3536	0.82494	no
AT1G01300	AT1G01300	AT1G01300 Eukaryotic aspartyl protease family protein	1:116783-118845	wt_dd18	mut_dd18	OK	37.68	53.6835	0.510681	1.54363	0.00075	0.0176838	yes
AT1G01305	AT1G01305	AT1G01305 hypothetical protein	1:119380-119997	wt_dd18	mut_dd18	NOTEST	0	0	0	0	1	1	no
AT1G01310	AT1G01310	AT1G01310 CAP (Cysteine-rich secretory proteins, Antigen 5, and Path	1:120153-130577	wt_dd18	mut_dd18	NOTEST	0	0.115976	inf	0	1	1	no
AT1G01320	AT1G01320	AT1G01320 Tetratricopeptide repeat (TPR)-like superfamily protein Ge	1:120153-130577	wt_dd18	mut_dd18	OK	20.1587	18.9211	-0.0914099	-0.239739	0.55455	0.91598	no
AT1G01335	AT1G01335	AT1G01335 auxin-responsive endogenous peptide protein	1:130735-130858	wt_dd18	mut_dd18	NOTEST	0	0	0	0	1	1	no
AT1G01340	AT1G01340	CNGC10 cyclic nucleotide gated channel 10	1:132269-135924	wt_dd18	mut_dd18	OK	16.0734	8.33437	-0.947534	-2.01212	5e-05	0.00194082	yes
AT1G01350	AT1G01350	AT1G01350 Zinc finger (CCCH-type/C3HC4-type RING finger) family prot	1:136089-138162	wt_dd18	mut_dd18	OK	19.5744	18.4623	-0.0843901	-0.207764	0.66175	0.947137	no
AT1G01355	AT1G01355	AT1G01355 Putative endonuclease or glycosyl hydrolase	1:138488-139680	wt_dd18	mut_dd18	OK	1.74265	1.33078	-0.389014	-0.144468	0.73835	0.963307	no
AT1G01360	AT1G01360	RCAR1 regulatory component of ABA receptor 1	1:141869-143261	wt_dd18	mut_dd18	OK	28.7836	26.687	-0.10911	-0.287944	0.559	0.916735	no
AT1G01370	AT1G01370	HTR12 Histone superfamily protein	1:143488-146479	wt_dd18	mut_dd18	OK	1.23242	1.97321	0.679055	0.330039	0.17935	0.652402	no
AT1G01380	AT1G01380	ETC1 Homeodomain-like superfamily protein	1:147042-149848	wt_dd18	mut_dd18	OK	2.94759	1.44646	-1.02701	-0.508695	0.2641	0.753548	no
AT1G01390	AT1G01390	AT1G01390 UDP-Glycosyltransferase superfamily protein	1:147042-149848	wt_dd18	mut_dd18	OK	0.443164	1.09279	1.3021	0.530209	0.12885	0.559623	no
AT1G01400	AT1G01400	AT1G01400 hypothetical protein	1:150688-152210	wt_dd18	mut_dd18	NOTEST	0	0	0	0	1	1	no
AT1G01410	AT1G01410	PUM22 pumilio 22	1:153112-154198	wt_dd18	mut_dd18	NOTEST	0	0	0	0	1	1	no
AT1G01420	AT1G01420	UGT72B3 UDP-glucosyl transferase 72B3	1:154366-156178	wt_dd18	mut_dd18	OK	5.24854	4.88709	-0.102941	-0.142224	0.72825	0.96054	no
AT1G01430	AT1G01430	TBL25 TRICHOME BIREFRINGENCE-LIKE 25	1:156476-158823	wt_dd18	mut_dd18	OK	47.3313	58.6943	0.310425	0.95202	0.0341	0.270627	no
AT1G01440	AT1G01440	AT1G01440 hypothetical protein (DUF3133)	1:159627-162953	wt_dd18	mut_dd18	OK	14.44	14.0384	-0.0406917	-0.104858	0.81135	0.978341	no
AT1G01448	AT1G01448	AT1G01448 Natural antisense transcript overlaps with AT1G01450	1:163277-166353	wt_dd18	mut_dd18	OK	11.3326	11.8363	0.0627346	0.131459	0.74265	0.964223	no
AT1G01450	AT1G01450	AT1G01450 Protein kinase superfamily protein	1:163277-166353	wt_dd18	mut_dd18	NOTEST	0	0	0	0	1	1	no
AT1G01453	AT1G01453	AT1G01453 late embryosis abundant hydroxyproline-rich glycoprote	1:166588-168088	wt_dd18	mut_dd18	OK	0.252723	0.531482	1.07246	0.260714	0.52355	0.907436	no
AT1G01460	AT1G01460	PIPK11 Phosphatidylinositol-4-phosphate 5-kinase, core	1:168558-171386	wt_dd18	mut_dd18	NOTEST	0	0	0	0	1	1	no
AT1G01470	AT1G01470	LEA14 Late embryosis abundant protein	1:171524-172948	wt_dd18	mut_dd18	OK	25.333	24.0265	-0.0763923	-0.199737	0.67655	0.951381	no
AT1G01480	AT1G01480	ACS2 1-amino-cyclopropane-1-carboxylate synthase 2	1:175705-178406	wt_dd18	mut_dd18	OK	1.76444	1.57423	-0.164565	-0.142726	0.69515	0.955869	no
AT1G01490	AT1G01490	AT1G01490 Heavy metal transport/detoxification superfamily protein G	1:180016-182749	wt_dd18	mut_dd18	OK	146.718	138.62	-0.0819135	-0.227677	0.5759	0.921958	no
AT1G01500	AT1G01500	AT1G01500 Erythronate-4-phosphate dehydrogenase family protein	1:185032-187135	wt_dd18	mut_dd18	OK	11.6611	9.86163	-0.241808	-0.518779	0.25795	0.745748	no
AT1G01510	AT1G01510	AN NAD(P)-binding Rossmann-fold superfamily protein	1:187144-192436	wt_dd18	mut_dd18	OK	24.7427	26.6458	0.106906	0.282728	0.484	0.893469	no
AT1G01520	AT1G01520	ASG4 Homeodomain-like superfamily protein	1:187144-192436	wt_dd18	mut_dd18	NOTEST	0.0752418	0.362943	2.27014	0	1	1	no
AT1G01530	AT1G01530	AGL28 AGAMOUS-like 28	1:192633-193670	wt_dd18	mut_dd18	NOTEST	0	0	0	0	1	1	no
AT1G01540	AT1G01540	AT1G01540 Protein kinase superfamily protein	1:195644-198787	wt_dd18	mut_dd18	OK	32.15	32.1497	-1.35045e-05	-3.49171e-05	0.99985	0.99985	no
AT1G01550	AT1G01550	BPS1 BPS1-like protein (DUF793)	1:199526-201775	wt_dd18	mut_dd18	OK	239.801	231.911	-0.0482678	-0.129154	0.7524	0.966452	no
AT1G01560	AT1G01560	MPK11 MAP kinase 11	1:202102-204440	wt_dd18	mut_dd18	OK	3.89657	1.21481	-1.68148	-1.26119	0.0004	0.0106427	yes
AT1G01570	AT1G01570	AT1G01570 transferring glycosyl group transferase (DUF604)	1:204934-207642	wt_dd18	mut_dd18	OK	2.20506	1.29017	-0.773261	-0.636524	0.0946	0.483017	no
AT1G01580	AT1G01580	FRO2 ferric reduction oxidase 2	1:208994-213082	wt_dd18	mut_dd18	OK	0.157497	1.86873	3.56866	1.24553	0.1804	0.653644	no
AT1G01590	AT1G01590	FRO1 ferric reduction oxidase 1	1:214149-217734	wt_dd18	mut_dd18	NOTEST	0	0	0	0	1	1	no
AT1G01600	AT1G01600	CYP86A4 cytochrome P450, family 86, subfamily A, polypeptide 4	1:218833-221286	wt_dd18	mut_dd18	OK	2.8649	4.05286	0.500457	0.752802	0.08245	0.450314	no
AT1G01610	AT1G01610	GPAT4 glycerol-3-phosphate acyltransferase 4	1:221641-224351	wt_dd18	mut_dd18	OK	59.2909	52.9544	-0.163059	-0.50709	0.26355	0.752687	no
AT1G01620	AT1G01620	PIP1C plasma membrane intrinsic protein 1C	1:225664-227543	wt_dd18	mut_dd18	OK	626.652	879.095	0.488355	1.02215	0.0131	0.145882	no
AT1G01630	AT1G01630	AT1G01630 Sec14p-like phosphatidylinositol transfer family protein G	1:228798-232630	wt_dd18	mut_dd18	OK	32.4859	31.3921	-0.0494138	-0.112654	0.81715	0.978411	no
AT1G01640	AT1G01640	AT1G01640 BTB/POZ domain-containing protein	1:228798-232630	wt_dd18	mut_dd18	OK	34.8705	31.274	-0.157043	-0.262287	0.5118	0.901504	no
AT1G01650	AT1G01650	SPPL4 SIGNAL PEPTIDE PEPTIDASE-LIKE 4	1:232839-237905	wt_dd18	mut_dd18	OK	17.2639	14.6155	-0.240263	-0.549588	0.1732	0.642686	no
AT1G01660	AT1G01660	AT1G01660 RING/U-box superfamily protein	1:239840-242703	wt_dd18	mut_dd18	OK	0.623955	0.646419	0.0510276	0.0250773	0.95905	0.992553	no
AT1G01670	AT1G01670	AT1G01670 RING/U-box superfamily protein	1:242712-246054	wt_dd18	mut_dd18	OK	1.99477	2.03042	0.0255568	0.0157752	0.96585	0.993098	no
AT1G01680	AT1G01680	PUB54 plant U-box 54	1:246261-248440	wt_dd18	mut_dd18	OK	5.94302	0.975188	-2.60744	-2.10679	0.00205	0.0376625	yes
AT1G01690	AT1G01690	PRD3 putative recombination initiation defects 3	1:249040-252522	wt_dd18	mut_dd18	OK	2.0993	2.97713	0.504012	0.498438	0.1599	0.621031	no
AT1G01695	AT1G01695	TRM33 Phosphatidylinositol N-acetyglucosaminlytransferase subunit P-	1:252625-254530	wt_dd18	mut_dd18	NOTEST	0.480307	0.474484	-0.0175972	0	1	1	no
AT1G01700	AT1G01700	ROPGEF2 RHO guanyl-nucleotide exchange factor 2	1:259306-261667	wt_dd18	mut_dd18	OK	0.591695	1.09439	0.887198	0.346699	0.07785	0.436102	no
AT1G01710	AT1G01710	AT1G01710 acyl-CoA thioesterase II	1:262827-266324	wt_dd18	mut_dd18	OK	20.0107	19.2052	-0.0592712	-0.151835	0.7468	0.96549	no
AT1G01715	AT1G01715	AT1G01715 hypothetical protein	1:266332-267883	wt_dd18	mut_dd18	OK	3.29287	4.22555	0.359794	0.239458	0.55855	0.916679	no
AT1G01720	AT1G01720	ATAF1 NAC (No Apical Meristem) domain transcriptional regulator supe	1:267992-274930	wt_dd18	mut_dd18	OK	84.7427	61.3566	-0.46587	-1.1657	0.01525	0.160243	no
AT1G01725	AT1G01725	AT1G01725 adenylosuccinate synthetase	1:267992-274930	wt_dd18	mut_dd18	OK	27.9495	25.8704	-0.111517	-0.116215	0.8637	0.985556	no
AT1G01730	AT1G01730	AT1G01730 hypothetical protein	1:267992-274930	wt_dd18	mut_dd18	OK	39.5108	43.8466	0.15022	0.240893	0.6238	0.938474	no
AT1G01740	AT1G01740	BSK4 kinase with tetratricopeptide repeat domain-containing protein	1:267992-274930	wt_dd18	mut_dd18	OK	3.97948	4.10737	0.045636	0.0237463	0.9462	0.991856	no
AT1G01750	AT1G01750	ADF11 actin depolymerizing factor 11	1:275187-278599	wt_dd18	mut_dd18	OK	2.22117	2.48331	0.160943	0.0970125	0.8361	0.980865	no
AT1G01760	AT1G01760	AT1G01760 denosine deaminases acting on tRNA	1:275187-278599	wt_dd18	mut_dd18	OK	3.9081	3.61326	-0.113166	-0.102411	0.7675	0.969628	no
AT1G01770	AT1G01770	AT1G01770 propionyl-CoA carboxylase	1:278599-284245	wt_dd18	mut_dd18	OK	16.5231	14.5212	-0.18632	-0.33373	0.45045	0.879118	no
AT1G01780	AT1G01780	PLIM2b GATA type zinc finger transcription factor family protein Gen	1:278599-284245	wt_dd18	mut_dd18	OK	36.9995	29.1378	-0.344614	-0.452849	0.25185	0.739486	no
AT1G01790	AT1G01790	KEA1 K efflux antiporter 1	1:284349-291203	wt_dd18	mut_dd18	OK	4.83901	5.36224	0.148123	0.298025	0.46925	0.887507	no
AT1G01800	AT1G01800	AT1G01800 NAD(P)-binding Rossmann-fold superfamily protein	1:293245-295086	wt_dd18	mut_dd18	OK	49.2967	55.3938	0.168234	0.430615	0.28725	0.772955	no
AT1G01810	AT1G01810	AT1G01810 hypothetical protein	1:295206-295859	wt_dd18	mut_dd18	OK	1.32202	2.83188	1.09902	0.761797	0.16665	0.632773	no
AT1G01820	AT1G01820	PEX11C peroxin 11c	1:296000-298334	wt_dd18	mut_dd18	OK	113.518	107.343	-0.0806906	-0.270593	0.57985	0.923091	no
AT1G01830	AT1G01830	AT1G01830 ARM repeat superfamily protein	1:298450-302310	wt_dd18	mut_dd18	OK	8.94102	13.1184	0.553077	1.1534	0.0046	0.0692251	no
AT1G01840	AT1G01840	AT1G01840 AP2-like ethylene-responsive transcription factor SNZ	1:303462-306310	wt_dd18	mut_dd18	OK	0.795835	1.56104	0.971965	0.318944	0.46	0.883487	no
AT1G01860	AT1G01860	PFC1 Ribosomal RNA adenine dimethylase family protein	1:303462-306310	wt_dd18	mut_dd18	OK	6.67363	9.19672	0.462648	0.554274	0.1289	0.559623	no
AT1G01870	AT1G01870	AT1G01870 tRNA-Val	1:306383-306456	wt_dd18	mut_dd18	NOTEST	0	0	0	0	1	1	no
AT1G01880	AT1G01880	AT1G01880 5'-3' exonuclease family protein	1:306466-309541	wt_dd18	mut_dd18	OK	2.03411	1.55698	-0.385642	-0.314354	0.31035	0.794805	no
AT1G01890	AT1G01890	AT1G01890 tRNA-Lys	1:306466-309541	wt_dd18	mut_dd18	NOTEST	0	0	0	0	1	1	no
AT1G01900	AT1G01900	SBTI1.1 subtilase family protein	1:310168-319667	wt_dd18	mut_dd18	OK	1.62144	3.51503	1.11626	0.767999	0.09515	0.483925	no
AT1G01910	AT1G01910	AT1G01910 P-loop containing nucleoside triphosphate hydrolases super	1:310168-319667	wt_dd18	mut_dd18	OK	39.3305	39.2627	-0.00248945	-0.00524855	0.9906	0.996787	no
AT1G01920	AT1G01920	AT1G01920 SET domain-containing protein	1:310168-319667	wt_dd18	mut_dd18	OK	14.5928	18.5477	0.345984	0.430253	0.2709	0.759326	no
AT1G01930	AT1G01930	AT1G01930 zinc finger protein-like protein	1:319768-324917	wt_dd18	mut_dd18	OK	12.2709	10.8391	-0.178994	-0.360593	0.42635	0.867355	no
AT1G01940	AT1G01940	AT1G01940 Cyclophilin-like peptidyl-prolyl cis-trans isomerase famil	1:319768-324917	wt_dd18	mut_dd18	OK	17.6992	19.1755	0.115578	0.154773	0.704	0.956912	no
AT1G01950	AT1G01950	ARK2 armadillo repeat kinesin 2	1:325315-337912	wt_dd18	mut_dd18	OK	8.32037	10.3381	0.31325	0.323899	0.454	0.880349	no
AT1G01960	AT1G01960	EDA10 SEC7-like guanine nucleotide exchange family protein	1:325315-337912	wt_dd18	mut_dd18	OK	33.2449	31.166	-0.0931602	-0.242569	0.55305	0.914885	no
AT1G01970	AT1G01970	AT1G01970 Tetratricopeptide repeat (TPR)-like superfamily protein Ge	1:338240-340088	wt_dd18	mut_dd18	OK	6.12276	6.35551	0.0538266	0.0931488	0.83745	0.981078	no
AT1G01980	AT1G01980	AT1G01980 FAD-binding Berberine family protein	1:340107-342040	wt_dd18	mut_dd18	NOTEST	0	0	0	0	1	1	no
AT1G01990	AT1G01990	AT1G01990 hypothetical protein	1:342917-344400	wt_dd18	mut_dd18	OK	24.5379	26.1437	0.0914502	0.245243	0.6069	0.933003	no
AT1G02000	AT1G02000	GAE2 UDP-D-glucuronate 4-epimerase 2	1:345515-347603	wt_dd18	mut_dd18	OK	8.106	9.37038	0.209117	0.43383	0.33135	0.812212	no
AT1G02010	AT1G02010	SEC1A secretory 1A	1:347612-352545	wt_dd18	mut_dd18	OK	3.4813	3.7382	0.102717	0.130976	0.7217	0.959314	no
AT1G02020	AT1G02020	AT1G02020 nitroreductase family protein	1:352611-357258	wt_dd18	mut_dd18	OK	5.75506	6.36945	0.146337	0.266491	0.5365	0.910875	no
AT1G02030	AT1G02030	AT1G02030 C2H2-like zinc finger protein	1:352611-357258	wt_dd18	mut_dd18	OK	0.725674	0.396624	-0.871551	-0.362485	0.3869	0.843749	no
AT1G02040	AT1G02040	AT1G02040 C2H2-type zinc finger family protein	1:357905-359078	wt_dd18	mut_dd18	NOTEST	0	0	0	0	1	1	no
AT1G02050	AT1G02050	LAP6 Chalcone and stilbene synthase family protein	1:359116-360746	wt_dd18	mut_dd18	OK	11.121	11.1982	0.00998323	0.0208364	0.9524	0.992315	no
AT1G02060	AT1G02060	AT1G02060 Tetratricopeptide repeat (TPR)-like superfamily protein Ge	1:360917-363142	wt_dd18	mut_dd18	OK	11.9745	10.6397	-0.170501	-0.38778	0.3763	0.836538	no
AT1G02065	AT1G02065	SPL8 squamosa promoter binding protein-like 8	1:365164-367443	wt_dd18	mut_dd18	OK	0.643909	0.832182	0.370043	0.19163	0.5869	0.926582	no
AT1G02067	AT1G02067	AT1G02067 hypothetical protein	1:365164-367443	wt_dd18	mut_dd18	NOTEST	0	0	0	0	1	1	no
AT1G02070	AT1G02070	AT1G02070 zinc ion-binding protein	1:370194-371090	wt_dd18	mut_dd18	OK	1.1113	2.57592	1.21284	0.839651	0.1071	0.513516	no
AT1G02080	AT1G02080	AT1G02080 transcription regulator	1:373334-386913	wt_dd18	mut_dd18	OK	28.3149	24.9431	-0.182923	-0.510334	0.211	0.693686	no
AT1G02090	AT1G02090	FUS5 Proteasome component (PCI) domain protein	1:387276-389808	wt_dd18	mut_dd18	OK	30.937	28.4471	-0.121051	-0.274276	0.50545	0.899827	no
AT1G02100	AT1G02100	SBI1 Leucine carboxyl methyltransferase	1:389811-392816	wt_dd18	mut_dd18	OK	82.3423	91.8669	0.157911	0.43972	0.27965	0.768636	no
AT1G02110	AT1G02110	AT1G02110 bZIP domain class transcription factor (DUF630 and DUF632)	1:392830-395528	wt_dd18	mut_dd18	OK	12.0336	14.1465	0.233377	0.561943	0.20925	0.691741	no
AT1G02120	AT1G02120	VAD1 GRAM domain family protein	1:395688-401919	wt_dd18	mut_dd18	OK	69.8703	65.8516	-0.0854591	-0.218306	0.62995	0.939314	no
AT1G02130	AT1G02130	RA-5 RAS 5	1:395688-401919	wt_dd18	mut_dd18	OK	62.2157	70.072	0.171559	0.262066	0.5199	0.906821	no
AT1G02136	AT1G02136	AT1G02136 pseudo of ELMO/CED-12 family protein Pseudo	1:402692-402961	wt_dd18	mut_dd18	NOTEST	0	0	0	0	1	1	no
AT1G02140	AT1G02140	MAGO mago nashi family protein	1:403099-404456	wt_dd18	mut_dd18	OK	198.662	203.787	0.0367483	0.135404	0.7965	0.975699	no
AT1G02145	AT1G02145	ALG12 homolog of asparagine-linked glycosylation 12	1:404599-408619	wt_dd18	mut_dd18	OK	16.0477	16.958	0.0796034	0.163901	0.68255	0.952625	no
AT1G02150	AT1G02150	AT1G02150 Tetratricopeptide repeat (TPR)-like superfamily protein Ge	1:408621-410680	wt_dd18	mut_dd18	OK	35.2655	34.1197	-0.0476523	-0.136634	0.76465	0.968837	no
AT1G02160	AT1G02160	AT1G02160 Cox19 family protein (CHCH motif)	1:410743-411632	wt_dd18	mut_dd18	OK	57.8598	47.5293	-0.283745	-0.540754	0.1895	0.6665	no
AT1G02170	AT1G02170	MC1 metacaspase 1	1:411663-414649	wt_dd18	mut_dd18	OK	28.0328	25.3724	-0.143852	-0.365901	0.44305	0.876243	no
AT1G02180	AT1G02180	AT1G02180 ferredoxin-like protein	1:411663-414649	wt_dd18	mut_dd18	OK	5.56354	5.50713	-0.0147039	-0.00906981	0.9811	0.994374	no
AT1G02190	AT1G02190	AT1G02190 Fatty acid hydroxylase superfamily	1:415073-418027	wt_dd18	mut_dd18	NOTEST	0.0825189	0.374435	2.18192	0	1	1	no
AT1G02205	AT1G02205	CER1 Fatty acid hydroxylase superfamily	1:418415-422579	wt_dd18	mut_dd18	OK	4.78739	20.7196	2.11369	3.77011	5e-05	0.00194082	yes
AT1G02210	AT1G02210	AT1G02210 NAC (No Apical Meristem) domain transcriptional regulator	1:427547-427811	wt_dd18	mut_dd18	NOTEST	0	0	0	0	1	1	no
AT1G02220	AT1G02220	NAC003 NAC domain containing protein 3	1:428649-430720	wt_dd18	mut_dd18	OK	14.3564	6.19449	-1.21264	-2.30315	5e-05	0.00194082	yes
AT1G02228	AT1G02228	AT1G02228 transposable_element_ TransposableElement	1:433030-433819	wt_dd18	mut_dd18	NOTEST	0	0	0	0	1	1	no
AT1G02230	AT1G02230	NAC004 NAC domain containing protein 4	1:434964-436922	wt_dd18	mut_dd18	OK	1.70509	1.18495	-0.525023	-0.444936	0.33695	0.81589	no
AT1G02250	AT1G02250	NAC005 NAC domain containing protein 5	1:437859-439559	wt_dd18	mut_dd18	NOTEST	0.228959	0	-inf	0	1	1	no
AT1G02260	AT1G02260	AT1G02260 Divalent ion symporter	1:440199-442972	wt_dd18	mut_dd18	OK	9.26778	7.89862	-0.230623	-0.454228	0.2631	0.752599	no
AT1G02270	AT1G02270	AT1G02270 Calcium-binding endonuclease/exonuclease/phosphatase famil	1:443117-446296	wt_dd18	mut_dd18	OK	10.9595	10.0073	-0.131128	-0.241651	0.5407	0.912036	no
AT1G02280	AT1G02280	TOC33 translocon at the outer envelope membrane of chloroplasts 33 G	1:448422-450426	wt_dd18	mut_dd18	OK	53.3063	58.3571	0.130602	0.328972	0.41765	0.861351	no
AT1G02290	AT1G02290	AT1G02290 hypothetical protein	1:450460-452743	wt_dd18	mut_dd18	OK	7.59266	8.71226	0.198443	0.385196	0.40165	0.851349	no
AT1G02300	AT1G02300	AT1G02300 Cysteine proteinases superfamily protein	1:453106-455519	wt_dd18	mut_dd18	OK	8.04927	8.0875	0.00683701	0.0126258	0.97965	0.994362	no
AT1G02305	AT1G02305	AT1G02305 Cysteine proteinases superfamily protein	1:455687-463618	wt_dd18	mut_dd18	OK	133.171	139.874	0.0708503	0.213291	0.651	0.944131	no
AT1G02310	AT1G02310	MAN1 Glycosyl hydrolase superfamily protein	1:455687-463618	wt_dd18	mut_dd18	OK	0.802813	0.228259	-1.81439	-0.249028	0.37205	0.833663	no
AT1G02320	AT1G02320	AT1G02320 hypothetical protein	1:455687-463618	wt_dd18	mut_dd18	NOTEST	0	0	0	0	1	1	no
AT1G02330	AT1G02330	AT1G02330 integrator complex subunit-like protein	1:455687-463618	wt_dd18	mut_dd18	OK	27.7134	29.3024	0.0804339	0.0827458	0.8352	0.980865	no
AT1G02335	AT1G02335	GL22 germin-like protein subfamily 2 member 2 precursor	1:463753-464981	wt_dd18	mut_dd18	OK	12.1127	15.0753	0.315664	0.639899	0.2108	0.693365	no
AT1G02340	AT1G02340	HFR1 basic helix-loop-helix (bHLH) DNA-binding superfamily protein G	1:465615-467880	wt_dd18	mut_dd18	OK	209.135	245.141	0.22918	0.628917	0.12	0.539561	no
AT1G02350	AT1G02350	AT1G02350 protoporphyrinogen oxidase-like protein	1:469817-470693	wt_dd18	mut_dd18	OK	2.22621	4.1989	0.91542	0.704423	0.28995	0.774001	no
AT1G02360	AT1G02360	AT1G02360 Chitinase family protein	1:471882-473336	wt_dd18	mut_dd18	OK	37.4831	15.8	-1.24632	-2.36211	5e-05	0.00194082	yes
AT1G02370	AT1G02370	AT1G02370 Tetratricopeptide repeat (TPR)-like superfamily protein Ge	1:474372-476612	wt_dd18	mut_dd18	OK	6.96391	7.55046	0.116668	0.22431	0.6102	0.933399	no
AT1G02380	AT1G02380	AT1G02380 transmembrane protein	1:476944-479112	wt_dd18	mut_dd18	OK	2.26711	2.51889	0.151939	0.161619	0.73485	0.96234	no
AT1G02390	AT1G02390	GPAT2 glycerol-3-phosphate acyltransferase 2	1:480649-483373	wt_dd18	mut_dd18	OK	2.65278	1.69805	-0.643623	-0.751735	0.09485	0.483321	no
AT1G02400	AT1G02400	GA2OX6 gibberellin 2-oxidase 6	1:486799-489651	wt_dd18	mut_dd18	OK	11.7821	6.83014	-0.786612	-1.24087	0.00255	0.0446272	yes
AT1G02405	AT1G02405	AT1G02405 proline-rich family protein	1:489873-490627	wt_dd18	mut_dd18	OK	0.73507	0.599644	-0.293775	-0.134626	0.7968	0.975699	no
AT1G02410	AT1G02410	AT1G02410 cytochrome c oxidase assembly protein CtaG / Cox11 family	1:490859-492979	wt_dd18	mut_dd18	OK	8.83978	10.1212	0.195299	0.303543	0.42745	0.867955	no
AT1G02420	AT1G02420	AT1G02420 Pentatricopeptide repeat (PPR) superfamily protein	1:493638-496332	wt_dd18	mut_dd18	OK	2.62441	3.331	0.343961	0.383639	0.37135	0.833431	no
AT1G02430	AT1G02430	ARFD1B ADP-ribosylation factor D1B	1:493638-496332	wt_dd18	mut_dd18	OK	0.812246	0.563407	-0.527738	-0.145103	0.59625	0.929466	no
AT1G02440	AT1G02440	ARFD1A ADP-ribosylation factor D1A	1:496371-497555	wt_dd18	mut_dd18	NOTEST	0.177692	0.204085	0.199797	0	1	1	no
AT1G02450	AT1G02450	NIMIN1 NIM1-interacting 1	1:497916-498539	wt_dd18	mut_dd18	OK	0.883773	0.216782	-2.02743	-0.347847	0.2635	0.752687	no
AT1G02460	AT1G02460	AT1G02460 Pectin lyase-like superfamily protein	1:504462-507268	wt_dd18	mut_dd18	NOTEST	0.40263	0.0885167	-2.18543	0	1	1	no
AT1G02470	AT1G02470	AT1G02470 Polyketide cyclase/dehydrase and lipid transport superfami	1:511764-515422	wt_dd18	mut_dd18	OK	6.36178	5.93248	-0.100797	-0.104659	0.8302	0.98028	no
AT1G02475	AT1G02475	AT1G02475 Polyketide cyclase/dehydrase and lipid transport superfami	1:511764-515422	wt_dd18	mut_dd18	OK	11.6473	9.32739	-0.320454	-0.421117	0.31215	0.795783	no
AT1G02480	AT1G02480	AT1G02480 tRNA-Phe	1:515493-515566	wt_dd18	mut_dd18	NOTEST	0	0	0	0	1	1	no
AT1G02490	AT1G02490	AT1G02490 hypothetical protein	1:516568-516866	wt_dd18	mut_dd18	NOTEST	1.03665	0	-inf	0	1	1	no
AT1G02500	AT1G02500	SAM1 S-adenosylmethionine synthetase 1	1:518090-520495	wt_dd18	mut_dd18	OK	631.06	566.654	-0.155309	-0.349482	0.38605	0.842891	no
AT1G02510	AT1G02510	TPK4 Outward rectifying potassium channel protein	1:520497-521668	wt_dd18	mut_dd18	NOTEST	0	0	0	0	1	1	no
AT1G02520	AT1G02520	ABCB11 P-glycoprotein 11	1:523535-529069	wt_dd18	mut_dd18	OK	8.92869	4.54669	-0.973631	-2.00781	5e-05	0.00194082	yes
AT1G02530	AT1G02530	ABCB12 P-glycoprotein 12	1:529678-534677	wt_dd18	mut_dd18	NOTEST	0.0465238	0.0827923	0.831528	0	1	1	no
AT1G02540	AT1G02540	AT1G02540 hypothetical protein	1:534826-535699	wt_dd18	mut_dd18	NOTEST	0	0	0	0	1	1	no
AT1G02550	AT1G02550	AT1G02550 Plant invertase/pectin methylesterase inhibitor superfamil	1:536482-537211	wt_dd18	mut_dd18	NOTEST	0	0	0	0	1	1	no
AT1G02560	AT1G02560	CLPP5 nuclear encoded CLP protease 5	1:537739-540127	wt_dd18	mut_dd18	OK	59.2133	55.6435	-0.0897091	-0.280885	0.55665	0.9164	no
AT1G02570	AT1G02570	AT1G02570 transmembrane protein	1:541235-542245	wt_dd18	mut_dd18	NOTEST	0.315357	0.613715	0.960585	0	1	1	no
AT1G02575	AT1G02575	AT1G02575 transmembrane protein	1:543010-544057	wt_dd18	mut_dd18	NOTEST	0	0	0	0	1	1	no
AT1G02580	AT1G02580	MEA SET domain-containing protein	1:544732-549202	wt_dd18	mut_dd18	OK	1.20113	0.25162	-2.25507	-0.861598	0.10555	0.508368	no
AT1G02590	AT1G02590	AT1G02590 Aldehyde oxidase/xanthine dehydrogenase, molybdopterin bin	1:552137-552761	wt_dd18	mut_dd18	NOTEST	0	0	0	0	1	1	no
AT1G02600	AT1G02600	AT1G02600 tRNA-His	1:552137-552761	wt_dd18	mut_dd18	NOTEST	0	0	0	0	1	1	no
AT1G02610	AT1G02610	AT1G02610 RING/FYVE/PHD zinc finger superfamily protein	1:553018-556152	wt_dd18	mut_dd18	OK	10.4009	9.00817	-0.207395	-0.275257	0.45955	0.883124	no
AT1G02620	AT1G02620	AT1G02620 Ras-related small GTP-binding family protein	1:557091-558774	wt_dd18	mut_dd18	OK	0.808476	0.367986	-1.13556	-0.506391	0.5323	0.910228	no
AT1G02630	AT1G02630	AT1G02630 Nucleoside transporter family protein	1:560609-562598	wt_dd18	mut_dd18	NOTEST	0.120058	0.323956	1.43206	0	1	1	no
AT1G02640	AT1G02640	BXL2 beta-xylosidase 2	1:564017-567771	wt_dd18	mut_dd18	OK	25.6875	28.7512	0.162552	0.460638	0.29405	0.779411	no
AT1G02650	AT1G02650	AT1G02650 Tetratricopeptide repeat (TPR)-like superfamily protein Ge	1:568557-570554	wt_dd18	mut_dd18	OK	1.22943	0.807083	-0.607202	-0.3914	0.3455	0.821452	no
AT1G02660	AT1G02660	AT1G02660 alpha/beta-Hydrolases superfamily protein	1:571825-575085	wt_dd18	mut_dd18	OK	18.0545	17.1335	-0.0755375	-0.198439	0.6481	0.942962	no
AT1G02670	AT1G02670	AT1G02670 P-loop containing nucleoside triphosphate hydrolases super	1:575921-580532	wt_dd18	mut_dd18	NOTEST	0.298531	0.283768	-0.0731699	0	1	1	no
AT1G02680	AT1G02680	TAF13 TBP-associated factor 13	1:580624-582310	wt_dd18	mut_dd18	OK	15.9886	13.6241	-0.230879	-0.473772	0.3651	0.829391	no
AT1G02681	AT1G02681	AT1G02681 pseudo of cotton fiber protein Pseudo	1:582363-582985	wt_dd18	mut_dd18	NOTEST	0	0.198179	inf	0	1	1	no
AT1G02690	AT1G02690	IMPA-6 importin alpha isoform 6	1:584133-587327	wt_dd18	mut_dd18	OK	9.09395	10.7928	0.247095	0.474854	0.24105	0.729374	no
AT1G02700	AT1G02700	AT1G02700 GATA transcription factor-like protein	1:588002-589480	wt_dd18	mut_dd18	OK	0.845167	0.599534	-0.495395	-0.281199	0.5127	0.901622	no
AT1G02705	AT1G02705	AT1G02705 hypothetical protein	1:589583-590406	wt_dd18	mut_dd18	OK	2.3329	3.35152	0.522692	0.208981	0.74135	0.963986	no
AT1G02710	AT1G02710	AT1G02710 glycine-rich protein	1:589583-590406	wt_dd18	mut_dd18	NOTEST	0	0	0	0	1	1	no
AT1G02720	AT1G02720	GATL5 galacturonosyltransferase 5	1:591681-594264	wt_dd18	mut_dd18	OK	2.47506	3.054	0.303235	0.342411	0.36395	0.82887	no
AT1G02730	AT1G02730	CSLD5 cellulose synthase-like D5	1:594501-598657	wt_dd18	mut_dd18	OK	5.33032	6.58413	0.304769	0.664771	0.1208	0.541599	no
AT1G02740	AT1G02740	AT1G02740 MRG family protein	1:599329-602199	wt_dd18	mut_dd18	OK	11.4733	8.76554	-0.388367	-0.786514	0.0943	0.482104	no
AT1G02750	AT1G02750	AT1G02750 Drought-responsive family protein	1:602488-604387	wt_dd18	mut_dd18	OK	19.5073	17.3328	-0.170506	-0.297537	0.46715	0.885917	no
AT1G02760	AT1G02760	AT1G02760 tRNA-Lys	1:604401-604474	wt_dd18	mut_dd18	NOTEST	0	0	0	0	1	1	no
AT1G02770	AT1G02770	AT1G02770 hypothetical protein	1:604872-606708	wt_dd18	mut_dd18	OK	3.91225	4.01361	0.0369036	0.0481343	0.90265	0.989031	no
AT1G02780	AT1G02780	emb2386 Ribosomal protein L19e family protein	1:607798-609534	wt_dd18	mut_dd18	OK	571.353	604.72	0.0818853	0.252107	0.6132	0.934794	no
AT1G02790	AT1G02790	PGA4 polygalacturonase 4	1:610362-612324	wt_dd18	mut_dd18	NOTEST	0	0	0	0	1	1	no
AT1G02800	AT1G02800	CEL2 cellulase 2	1:613196-616231	wt_dd18	mut_dd18	OK	0.437097	0.818481	0.904995	0.55819	0.1973	0.67813	no
AT1G02810	AT1G02810	AT1G02810 Plant invertase/pectin methylesterase inhibitor superfamil	1:618060-620502	wt_dd18	mut_dd18	OK	26.1185	13.0275	-1.00351	-2.48667	5e-05	0.00194082	yes
AT1G02813	AT1G02813	AT1G02813 pectinesterase (Protein of unknown function, DUF538)	1:620677-621329	wt_dd18	mut_dd18	NOTEST	0	0	0	0	1	1	no
AT1G02816	AT1G02816	AT1G02816 pectinesterase (Protein of unknown function, DUF538)	1:621452-623054	wt_dd18	mut_dd18	OK	14.3734	16.5327	0.201924	0.475465	0.30845	0.793108	no
AT1G02820	AT1G02820	LEA3 Late embryosis abundant 3 (LEA3) family protein	1:623655-624567	wt_dd18	mut_dd18	OK	2.97236	3.17259	0.094056	0.0973849	0.84525	0.982222	no
AT1G02830	AT1G02830	AT1G02830 Ribosomal L22e protein family	1:625083-625608	wt_dd18	mut_dd18	NOTEST	0	0	0	0	1	1	no
AT1G02840	AT1G02840	SR34 RNA-binding (RRM/RBD/RNP motifs) family protein	1:626638-629993	wt_dd18	mut_dd18	OK	152.164	157.647	0.051072	0.141674	0.73	0.96076	no
AT1G02850	AT1G02850	BGLU11 beta glucosidase 11	1:630373-633420	wt_dd18	mut_dd18	OK	28.4445	23.062	-0.302633	-0.724638	0.0733	0.421835	no
AT1G02860	AT1G02860	NLA SPX (SYG1/Pho81/XPR1) domain-containing protein	1:635143-638681	wt_dd18	mut_dd18	OK	34.8915	42.1981	0.274302	0.674909	0.1541	0.611013	no
AT1G02870	AT1G02870	AT1G02870 nucleolar-like protein	1:635143-638681	wt_dd18	mut_dd18	OK	32.6636	35.1854	0.107296	0.150994	0.70445	0.956912	no
AT1G02880	AT1G02880	TPK1 thiamin pyrophosphokinase1	1:642504-644903	wt_dd18	mut_dd18	OK	9.98501	8.6418	-0.208432	-0.307181	0.4137	0.858673	no
AT1G02890	AT1G02890	AT1G02890 AAA-type ATPase family protein	1:645083-652001	wt_dd18	mut_dd18	OK	43.1792	38.3781	-0.170053	-0.478913	0.23955	0.727248	no
AT1G02900	AT1G02900	RALF1 rapid alkalinization factor 1	1:653603-654457	wt_dd18	mut_dd18	OK	81.1437	81.6791	0.00948764	0.0319052	0.95365	0.992315	no
AT1G02910	AT1G02910	LPA1 tetratricopeptide repeat (TPR)-containing protein	1:655567-658216	wt_dd18	mut_dd18	OK	13.4532	15.427	0.19751	0.401508	0.32925	0.810489	no
AT1G02920	AT1G02920	GSTF7 glutathione S-transferase 7	1:658577-659980	wt_dd18	mut_dd18	OK	647.956	299.328	-1.11417	-2.73503	5e-05	0.00194082	yes
AT1G02930	AT1G02930	GSTF6 glutathione S-transferase 6	1:661087-662475	wt_dd18	mut_dd18	OK	260.826	121.46	-1.10261	-2.53535	5e-05	0.00194082	yes
AT1G02940	AT1G02940	GSTF5 glutathione S-transferase (class phi) 5	1:662962-664290	wt_dd18	mut_dd18	NOTEST	0	0.271608	inf	0	1	1	no
AT1G02950	AT1G02950	GSTF4 glutathione S-transferase F4	1:665118-666471	wt_dd18	mut_dd18	OK	10.9074	14.0112	0.361263	0.517508	0.16075	0.622665	no
AT1G02952	AT1G02952	AT1G02952 Natural antisense transcript overlaps with AT1G02950	1:665118-666471	wt_dd18	mut_dd18	NOTEST	0	0	0	0	1	1	no
AT1G02960	AT1G02960	AT1G02960 kinetochore protein	1:666806-669919	wt_dd18	mut_dd18	OK	13.0088	14.632	0.169638	0.347615	0.3749	0.835622	no
AT1G02965	AT1G02965	AT1G02965 hypothetical protein	1:671660-672814	wt_dd18	mut_dd18	NOTEST	0	0	0	0	1	1	no
AT1G02970	AT1G02970	WEE1 WEE1-like kinase	1:673305-676419	wt_dd18	mut_dd18	OK	0.457167	0.884593	0.952293	0.616704	0.16665	0.632773	no
AT1G02980	AT1G02980	CUL2 cullin 2	1:677359-687385	wt_dd18	mut_dd18	NOTEST	0.232824	0.0344847	-2.75521	0	1	1	no
AT1G02990	AT1G02990	AT1G02990 hypothetical protein	1:677359-687385	wt_dd18	mut_dd18	OK	9.47536	8.65793	-0.130159	-0.311009	0.44575	0.87663	no
AT1G03000	AT1G03000	PEX6 peroxin 6	1:687794-692660	wt_dd18	mut_dd18	OK	9.23587	8.94612	-0.0459851	-0.109039	0.79885	0.975977	no
AT1G03010	AT1G03010	AT1G03010 Phototropic-responsive NPH3 family protein	1:693189-696504	wt_dd18	mut_dd18	OK	0.816072	0.738846	-0.143424	-0.0882301	0.7683	0.969628	no
AT1G03020	AT1G03020	AT1G03020 Thioredoxin superfamily protein	1:697918-698591	wt_dd18	mut_dd18	OK	0.350978	1.33153	1.92364	0.556907	0.11485	0.530002	no
AT1G03030	AT1G03030	AT1G03030 P-loop containing nucleoside triphosphate hydrolases super	1:701364-706689	wt_dd18	mut_dd18	OK	7.53898	7.38387	-0.0299915	-0.0309165	0.94955	0.992014	no
AT1G03040	AT1G03040	AT1G03040 basic helix-loop-helix (bHLH) DNA-binding superfamily prot	1:701364-706689	wt_dd18	mut_dd18	OK	47.6638	49.7733	0.0624779	0.155875	0.69635	0.955869	no
AT1G03050	AT1G03050	AT1G03050 ENTH/ANTH/VHS superfamily protein	1:707484-711857	wt_dd18	mut_dd18	NOTEST	0	0	0	0	1	1	no
AT1G03055	AT1G03055	D27 beta-carotene isomerase D27-like protein	1:707484-711857	wt_dd18	mut_dd18	NOTEST	0	0.117951	inf	0	1	1	no
AT1G03060	AT1G03060	SPI BEACH-DOMAIN HOMOLOG A1	1:712439-727553	wt_dd18	mut_dd18	OK	16.0299	12.6386	-0.342927	-0.961281	0.0184	0.182392	no
AT1G03070	AT1G03070	AT1G03070 Bax inhibitor-1 family protein	1:729829-738306	wt_dd18	mut_dd18	OK	1.07203	1.53191	0.514984	0.102258	0.7617	0.968837	no
AT1G03080	AT1G03080	NET1D kinase interacting (KIP1-like) family protein	1:729829-738306	wt_dd18	mut_dd18	OK	50.8683	47.2085	-0.107722	-0.291183	0.47905	0.89176	no
AT1G03090	AT1G03090	MCCA methylcrotonyl-CoA carboxylase alpha chain	1:739543-746701	wt_dd18	mut_dd18	OK	77.7326	62.7547	-0.308796	-0.84734	0.0603	0.376662	no
AT1G03100	AT1G03100	AT1G03100 Pentatricopeptide repeat (PPR) superfamily protein	1:739543-746701	wt_dd18	mut_dd18	OK	1.88715	2.11659	0.165534	0.0411278	0.86265	0.985556	no
AT1G03103	AT1G03103	AT1G03103 Bifunctional inhibitor/lipid-transfer protein/seed storage	1:747196-748057	wt_dd18	mut_dd18	NOTEST	0	0	0	0	1	1	no
AT1G03106	AT1G03106	AT1G03106 hypothetical protein	1:748100-749034	wt_dd18	mut_dd18	OK	4.39551	6.30416	0.520274	0.653738	0.20575	0.687093	no
AT1G03110	AT1G03110	TRM82 Transducin/WD40 repeat-like superfamily protein	1:749245-751976	wt_dd18	mut_dd18	OK	9.22966	10.157	0.13813	0.277572	0.55465	0.91598	no
AT1G03120	AT1G03120	RAB28 responsive to abscisic acid 28	1:752190-753140	wt_dd18	mut_dd18	NOTEST	0	0.422579	inf	0	1	1	no
AT1G03130	AT1G03130	PSAD-2 photosystem I subunit D-2	1:753306-756303	wt_dd18	mut_dd18	OK	31.5	27.8961	-0.175289	-0.227583	0.6673	0.949638	no
AT1G03140	AT1G03140	AT1G03140 splicing factor Prp18 family protein	1:753306-756303	wt_dd18	mut_dd18	OK	52.5262	48.5726	-0.112894	-0.237058	0.5492	0.914234	no
AT1G03150	AT1G03150	AT1G03150 Acyl-CoA N-acyltransferases (NAT) superfamily protein	1:756413-758678	wt_dd18	mut_dd18	OK	21.908	25.1691	0.200195	0.479276	0.3763	0.836538	no
AT1G03160	AT1G03160	FZL FZO-like protein	1:761260-766194	wt_dd18	mut_dd18	OK	8.13869	10.061	0.305902	0.630833	0.11065	0.523005	no
AT1G03165	AT1G03165	AT1G03165 hypothetical protein	1:766335-767385	wt_dd18	mut_dd18	OK	0	4.05573	inf	-nan	0.0088	0.11055	no
AT1G03170	AT1G03170	FAF2 FANTASTIC four-like protein (DUF3049)	1:768375-770684	wt_dd18	mut_dd18	OK	0.636152	0.35836	-0.827964	-0.521527	0.22865	0.713249	no
AT1G03180	AT1G03180	AT1G03180 non-structural protein	1:773357-775362	wt_dd18	mut_dd18	OK	2.30272	3.05711	0.408829	0.273914	0.3027	0.788948	no
AT1G03190	AT1G03190	UVH6 RAD3-like DNA-binding helicase protein	1:775526-780062	wt_dd18	mut_dd18	OK	4.67616	5.79539	0.309581	0.521292	0.1839	0.657923	no
AT1G03200	AT1G03200	AT1G03200 hypothetical protein	1:780518-784346	wt_dd18	mut_dd18	OK	5.20158	5.02892	-0.0487003	-0.0362476	0.95875	0.992553	no
AT1G03210	AT1G03210	AT1G03210 Phenazine biosynthesis PhzC/PhzF protein	1:780518-784346	wt_dd18	mut_dd18	OK	39.7587	30.6612	-0.374857	-0.815963	0.046	0.321905	no
AT1G03220	AT1G03220	AT1G03220 Eukaryotic aspartyl protease family protein	1:786831-788722	wt_dd18	mut_dd18	OK	407.733	221.603	-0.879647	-2.24908	5e-05	0.00194082	yes
AT1G03230	AT1G03230	AT1G03230 Eukaryotic aspartyl protease family protein	1:789819-791689	wt_dd18	mut_dd18	OK	16.6137	16.903	0.0249017	0.0620052	0.89295	0.988978	no
AT1G03240	AT1G03240	AT1G03240 hypothetical protein	1:792221-793060	wt_dd18	mut_dd18	NOTEST	0	0.22132	inf	0	1	1	no
AT1G03250	AT1G03250	AT1G03250 R3H domain protein	1:793314-795403	wt_dd18	mut_dd18	OK	23.5986	20.4115	-0.209322	-0.423261	0.28415	0.771091	no
AT1G03260	AT1G03260	AT1G03260 SNARE associated Golgi protein family	1:795448-798491	wt_dd18	mut_dd18	OK	8.37385	7.94678	-0.07552	-0.13899	0.76905	0.96972	no
AT1G03270	AT1G03270	AT1G03270 CBS domain protein with a domain protein (DUF21)	1:799114-802625	wt_dd18	mut_dd18	OK	1.15799	0.792385	-0.547349	-0.433257	0.33125	0.812212	no
AT1G03280	AT1G03280	AT1G03280 Transcription factor TFIIE, alpha subunit	1:802969-807066	wt_dd18	mut_dd18	OK	31.4376	28.7287	-0.129999	-0.333446	0.418	0.861351	no
AT1G03290	AT1G03290	AT1G03290 ELKS/Rab6-interacting/CAST family protein	1:807360-813216	wt_dd18	mut_dd18	OK	24.6891	20.4758	-0.269951	-0.672008	0.13075	0.564036	no
AT1G03300	AT1G03300	ATDUF1 at domain protein (DOMAIN OF UNKNOWN FUNCTION 724 1)	1:807360-813216	wt_dd18	mut_dd18	OK	4.15976	5.80567	0.480961	0.440749	0.29295	0.778121	no
AT1G03310	AT1G03310	DBE1 debranching enzyme 1	1:813412-816812	wt_dd18	mut_dd18	OK	3.75478	3.9978	0.0904803	0.146783	0.7125	0.958001	no
AT1G03320	AT1G03320	AT1G03320 hypothetical protein	1:816988-817767	wt_dd18	mut_dd18	NOTEST	0.172347	0.166548	-0.0493787	0	1	1	no
AT1G03325	AT1G03325	AT1G03325 hypothetical protein	1:816988-817767	wt_dd18	mut_dd18	NOTEST	0	0	0	0	1	1	no
AT1G03330	AT1G03330	LSM2 Small nuclear ribonucleoprotein family protein	1:817933-819563	wt_dd18	mut_dd18	OK	34.7831	38.3465	0.140711	0.390826	0.4788	0.89176	no
AT1G03340	AT1G03340	AT1G03340 hypothetical protein	1:819611-821476	wt_dd18	mut_dd18	OK	3.31359	3.19783	-0.0513029	-0.0658647	0.8916	0.98877	no
AT1G03350	AT1G03350	AT1G03350 BSD domain-containing protein	1:822581-824410	wt_dd18	mut_dd18	OK	41.654	44.9155	0.108758	0.329909	0.46745	0.88606	no
AT1G03360	AT1G03360	RRP4 ribosomal RNA processing 4	1:824516-826399	wt_dd18	mut_dd18	OK	11.5253	11.5098	-0.0019327	-0.00395823	0.9825	0.994652	no
AT1G03365	AT1G03365	AT1G03365 RING/U-box superfamily protein	1:826522-830393	wt_dd18	mut_dd18	OK	11.1976	9.64043	-0.216017	-0.477404	0.2379	0.725275	no
AT1G03370	AT1G03370	AT1G03370 C2 calcium/lipid-binding and GRAM domain containing protei	1:830549-835411	wt_dd18	mut_dd18	OK	20.1917	17.3714	-0.217045	-0.582128	0.1547	0.6114	no
AT1G03380	AT1G03380	ATG18G yeast autophagy 18 G-like protein	1:835766-842418	wt_dd18	mut_dd18	OK	33.0939	31.0547	-0.091753	-0.258688	0.5276	0.908338	no
AT1G03390	AT1G03390	AT1G03390 HXXXD-type acyl-transferase family protein	1:835766-842418	wt_dd18	mut_dd18	NOTEST	0	0	0	0	1	1	no
AT1G03395	AT1G03395	AT1G03395 hypothetical protein	1:835766-842418	wt_dd18	mut_dd18	NOTEST	0	0	0	0	1	1	no
AT1G03400	AT1G03400	AT1G03400 2-oxoglutarate (2OG) and Fe(II)-dependent oxygenase superf	1:842658-844251	wt_dd18	mut_dd18	OK	9.23152	7.6912	-0.26336	-0.410941	0.30625	0.7923	no
AT1G03410	AT1G03410	2A6 2-oxoglutarate (2OG) and Fe(II)-dependent oxygenase superfamily	1:844435-847739	wt_dd18	mut_dd18	OK	5.86551	5.99333	0.0311011	0.043602	0.92055	0.99015	no
AT1G03420	AT1G03420	Sadhu4-2 transposable_element_ TransposableElement	1:844435-847739	wt_dd18	mut_dd18	OK	19.3474	24.4742	0.339118	0.545339	0.1794	0.652402	no
AT1G03430	AT1G03430	AHP5 histidine-containing phosphotransfer factor 5	1:847792-849621	wt_dd18	mut_dd18	OK	17.8617	19.3932	0.118682	0.236212	0.5593	0.916856	no
AT1G03440	AT1G03440	AT1G03440 Leucine-rich repeat (LRR) family protein	1:852150-854297	wt_dd18	mut_dd18	OK	8.49769	8.77639	0.046556	0.0979159	0.8285	0.980116	no
AT1G03445	AT1G03445	BSU1 Serine/threonine protein phosphatase family protein	1:854409-859701	wt_dd18	mut_dd18	NOTEST	0.211056	0.318214	0.592375	0	1	1	no
AT1G03457	AT1G03457	AT1G03457 RNA-binding (RRM/RBD/RNP motifs) family protein	1:860760-864372	wt_dd18	mut_dd18	OK	12.3888	11.5284	-0.103842	-0.203068	0.6127	0.934535	no
AT1G03470	AT1G03470	NET3A Kinase interacting (KIP1-like) family protein	1:865894-867733	wt_dd18	mut_dd18	OK	20.0343	20.0059	-0.00205264	-0.00413332	0.991	0.996838	no
AT1G03475	AT1G03475	LIN2 Coproporphyrinogen III oxidase	1:868852-871308	wt_dd18	mut_dd18	OK	41.5733	39.114	-0.0879722	-0.258758	0.57705	0.922562	no
AT1G03490	AT1G03490	NAC006 NAC domain containing protein 6	1:871873-872906	wt_dd18	mut_dd18	NOTEST	0	0	0	0	1	1	no
AT1G03495	AT1G03495	AT1G03495 HXXXD-type acyl-transferase family protein	1:873165-874476	wt_dd18	mut_dd18	NOTEST	0.0778454	0	-inf	0	1	1	no
AT1G03502	AT1G03502	AT1G03502	1:875357-875471	wt_dd18	mut_dd18	NOTEST	0	0	0	0	1	1	no
AT1G03506	AT1G03506	AT1G03506	1:875517-875604	wt_dd18	mut_dd18	NOTEST	0	0	0	0	1	1	no
AT1G03510	AT1G03510	AT1G03510 Tetratricopeptide repeat (TPR)-like superfamily protein Ge	1:876086-877556	wt_dd18	mut_dd18	OK	1.43932	1.33587	-0.107607	-0.0956765	0.8302	0.98028	no
AT1G03515	AT1G03515	AT1G03515 tRNA-Asp	1:877647-877719	wt_dd18	mut_dd18	NOTEST	0	0	0	0	1	1	no
AT1G03520	AT1G03520	AT1G03520 Core-2/I-branching beta-1,6-N-acetylglucosaminyltransferas	1:877860-880259	wt_dd18	mut_dd18	OK	8.10818	7.77123	-0.0612349	-0.108154	0.78595	0.973197	no
AT1G03530	AT1G03530	NAF1 nuclear assembly factor 1	1:880383-883599	wt_dd18	mut_dd18	OK	8.5822	9.90909	0.207406	0.477315	0.2729	0.7608	no
AT1G03540	AT1G03540	AT1G03540 Pentatricopeptide repeat (PPR-like) superfamily protein Ge	1:883682-885611	wt_dd18	mut_dd18	OK	1.90723	1.71574	-0.152651	-0.16904	0.70975	0.957894	no
AT1G03545	AT1G03545	AT1G03545 Natural antisense transcript overlaps with AT1G03550	1:885622-887972	wt_dd18	mut_dd18	OK	1.65061	1.85495	0.168382	0.110395	0.78855	0.973507	no
AT1G03550	AT1G03550	SCAMP4 Secretory carrier membrane protein (SCAMP) family protein Gen	1:885622-887972	wt_dd18	mut_dd18	OK	23.2684	25.2448	0.117614	0.177933	0.6332	0.940205	no
AT1G03560	AT1G03560	AT1G03560 Pentatricopeptide repeat (PPR-like) superfamily protein Ge	1:890154-892492	wt_dd18	mut_dd18	OK	6.16812	6.68695	0.116517	0.225362	0.6161	0.935906	no
AT1G03570	AT1G03570	AT1G03570 tRNA-Gln	1:892513-892585	wt_dd18	mut_dd18	NOTEST	0	0	0	0	1	1	no
AT1G03580	AT1G03580	AT1G03580 pseudo of MATH domain/coiled-coil protein Pseudo	1:892884-894194	wt_dd18	mut_dd18	OK	8.93556	7.08356	-0.335084	-0.446357	0.26185	0.751034	no
AT1G03590	AT1G03590	AT1G03590 Protein phosphatase 2C family protein	1:894237-897718	wt_dd18	mut_dd18	OK	20.1599	24.6703	0.291284	0.785135	0.08175	0.448785	no
AT1G03600	AT1G03600	PSB27 photosystem II family protein	1:898479-899794	wt_dd18	mut_dd18	OK	18.7487	25.7426	0.457368	1.10561	0.02305	0.210215	no
AT1G03610	AT1G03610	AT1G03610 plant/protein (DUF789)	1:900731-903070	wt_dd18	mut_dd18	OK	37.1129	38.4672	0.0517092	0.134693	0.7432	0.964447	no
AT1G03620	AT1G03620	AT1G03620 ELMO/CED-12 family protein	1:904031-909650	wt_dd18	mut_dd18	OK	4.70556	5.22554	0.151213	0.163972	0.61625	0.935953	no
AT1G03630	AT1G03630	POR C protochlorophyllide oxidoreductase C	1:904031-909650	wt_dd18	mut_dd18	OK	1.14868	2.0311	0.822286	0.403565	0.28805	0.773403	no
AT1G03640	AT1G03640	AT1G03640 tRNA-Phe	1:909810-909883	wt_dd18	mut_dd18	NOTEST	0	0	0	0	1	1	no
AT1G03650	AT1G03650	AT1G03650 Acyl-CoA N-acyltransferases (NAT) superfamily protein	1:910022-911292	wt_dd18	mut_dd18	OK	7.32403	9.15865	0.322497	0.528896	0.3087	0.793108	no
AT1G03660	AT1G03660	AT1G03660 Ankyrin-repeat containing protein	1:911309-913808	wt_dd18	mut_dd18	OK	5.53307	3.35314	-0.722568	-0.646165	0.10105	0.497434	no
AT1G03670	AT1G03670	AT1G03670 ankyrin repeat family protein	1:914221-916222	wt_dd18	mut_dd18	NOTEST	0	0	0	0	1	1	no
AT1G03680	AT1G03680	THM1 thioredoxin M-type 1	1:916771-918064	wt_dd18	mut_dd18	OK	31.4124	34.1594	0.120947	0.324859	0.53005	0.908541	no
AT1G03687	AT1G03687	AT1G03687 DTW domain-containing protein	1:918284-920592	wt_dd18	mut_dd18	OK	6.45607	5.89794	-0.130445	-0.184981	0.6429	0.942211	no
AT1G03700	AT1G03700	AT1G03700 Uncharacterized protein family (UPF0497)	1:920949-922098	wt_dd18	mut_dd18	OK	6.6317	6.17726	-0.102412	-0.14968	0.7815	0.972611	no
AT1G03710	AT1G03710	AT1G03710 Cystatin/monellin superfamily protein	1:923389-924730	wt_dd18	mut_dd18	NOTEST	0.108458	0.374854	1.7892	0	1	1	no
AT1G03720	AT1G03720	AT1G03720 Cysteine proteinases superfamily protein	1:924895-926373	wt_dd18	mut_dd18	NOTEST	0	0	0	0	1	1	no
AT1G03730	AT1G03730	AT1G03730 pyrroline-5-carboxylate reductase	1:930714-931985	wt_dd18	mut_dd18	OK	8.98381	9.03438	0.00809916	0.0149317	0.98	0.994362	no
AT1G03740	AT1G03740	AT1G03740 Protein kinase superfamily protein	1:933425-937152	wt_dd18	mut_dd18	OK	31.7719	23.7812	-0.417927	-1.11824	0.0059	0.0835257	no
AT1G03743	AT1G03743	AT1G03743	1:937206-937287	wt_dd18	mut_dd18	NOTEST	0	0	0	0	1	1	no
AT1G03746	AT1G03746	AT1G03746	1:937400-937485	wt_dd18	mut_dd18	NOTEST	0	0	0	0	1	1	no
AT1G03750	AT1G03750	SWI2 switch 2	1:937825-943377	wt_dd18	mut_dd18	OK	3.97765	3.48623	-0.190247	-0.228551	0.6083	0.933003	no
AT1G03760	AT1G03760	AT1G03760 Prefoldin chaperone subunit family protein	1:937825-943377	wt_dd18	mut_dd18	OK	20.914	24.0966	0.204359	0.400523	0.33105	0.811966	no
AT1G03770	AT1G03770	RING1B RING 1B	1:944571-951850	wt_dd18	mut_dd18	OK	15.253	12.6268	-0.272599	-0.56532	0.19425	0.674732	no
AT1G03780	AT1G03780	TPX2 targeting protein for XKLP2	1:944571-951850	wt_dd18	mut_dd18	OK	2.5375	2.3869	-0.088271	-0.0783551	0.8391	0.981268	no
AT1G03790	AT1G03790	SOM Zinc finger C-x8-C-x5-C-x3-H type family protein	1:954289-956144	wt_dd18	mut_dd18	OK	10.8275	15.7363	0.539397	1.22795	0.00785	0.102353	no
AT1G03800	AT1G03800	ERF10 ERF domain protein 10	1:957103-958383	wt_dd18	mut_dd18	OK	0.911705	0.860126	-0.084019	-0.0559889	0.91865	0.989837	no
AT1G03810	AT1G03810	AT1G03810 Nucleic acid-binding, OB-fold-like protein	1:958758-959609	wt_dd18	mut_dd18	NOTEST	0	0	0	0	1	1	no
AT1G03820	AT1G03820	AT1G03820 E6-like protein	1:959789-960916	wt_dd18	mut_dd18	OK	20.2364	22.8105	0.172748	0.418512	0.4035	0.852566	no
AT1G03830	AT1G03830	AT1G03830 guanylate-binding family protein	1:961683-966790	wt_dd18	mut_dd18	OK	6.00843	5.47139	-0.135079	-0.262352	0.52335	0.907436	no
AT1G03840	AT1G03840	MGP C2H2 and C2HC zinc fingers superfamily protein	1:967469-970334	wt_dd18	mut_dd18	OK	0.590574	0.637188	0.109602	0.0541719	0.9166	0.989676	no
AT1G03850	AT1G03850	GRXS13 Glutaredoxin family protein	1:975870-977911	wt_dd18	mut_dd18	OK	202.394	135.43	-0.579621	-1.56436	5e-05	0.00194082	yes
AT1G03860	AT1G03860	PHB2 prohibitin 2	1:979306-982002	wt_dd18	mut_dd18	OK	52.993	50.0701	-0.0818524	-0.215464	0.5941	0.928693	no
AT1G03870	AT1G03870	FLA9 FASCICLIN-like arabinoogalactan 9	1:982380-983544	wt_dd18	mut_dd18	OK	256.737	433.202	0.754753	2.25487	5e-05	0.00194082	yes
AT1G03880	AT1G03880	CRU2 cruciferin 2	1:985750-988146	wt_dd18	mut_dd18	OK	0.29429	1.59214	2.43566	1.39478	0.0359	0.278383	no
AT1G03890	AT1G03890	AT1G03890 RmlC-like cupins superfamily protein	1:989197-991020	wt_dd18	mut_dd18	NOTEST	0	0.0664172	inf	0	1	1	no
AT1G03900	AT1G03900	ABCI18 non-intrinsic ABC protein 4	1:991105-993126	wt_dd18	mut_dd18	OK	162.003	153.658	-0.0762991	-0.257558	0.5923	0.928458	no
AT1G03905	AT1G03905	ABCI19 P-loop containing nucleoside triphosphate hydrolases superfam	1:993399-995989	wt_dd18	mut_dd18	OK	2.72934	2.49839	-0.12755	-0.105148	0.7815	0.972611	no
AT1G03910	AT1G03910	AT1G03910 cactus-binding carboxy-terminal, cactin	1:996075-1000629	wt_dd18	mut_dd18	OK	34.8033	30.6207	-0.184715	-0.503633	0.21595	0.698321	no
AT1G03920	AT1G03920	AT1G03920 Protein kinase family protein	1:1001115-1004410	wt_dd18	mut_dd18	OK	1.70259	2.32892	0.451925	0.447943	0.20605	0.687093	no
AT1G03930	AT1G03930	ADK1 dual specificity kinase 1	1:1004687-1008370	wt_dd18	mut_dd18	OK	9.12168	10.0636	0.141779	0.315394	0.4824	0.893296	no
AT1G03935	AT1G03935	AT1G03935	1:1008809-1008896	wt_dd18	mut_dd18	NOTEST	0	0	0	0	1	1	no
AT1G03940	AT1G03940	AT1G03940 HXXXD-type acyl-transferase family protein	1:1009227-1011145	wt_dd18	mut_dd18	NOTEST	0	0	0	0	1	1	no
AT1G03950	AT1G03950	VPS2.3 vacuolar protein sorting-associated protein 2.3	1:1011150-1013365	wt_dd18	mut_dd18	OK	16.4965	14.2577	-0.210423	-0.450676	0.37375	0.834564	no
AT1G03960	AT1G03960	AT1G03960 Calcium-binding EF hand family protein	1:1013642-1017957	wt_dd18	mut_dd18	OK	5.45547	4.91209	-0.151368	-0.208881	0.5655	0.919264	no
AT1G03970	AT1G03970	GBF4 G-box binding factor 4	1:1018057-1019247	wt_dd18	mut_dd18	OK	41.5605	42.8783	0.0450324	0.110271	0.78855	0.973507	no
AT1G03980	AT1G03980	PCS2 phytochelatin synthase 2	1:1019310-1022108	wt_dd18	mut_dd18	NOTEST	0.251882	0.173134	-0.540858	0	1	1	no
AT1G03982	AT1G03982	AT1G03982 PAK-box/P21-Rho-binding family protein	1:1022250-1023719	wt_dd18	mut_dd18	NOTEST	0	0	0	0	1	1	no
AT1G03987	AT1G03987		1:11100-11372	wt_dd18	mut_dd18	NOTEST	0	0	0	0	1	1	no
AT1G03990	AT1G03990	AT1G03990 Long-chain fatty alcohol dehydrogenase family protein	1:1024739-1027616	wt_dd18	mut_dd18	NOTEST	0.311135	0.159569	-0.963358	0	1	1	no
AT1G03993	AT1G03993	Natural antisense transcript overlaps with AT1G01040	1:23120-33171	wt_dd18	mut_dd18	NOTEST	0.134879	0	-inf	0	1	1	no
AT1G03997	AT1G03997	Natural antisense transcript overlaps with AT1G01050	1:23120-33171	wt_dd18	mut_dd18	NOTEST	0	0	0	0	1	1	no
AT1G04000	AT1G04000	AT1G04000 hypothetical protein	1:1027852-1029119	wt_dd18	mut_dd18	OK	8.14573	8.45527	0.0538077	0.0963448	0.84165	0.981819	no
AT1G04003	AT1G04003		1:43086-43295	wt_dd18	mut_dd18	NOTEST	0	0	0	0	1	1	no
AT1G04007	AT1G04007	Natural antisense transcript overlaps with AT1G01160	1:72338-74737	wt_dd18	mut_dd18	NOTEST	0	0	0	0	1	1	no
AT1G04010	AT1G04010	PSAT1 phospholipid sterol acyl transferase 1	1:1030956-1036264	wt_dd18	mut_dd18	OK	3.85819	3.86538	0.00268907	0.00448867	0.97835	0.993976	no
AT1G04013	AT1G04013	Natural antisense transcript overlaps with AT1G01170	1:72338-74737	wt_dd18	mut_dd18	NOTEST	0	0	0	0	1	1	no
AT1G04017	AT1G04017		1:88621-90502	wt_dd18	mut_dd18	NOTEST	0	0	0	0	1	1	no
AT1G04020	AT1G04020	BARD1 breast cancer associated RING 1	1:1036492-1040262	wt_dd18	mut_dd18	OK	1.20846	1.95482	0.69386	0.675997	0.0753	0.428678	no
AT1G04023	AT1G04023		1:91341-95681	wt_dd18	mut_dd18	NOTEST	0	0	0	0	1	1	no
AT1G04030	AT1G04030	AT1G04030 eisosome protein	1:1040374-1043887	wt_dd18	mut_dd18	OK	2.67637	3.83996	0.520814	0.313666	0.4844	0.893469	no
AT1G04033	AT1G04033		1:255021-255384	wt_dd18	mut_dd18	NOTEST	0	0	0	0	1	1	no
AT1G04037	AT1G04037		1:258716-258963	wt_dd18	mut_dd18	NOTEST	0	0	0	0	1	1	no
AT1G04040	AT1G04040	AT1G04040 HAD superfamily, subfamily IIIB acid phosphatase	1:1040374-1043887	wt_dd18	mut_dd18	OK	111.673	144.475	0.371542	1.00073	0.0146	0.156079	no
AT1G04043	AT1G04043	Natural antisense transcript overlaps with AT1G01720	1:267992-274930	wt_dd18	mut_dd18	NOTEST	0	0	0	0	1	1	no
AT1G04047	AT1G04047	Natural antisense transcript overlaps with AT1G01725	1:267992-274930	wt_dd18	mut_dd18	NOTEST	0.341419	0.307413	-0.151363	0	1	1	no
AT1G04050	AT1G04050	SUVR1 histone-lysine N-methyltransferase SUVR2-like protein	1:1045597-1049864	wt_dd18	mut_dd18	OK	2.99177	2.77303	-0.109535	-0.143867	0.71295	0.958009	no
AT1G04053	AT1G04053	Natural antisense transcript overlaps with AT1G01750	1:275187-278599	wt_dd18	mut_dd18	OK	2.52315	2.05148	-0.298562	-0.176869	0.7758	0.971593	no
AT1G04057	AT1G04057	Natural antisense transcript overlaps with AT1G01760	1:275187-278599	wt_dd18	mut_dd18	NOTEST	0	0	0	0	1	1	no
AT1G04063	AT1G04063		1:291593-292061	wt_dd18	mut_dd18	NOTEST	0	0	0	0	1	1	no
AT1G04067	AT1G04067	Natural antisense transcript overlaps with AT1G01840	1:303462-306310	wt_dd18	mut_dd18	NOTEST	0	0	0	0	1	1	no
AT1G04070	AT1G04070	TOM22-I translocase of outer membrane 22-I	1:1050504-1051194	wt_dd18	mut_dd18	OK	11.4352	10.7519	-0.0888836	-0.1574	0.78415	0.972702	no
AT1G04073	AT1G04073	Natural antisense transcript overlaps with AT1G01860	1:303462-306310	wt_dd18	mut_dd18	NOTEST	0	0	0	0	1	1	no
AT1G04077	AT1G04077	Natural antisense transcript overlaps with AT1G01900	1:310168-319667	wt_dd18	mut_dd18	NOTEST	0	0.102512	inf	0	1	1	no
AT1G04080	AT1G04080	PRP39 Tetratricopeptide repeat (TPR)-like superfamily protein	1:1051311-1056827	wt_dd18	mut_dd18	OK	44.4432	42.7807	-0.0550019	-0.152731	0.6991	0.956344	no
AT1G04083	AT1G04083	Natural antisense transcript overlaps with AT1G01910	1:310168-319667	wt_dd18	mut_dd18	NOTEST	0	0	0	0	1	1	no
AT1G04087	AT1G04087		1:402085-402294	wt_dd18	mut_dd18	NOTEST	0	0	0	0	1	1	no
AT1G04090	AT1G04090	AT1G04090 vacuolar sorting-associated protein (DUF946)	1:1057040-1059454	wt_dd18	mut_dd18	NOTEST	0.182962	0.134619	-0.442664	0	1	1	no
AT1G04093	AT1G04093		1:424665-425164	wt_dd18	mut_dd18	NOTEST	0	0	0	0	1	1	no
AT1G04097	AT1G04097	Natural antisense transcript overlaps with AT1G02305	1:455687-463618	wt_dd18	mut_dd18	NOTEST	0	0	0	0	1	1	no
AT1G04100	AT1G04100	IAA10 indoleacetic acid-induced protein 10	1:1059469-1061209	wt_dd18	mut_dd18	OK	6.35539	5.13806	-0.306758	-0.406146	0.3259	0.807778	no
AT1G04103	AT1G04103	Natural antisense transcript overlaps with AT1G02310	1:455687-463618	wt_dd18	mut_dd18	NOTEST	0	0.675811	inf	0	1	1	no
AT1G04105	AT1G04105	AT1G04105 hypothetical protein	1:1059469-1061209	wt_dd18	mut_dd18	NOTEST	0	0	0	0	1	1	no
AT1G04110	AT1G04110	SDD1 Subtilase family protein	1:1061296-1063809	wt_dd18	mut_dd18	NOTEST	0.0854577	0.283548	1.73031	0	1	1	no
AT1G04117	AT1G04117	Natural antisense transcript overlaps with AT1G02420	1:493638-496332	wt_dd18	mut_dd18	NOTEST	0	0	0	0	1	1	no
AT1G04120	AT1G04120	ABCC5 multidrug resistance-associated protein 5	1:1064263-1071080	wt_dd18	mut_dd18	OK	29.047	26.0116	-0.159232	-0.447591	0.26775	0.75652	no
AT1G04123	AT1G04123	Natural antisense transcript overlaps with AT1G02430	1:493638-496332	wt_dd18	mut_dd18	NOTEST	0.779471	0	-inf	0	1	1	no
AT1G04127	AT1G04127		1:551288-551529	wt_dd18	mut_dd18	OK	0	3.46949	inf	-nan	0.01795	0.179156	no
AT1G04130	AT1G04130	TPR2 Tetratricopeptide repeat (TPR)-like superfamily protein	1:1073273-1080630	wt_dd18	mut_dd18	OK	10.2752	9.92581	-0.0499157	-0.0381266	0.93795	0.991856	no
AT1G04133	AT1G04133		1:557091-558774	wt_dd18	mut_dd18	NOTEST	0.846324	0	-inf	0	1	1	no
AT1G04137	AT1G04137		1:559734-560251	wt_dd18	mut_dd18	NOTEST	0	0	0	0	1	1	no
AT1G04140	AT1G04140	AT1G04140 Transducin family protein / WD-40 repeat family protein Ge	1:1073273-1080630	wt_dd18	mut_dd18	OK	69.1047	68.6597	-0.00932106	-0.0251743	0.94935	0.991856	no
AT1G04143	AT1G04143		1:583470-583860	wt_dd18	mut_dd18	NOTEST	0	0	0	0	1	1	no
AT1G04147	AT1G04147	Natural antisense transcript overlaps with AT1G02860	1:635143-638681	wt_dd18	mut_dd18	NOTEST	0	0	0	0	1	1	no
AT1G04150	AT1G04150	AT1G04150 C2 calcium/lipid-binding plant phosphoribosyltransferase f	1:1081023-1084431	wt_dd18	mut_dd18	NOTEST	0.0527775	0.0474525	-0.153441	0	1	1	no
AT1G04153	AT1G04153	Natural antisense transcript overlaps with AT1G02870	1:635143-638681	wt_dd18	mut_dd18	NOTEST	0	0	0	0	1	1	no
AT1G04157	AT1G04157	Natural antisense transcript overlaps with AT1G03090	1:739543-746701	wt_dd18	mut_dd18	NOTEST	0	0	0	0	1	1	no
AT1G04160	AT1G04160	XIB myosin XI B	1:1086169-1096510	wt_dd18	mut_dd18	OK	1.36763	1.34407	-0.0250632	-0.0336998	0.92525	0.991006	no
AT1G04163	AT1G04163	Natural antisense transcript overlaps with AT1G03100	1:739543-746701	wt_dd18	mut_dd18	NOTEST	0.16219	0.269755	0.73396	0	1	1	no
AT1G04167	AT1G04167		1:760883-761099	wt_dd18	mut_dd18	NOTEST	0	0	0	0	1	1	no
AT1G04170	AT1G04170	EIF2 GAMMA eukaryotic translation initiation factor 2 gamma subunit	1:1096881-1099901	wt_dd18	mut_dd18	OK	81.0645	74.9717	-0.112724	-0.318135	0.43745	0.872335	no
AT1G04173	AT1G04173		1:766335-767385	wt_dd18	mut_dd18	NOTEST	0	0	0	0	1	1	no
AT1G04177	AT1G04177		1:780106-780409	wt_dd18	mut_dd18	NOTEST	0	0	0	0	1	1	no
AT1G04180	AT1G04180	YUC9 YUCCA 9	1:1104492-1106241	wt_dd18	mut_dd18	OK	0.431257	0.664584	0.623903	0.321267	0.4329	0.871061	no
AT1G04183	AT1G04183	Natural antisense transcript overlaps with AT1G03410	1:844435-847739	wt_dd18	mut_dd18	NOTEST	0.0835212	0.0924577	0.146651	0	1	1	no
AT1G04187	AT1G04187		1:875055-875189	wt_dd18	mut_dd18	NOTEST	0	0	0	0	1	1	no
AT1G04190	AT1G04190	TPR3 Tetratricopeptide repeat (TPR)-like superfamily protein	1:1106353-1108725	wt_dd18	mut_dd18	OK	26.1392	26.571	0.0236397	0.0636127	0.89275	0.988978	no
AT1G04193	AT1G04193		1:875223-875340	wt_dd18	mut_dd18	NOTEST	0	0	0	0	1	1	no
AT1G04197	AT1G04197		1:875678-875823	wt_dd18	mut_dd18	NOTEST	0	0	0	0	1	1	no
AT1G04200	AT1G04200	AT1G04200 dyggve-melchior-clausen syndrome protein	1:1109394-1114155	wt_dd18	mut_dd18	OK	13.3188	11.7526	-0.180488	-0.408835	0.30985	0.794526	no
AT1G04203	AT1G04203		1:911309-913808	wt_dd18	mut_dd18	NOTEST	0	0	0	0	1	1	no
AT1G04207	AT1G04207		1:926988-927200	wt_dd18	mut_dd18	NOTEST	0	0	0	0	1	1	no
AT1G04210	AT1G04210	AT1G04210 Leucine-rich repeat protein kinase family protein	1:1114374-1122786	wt_dd18	mut_dd18	OK	19.7876	19.6203	-0.0122487	-0.0273608	0.949	0.991856	no
AT1G04213	AT1G04213		1:933425-937152	wt_dd18	mut_dd18	NOTEST	0	0	0	0	1	1	no
AT1G04217	AT1G04217		1:1008591-1008735	wt_dd18	mut_dd18	OK	18.265	0	-inf	-nan	0.00445	0.0673672	no
AT1G04220	AT1G04220	KCS2 3-ketoacyl-CoA synthase 2	1:1114374-1122786	wt_dd18	mut_dd18	OK	24.0383	19.4791	-0.303406	-0.505924	0.26905	0.757032	no
AT1G04223	AT1G04223		1:1009072-1009189	wt_dd18	mut_dd18	OK	29.5189	0	-inf	-nan	0.0086	0.108643	no
AT1G04227	AT1G04227		1:1009227-1011145	wt_dd18	mut_dd18	OK	0	673.104	inf	-nan	0.01035	0.123743	no
AT1G04230	AT1G04230	AT1G04230 rRNA-processing EFG1-like protein (DUF2361)	1:1125514-1129689	wt_dd18	mut_dd18	OK	10.8876	9.63053	-0.176995	-0.197528	0.65725	0.945697	no
AT1G04233	AT1G04233	Natural antisense transcript overlaps with AT1G03970	1:1018057-1019247	wt_dd18	mut_dd18	NOTEST	0.42578	0	-inf	0	1	1	no
AT1G04237	AT1G04237	Natural antisense transcript overlaps with AT1G04040	1:1040374-1043887	wt_dd18	mut_dd18	NOTEST	0	0	0	0	1	1	no
AT1G04240	AT1G04240	SHY2 AUX/IAA transcriptional regulator family protein	1:1125514-1129689	wt_dd18	mut_dd18	OK	32.6588	66.8764	1.03403	2.04634	5e-05	0.00194082	yes
AT1G04243	AT1G04243		1:1072573-1072780	wt_dd18	mut_dd18	NOTEST	0	0	0	0	1	1	no
AT1G04247	AT1G04247	Natural antisense transcript overlaps with AT1G04220	1:1114374-1122786	wt_dd18	mut_dd18	NOTEST	0.36951	0.265894	-0.474762	0	1	1	no
AT1G04250	AT1G04250	AXR3 AUX/IAA transcriptional regulator family protein	1:1136077-1138663	wt_dd18	mut_dd18	OK	57.6482	110.48	0.938439	2.95182	5e-05	0.00194082	yes
AT1G04253	AT1G04253		1:1134307-1134997	wt_dd18	mut_dd18	NOTEST	0	0	0	0	1	1	no
AT1G04257	AT1G04257		1:1178924-1179176	wt_dd18	mut_dd18	NOTEST	0	0	0	0	1	1	no
AT1G04260	AT1G04260	MPI7 CAMV movement protein interacting protein 7	1:1140277-1143130	wt_dd18	mut_dd18	OK	15.6161	18.5227	0.246259	0.200835	0.683	0.952634	no
AT1G04263	AT1G04263		1:1215730-1215831	wt_dd18	mut_dd18	NOTEST	0	0	0	0	1	1	no
AT1G04267	AT1G04267		1:1215924-1217471	wt_dd18	mut_dd18	OK	0	28.7313	inf	-nan	0.10435	0.50607	no
AT1G04270	AT1G04270	RPS15 cytosolic ribosomal protein S15	1:1140277-1143130	wt_dd18	mut_dd18	OK	337.901	367.962	0.122957	0.325812	0.41835	0.861351	no
AT1G04273	AT1G04273		1:1215924-1217471	wt_dd18	mut_dd18	NOTEST	0	0	0	0	1	1	no
AT1G04277	AT1G04277		1:1215924-1217471	wt_dd18	mut_dd18	OK	50.7729	26.7349	-0.925337	-0.21097	0.63365	0.940205	no
AT1G04280	AT1G04280	AT1G04280 P-loop containing nucleoside triphosphate hydrolases super	1:1143435-1147091	wt_dd18	mut_dd18	OK	52.541	45.3017	-0.213879	-0.597694	0.14245	0.587064	no
AT1G04283	AT1G04283		1:1299552-1299796	wt_dd18	mut_dd18	NOTEST	0	0	0	0	1	1	no
AT1G04287	AT1G04287		1:1333695-1334012	wt_dd18	mut_dd18	NOTEST	0	0	0	0	1	1	no
AT1G04290	AT1G04290	AT1G04290 Thioesterase superfamily protein	1:1147296-1148533	wt_dd18	mut_dd18	OK	13.1088	17.6489	0.42904	0.363493	0.3506	0.823115	no
AT1G04293	AT1G04293		1:1382789-1383422	wt_dd18	mut_dd18	NOTEST	0	0	0	0	1	1	no
AT1G04295	AT1G04295	AT1G04295 Natural antisense transcript overlaps with AT1G04290	1:1147296-1148533	wt_dd18	mut_dd18	OK	1.97454	0.49934	-1.98342	-0.638125	0.21965	0.70296	no
AT1G04297	AT1G04297	Natural antisense transcript overlaps with AT1G04900	1:1383840-1391381	wt_dd18	mut_dd18	NOTEST	0	0	0	0	1	1	no
AT1G04300	AT1G04300	AT1G04300 TRAF-like superfamily protein	1:1148563-1154667	wt_dd18	mut_dd18	OK	50.4567	44.4232	-0.183733	-0.501412	0.21365	0.695639	no
AT1G04303	AT1G04303	Natural antisense transcript overlaps with AT1G04910	1:1383840-1391381	wt_dd18	mut_dd18	NOTEST	0	0	0	0	1	1	no
AT1G04307	AT1G04307		1:1429047-1430056	wt_dd18	mut_dd18	NOTEST	0	0	0	0	1	1	no
AT1G04310	AT1G04310	ERS2 ethylene response sensor 2	1:1154739-1157813	wt_dd18	mut_dd18	OK	7.95115	11.0921	0.480296	0.971976	0.01835	0.182163	no
AT1G04313	AT1G04313		1:1444691-1446116	wt_dd18	mut_dd18	NOTEST	0	0	0	0	1	1	no
AT1G04320	AT1G04320	AT1G04320 tRNA-Gly	1:1159022-1159093	wt_dd18	mut_dd18	NOTEST	0	0	0	0	1	1	no
AT1G04323	AT1G04323		1:1446834-1447073	wt_dd18	mut_dd18	NOTEST	0	0	0	0	1	1	no
AT1G04327	AT1G04327		1:1461933-1462340	wt_dd18	mut_dd18	NOTEST	0	0	0	0	1	1	no
AT1G04330	AT1G04330	AT1G04330 hypothetical protein	1:1161288-1161982	wt_dd18	mut_dd18	OK	0.428256	1.72469	2.00979	0.737195	0.10145	0.498315	no
AT1G04333	AT1G04333		1:1461933-1462340	wt_dd18	mut_dd18	NOTEST	0	0	0	0	1	1	no
AT1G04337	AT1G04337		1:1496734-1497102	wt_dd18	mut_dd18	NOTEST	0	0	0	0	1	1	no
AT1G04340	AT1G04340	AT1G04340 HR-like lesion-inducing protein-like protein	1:1162904-1164861	wt_dd18	mut_dd18	OK	18.4459	21.5402	0.223733	0.527218	0.2981	0.784644	no
AT1G04343	AT1G04343	Natural antisense transcript overlaps with AT1G05200	1:1504940-1510341	wt_dd18	mut_dd18	NOTEST	0	0	0	0	1	1	no
AT1G04347	AT1G04347	Natural antisense transcript overlaps with AT1G05205	1:1504940-1510341	wt_dd18	mut_dd18	NOTEST	0	0.421622	inf	0	1	1	no
AT1G04350	AT1G04350	AT1G04350 2-oxoglutarate (2OG) and Fe(II)-dependent oxygenase superf	1:1164909-1167135	wt_dd18	mut_dd18	OK	3.32525	3.75811	0.176542	0.263587	0.55475	0.91598	no
AT1G04353	AT1G04353	Natural antisense transcript overlaps with AT1G05230	1:1511894-1518900	wt_dd18	mut_dd18	OK	1.35058	1.10398	-0.290863	-0.143419	0.7637	0.968837	no
AT1G04357	AT1G04357		1:1523560-1524069	wt_dd18	mut_dd18	OK	0	0.582015	inf	-nan	0.04935	0.335855	no
AT1G04360	AT1G04360	AT1G04360 RING/U-box superfamily protein	1:1167287-1169034	wt_dd18	mut_dd18	OK	13.501	9.72773	-0.472892	-1.02235	0.02975	0.247117	no
AT1G04363	AT1G04363		1:1523560-1524069	wt_dd18	mut_dd18	NOTEST	0	0	0	0	1	1	no
AT1G04367	AT1G04367		1:1524571-1525242	wt_dd18	mut_dd18	NOTEST	0	0	0	0	1	1	no
AT1G04370	AT1G04370	ERF14 Ethylene-responsive element binding factor 14	1:1175032-1175768	wt_dd18	mut_dd18	NOTEST	0.15774	0	-inf	0	1	1	no
AT1G04373	AT1G04373		1:1538272-1538484	wt_dd18	mut_dd18	NOTEST	0	0	0	0	1	1	no
AT1G04377	AT1G04377		1:1542968-1543394	wt_dd18	mut_dd18	NOTEST	0	0	0	0	1	1	no
AT1G04380	AT1G04380	AT1G04380 2-oxoglutarate (2OG) and Fe(II)-dependent oxygenase superf	1:1176543-1178488	wt_dd18	mut_dd18	NOTEST	0	0.119447	inf	0	1	1	no
AT1G04383	AT1G04383		1:1542968-1543394	wt_dd18	mut_dd18	NOTEST	0	0	0	0	1	1	no
AT1G04387	AT1G04387		1:1543642-1544093	wt_dd18	mut_dd18	NOTEST	0	0	0	0	1	1	no
AT1G04390	AT1G04390	AT1G04390 BTB/POZ domain-containing protein	1:1179309-1183704	wt_dd18	mut_dd18	OK	5.87782	5.59153	-0.0720402	-0.150901	0.72935	0.960611	no
AT1G04397	AT1G04397		1:1661407-1662259	wt_dd18	mut_dd18	NOTEST	0	0	0	0	1	1	no
AT1G04400	AT1G04400	CRY2 cryptochrome 2	1:1185511-1188696	wt_dd18	mut_dd18	OK	107.207	101.548	-0.0782418	-0.216465	0.5984	0.929466	no
AT1G04403	AT1G04403		1:1693475-1693804	wt_dd18	mut_dd18	NOTEST	0	0	0	0	1	1	no
AT1G04407	AT1G04407		1:1713478-1713740	wt_dd18	mut_dd18	NOTEST	0	0	0	0	1	1	no
AT1G04410	AT1G04410	c-NAD-MDH1 Lactate/malate dehydrogenase family protein	1:1188994-1191458	wt_dd18	mut_dd18	OK	557.358	556.132	-0.00317844	-0.00840212	0.98625	0.995469	no
AT1G04413	AT1G04413	Natural antisense transcript overlaps with AT1G05720	1:1717388-1720587	wt_dd18	mut_dd18	NOTEST	0	0	0	0	1	1	no
AT1G04417	AT1G04417	Natural antisense transcript overlaps with AT1G05730	1:1717388-1720587	wt_dd18	mut_dd18	NOTEST	0	0	0	0	1	1	no
AT1G04420	AT1G04420	AT1G04420 NAD(P)-linked oxidoreductase superfamily protein	1:1191518-1193884	wt_dd18	mut_dd18	OK	14.4422	17.5248	0.279105	0.643538	0.1736	0.643582	no
AT1G04425	AT1G04425	AT1G04425	1:1194186-1196889	wt_dd18	mut_dd18	NOTEST	0.667708	0.304308	-1.13369	0	1	1	no
AT1G04427	AT1G04427		1:1728657-1729890	wt_dd18	mut_dd18	NOTEST	0	0.828983	inf	0	1	1	no
AT1G04430	AT1G04430	AT1G04430 S-adenosyl-L-methionine-dependent methyltransferases super	1:1197955-1201579	wt_dd18	mut_dd18	OK	52.5841	60.2858	0.19719	0.550174	0.17135	0.640032	no
AT1G04433	AT1G04433	Natural antisense transcript overlaps with AT1G05835	1:1762144-1766283	wt_dd18	mut_dd18	NOTEST	1.26614	0.67094	-0.916181	0	1	1	no
AT1G04437	AT1G04437	Natural antisense transcript overlaps with AT1G05840	1:1762144-1766283	wt_dd18	mut_dd18	NOTEST	0	0	0	0	1	1	no
AT1G04440	AT1G04440	CKL13 casein kinase like 13	1:1202159-1206009	wt_dd18	mut_dd18	OK	66.3335	57.5363	-0.205265	-0.632606	0.1539	0.611013	no
AT1G04443	AT1G04443		1:1839482-1839729	wt_dd18	mut_dd18	NOTEST	0	0	0	0	1	1	no
AT1G04445	AT1G04445	AT1G04445 C2H2-like zinc finger protein	1:1206759-1207939	wt_dd18	mut_dd18	OK	1.16838	1.07144	-0.12496	-0.0454484	0.92675	0.991299	no
AT1G04447	AT1G04447		1:1887403-1887728	wt_dd18	mut_dd18	NOTEST	0	0	0	0	1	1	no
AT1G04450	AT1G04450	RIC3 ROP-interactive CRIB motif-containing protein 3	1:1208520-1210026	wt_dd18	mut_dd18	NOTEST	0	0	0	0	1	1	no
AT1G04453	AT1G04453		1:1953733-1954192	wt_dd18	mut_dd18	NOTEST	0	0	0	0	1	1	no
AT1G04455	AT1G04455	AT1G04455 hypothetical protein	1:1210268-1210622	wt_dd18	mut_dd18	NOTEST	0	0	0	0	1	1	no
AT1G04457	AT1G04457	AT1G04457 pseudo of hypothetical protein Pseudo	1:1210268-1210622	wt_dd18	mut_dd18	NOTEST	0	0	0	0	1	1	no
AT1G04463	AT1G04463	Natural antisense transcript overlaps with AT1G06450	1:1965839-1969656	wt_dd18	mut_dd18	NOTEST	0.109607	0.21254	0.955387	0	1	1	no
AT1G04467	AT1G04467	Natural antisense transcript overlaps with AT1G06460	1:1965839-1969656	wt_dd18	mut_dd18	NOTEST	0.462336	0.596794	0.368292	0	1	1	no
AT1G04470	AT1G04470	AT1G04470 hypothetical protein (DUF810)	1:1210923-1214841	wt_dd18	mut_dd18	NOTEST	0.0289292	0	-inf	0	1	1	no
AT1G04473	AT1G04473	Natural antisense transcript overlaps with AT1G06500	1:1989478-1992228	wt_dd18	mut_dd18	NOTEST	0	0.329562	inf	0	1	1	no
AT1G04477	AT1G04477	Natural antisense transcript overlaps with AT1G06515	1:1989478-1992228	wt_dd18	mut_dd18	NOTEST	0	0	0	0	1	1	no
AT1G04480	AT1G04480	AT1G04480 Ribosomal protein L14p/L23e family protein	1:1215924-1217471	wt_dd18	mut_dd18	OK	152.862	161.623	0.0804012	0.251423	0.58515	0.925678	no
AT1G04483	AT1G04483	Natural antisense transcript overlaps with AT1G06560	1:2007614-2013545	wt_dd18	mut_dd18	NOTEST	0	0	0	0	1	1	no
AT1G04487	AT1G04487	Natural antisense transcript overlaps with AT1G06650	1:2034155-2052170	wt_dd18	mut_dd18	NOTEST	0	0	0	0	1	1	no
AT1G04490	AT1G04490	AT1G04490 hypothetical protein (DUF3527)	1:1217689-1220899	wt_dd18	mut_dd18	OK	1.23718	0.704325	-0.812739	-0.269315	0.21035	0.692783	no
AT1G04493	AT1G04493		1:2055744-2060429	wt_dd18	mut_dd18	NOTEST	0	0	0	0	1	1	no
AT1G04497	AT1G04497		1:2055744-2060429	wt_dd18	mut_dd18	NOTEST	0	0	0	0	1	1	no
AT1G04500	AT1G04500	AT1G04500 CCT motif family protein	1:1221410-1224539	wt_dd18	mut_dd18	NOTEST	0.325017	0.0634495	-2.35683	0	1	1	no
AT1G04503	AT1G04503	Natural antisense transcript overlaps with AT1G06760	1:2070736-2077767	wt_dd18	mut_dd18	NOTEST	0	0.645771	inf	0	1	1	no
AT1G04507	AT1G04507	Natural antisense transcript overlaps with AT1G06790	1:2087181-2091686	wt_dd18	mut_dd18	NOTEST	0	0	0	0	1	1	no
AT1G04510	AT1G04510	MAC3A MOS4-associated complex 3A	1:1226482-1230947	wt_dd18	mut_dd18	OK	27.0898	27.4921	0.0212725	0.0538677	0.89265	0.988978	no
AT1G04513	AT1G04513	Natural antisense transcript overlaps with AT1G06800	1:2087181-2091686	wt_dd18	mut_dd18	NOTEST	0.233734	0.563339	1.26913	0	1	1	no
AT1G04517	AT1G04517		1:2107312-2107396	wt_dd18	mut_dd18	NOTEST	0	0	0	0	1	1	no
AT1G04520	AT1G04520	PDLP2 plasmodesmata-located protein 2	1:1231451-1234032	wt_dd18	mut_dd18	OK	3.23247	5.35965	0.7295	1.03818	0.0286	0.240418	no
AT1G04523	AT1G04523		1:2107814-2108063	wt_dd18	mut_dd18	NOTEST	0	0	0	0	1	1	no
AT1G04527	AT1G04527		1:2111063-2111147	wt_dd18	mut_dd18	NOTEST	0	0	0	0	1	1	no
AT1G04530	AT1G04530	TPR4 Tetratricopeptide repeat (TPR)-like superfamily protein	1:1234175-1236206	wt_dd18	mut_dd18	OK	26.6228	26.3591	-0.0143639	-0.0390653	0.93635	0.991856	no
AT1G04533	AT1G04533	Natural antisense transcript overlaps with AT1G06923	1:2126669-2128611	wt_dd18	mut_dd18	NOTEST	0.445919	0	-inf	0	1	1	no
AT1G04537	AT1G04537	Natural antisense transcript overlaps with AT1G07020	1:2152797-2156153	wt_dd18	mut_dd18	NOTEST	0	0.439638	inf	0	1	1	no
AT1G04540	AT1G04540	AT1G04540 Calcium-dependent lipid-binding (CaLB domain) family prote	1:1236753-1239199	wt_dd18	mut_dd18	NOTEST	0	0	0	0	1	1	no
AT1G04547	AT1G04547		1:2156220-2156306	wt_dd18	mut_dd18	NOTEST	0	0	0	0	1	1	no
AT1G04550	AT1G04550	IAA12 AUX/IAA transcriptional regulator family protein	1:1240293-1242157	wt_dd18	mut_dd18	OK	20.396	27.5772	0.435185	0.956033	0.01865	0.184061	no
AT1G04555	AT1G04555	AT1G04555 transmembrane protein	1:1242505-1244244	wt_dd18	mut_dd18	OK	7.52328	7.45286	-0.013568	-0.0219489	0.9713	0.993641	no
AT1G04557	AT1G04557		1:2166347-2168397	wt_dd18	mut_dd18	NOTEST	0	0	0	0	1	1	no
AT1G04560	AT1G04560	AT1G04560 AWPM-19-like family protein	1:1244946-1246059	wt_dd18	mut_dd18	OK	4.84298	7.81781	0.690871	0.938191	0.08225	0.449706	no
AT1G04563	AT1G04563		1:2184317-2188734	wt_dd18	mut_dd18	NOTEST	0	0	0	0	1	1	no
AT1G04567	AT1G04567	Natural antisense transcript overlaps with AT1G07220	1:2215215-2219649	wt_dd18	mut_dd18	NOTEST	0	0	0	0	1	1	no
AT1G04570	AT1G04570	AT1G04570 Major facilitator superfamily protein	1:1246600-1248876	wt_dd18	mut_dd18	OK	0.836816	1.11839	0.418436	0.293487	0.4835	0.893469	no
AT1G04573	AT1G04573		1:2241510-2241744	wt_dd18	mut_dd18	NOTEST	0	0	0	0	1	1	no
AT1G04577	AT1G04577	Natural antisense transcript overlaps with AT1G07470	1:2291368-2294558	wt_dd18	mut_dd18	NOTEST	0	0	0	0	1	1	no
AT1G04580	AT1G04580	AO4 aldehyde oxidase 4	1:1252004-1257893	wt_dd18	mut_dd18	NOTEST	0.0384348	0	-inf	0	1	1	no
AT1G04583	AT1G04583	Natural antisense transcript overlaps with AT1G07473	1:2294565-2295489	wt_dd18	mut_dd18	NOTEST	0.200064	0	-inf	0	1	1	no
AT1G04587	AT1G04587	Natural antisense transcript overlaps with AT1G07480	1:2295552-2299544	wt_dd18	mut_dd18	NOTEST	0	0	0	0	1	1	no
AT1G04590	AT1G04590	AT1G04590 PPR containing-like protein	1:1258555-1261470	wt_dd18	mut_dd18	OK	17.5578	18.669	0.0885308	0.180484	0.6614	0.947127	no
AT1G04593	AT1G04593		1:2318142-2321961	wt_dd18	mut_dd18	NOTEST	0	0	0	0	1	1	no
AT1G04597	AT1G04597		1:2334332-2334599	wt_dd18	mut_dd18	NOTEST	0	0	0	0	1	1	no
AT1G04600	AT1G04600	XIA myosin XI A	1:1261761-1272588	wt_dd18	mut_dd18	NOTEST	0.0305521	0.0469525	0.619933	0	1	1	no
AT1G04603	AT1G04603		1:2340558-2341109	wt_dd18	mut_dd18	NOTEST	0	0	0	0	1	1	no
AT1G04607	AT1G04607		1:2348026-2348447	wt_dd18	mut_dd18	NOTEST	0	0	0	0	1	1	no
AT1G04610	AT1G04610	YUC3 YUCCA 3	1:1279350-1281618	wt_dd18	mut_dd18	OK	0.462811	0.84682	0.871634	0.498345	0.21615	0.698321	no
AT1G04620	AT1G04620	HCAR coenzyme F420 hydrogenase family / dehydrogenase, beta subunit	1:1282162-1286619	wt_dd18	mut_dd18	OK	4.06894	6.49268	0.674162	1.15993	0.01255	0.141073	no
AT1G04623	AT1G04623		1:2394235-2394474	wt_dd18	mut_dd18	NOTEST	0	0	0	0	1	1	no
AT1G04625	AT1G04625	AT1G04625 Polynucleotidyl transferase, ribonuclease H-like superfami	1:1287830-1291112	wt_dd18	mut_dd18	NOTEST	0	0	0	0	1	1	no
AT1G04630	AT1G04630	MEE4 GRIM-19 protein	1:1287830-1291112	wt_dd18	mut_dd18	OK	41.4593	37.9202	-0.128727	-0.263991	0.518	0.905218	no
AT1G04635	AT1G04635	EMB1687 ribonuclease P family protein / Rpp14 family protein	1:1291299-1293398	wt_dd18	mut_dd18	OK	2.8282	2.11985	-0.415922	-0.275677	0.6064	0.932969	no
AT1G04640	AT1G04640	LIP2 lipoyltransferase 2	1:1291299-1293398	wt_dd18	mut_dd18	OK	7.79231	7.99899	0.0377664	0.0465752	0.9059	0.989556	no
AT1G04643	AT1G04643	Natural antisense transcript overlaps with AT1G08120	1:2538614-2542362	wt_dd18	mut_dd18	NOTEST	0	0	0	0	1	1	no
AT1G04645	AT1G04645	AT1G04645 Plant self-incompatibility protein S1 family	1:1293769-1294263	wt_dd18	mut_dd18	NOTEST	0	0	0	0	1	1	no
AT1G04647	AT1G04647	Natural antisense transcript overlaps with AT1G08315	1:2614773-2621546	wt_dd18	mut_dd18	OK	0.826018	1.40248	0.76374	0.246584	0.54235	0.912577	no
AT1G04650	AT1G04650	AT1G04650 holliday junction resolvase	1:1294626-1299023	wt_dd18	mut_dd18	NOTEST	0.315724	0.290504	-0.120105	0	1	1	no
AT1G04653	AT1G04653		1:2629835-2630042	wt_dd18	mut_dd18	NOTEST	0	0	0	0	1	1	no
AT1G04657	AT1G04657		1:2736597-2747967	wt_dd18	mut_dd18	NOTEST	0	0	0	0	1	1	no
AT1G04660	AT1G04660	AT1G04660 glycine-rich protein	1:1300367-1301773	wt_dd18	mut_dd18	NOTEST	0.0695563	0.543083	2.96492	0	1	1	no
AT1G04667	AT1G04667		1:2825587-2825978	wt_dd18	mut_dd18	NOTEST	0	0	0	0	1	1	no
AT1G04670	AT1G04670	AT1G04670 hypothetical protein	1:1301828-1302758	wt_dd18	mut_dd18	NOTEST	0	0	0	0	1	1	no
AT1G04673	AT1G04673		1:2861645-2861854	wt_dd18	mut_dd18	NOTEST	0	0	0	0	1	1	no
AT1G04677	AT1G04677		1:2864582-2865011	wt_dd18	mut_dd18	NOTEST	0	0	0	0	1	1	no
AT1G04680	AT1G04680	AT1G04680 Pectin lyase-like superfamily protein	1:1303466-1307973	wt_dd18	mut_dd18	OK	27.9287	43.4832	0.638712	1.854	0.0001	0.00350622	yes
AT1G04683	AT1G04683		1:2865517-2865792	wt_dd18	mut_dd18	NOTEST	0	0	0	0	1	1	no
AT1G04687	AT1G04687		1:2987675-2988104	wt_dd18	mut_dd18	NOTEST	0	0	0	0	1	1	no
AT1G04690	AT1G04690	KAB1 potassium channel beta subunit 1	1:1313442-1315823	wt_dd18	mut_dd18	OK	68.5642	70.1353	0.0326871	0.104461	0.82135	0.978592	no
AT1G04693	AT1G04693		1:2987675-2988104	wt_dd18	mut_dd18	NOTEST	0	0	0	0	1	1	no
AT1G04697	AT1G04697	Natural antisense transcript overlaps with AT1G09390	1:3031045-3035396	wt_dd18	mut_dd18	NOTEST	0	0	0	0	1	1	no
AT1G04700	AT1G04700	AT1G04700 PB1 domain-containing protein tyrosine kinase	1:1316138-1321000	wt_dd18	mut_dd18	OK	0.710686	0.642951	-0.144503	-0.107921	0.73315	0.961485	no
AT1G04703	AT1G04703		1:3083819-3084222	wt_dd18	mut_dd18	NOTEST	0	0.386212	inf	0	1	1	no
AT1G04707	AT1G04707	Natural antisense transcript overlaps with AT1G09610	1:3111693-3116699	wt_dd18	mut_dd18	NOTEST	0	0	0	0	1	1	no
AT1G04710	AT1G04710	PKT4 peroxisomal 3-ketoacyl-CoA thiolase 4	1:1321884-1324840	wt_dd18	mut_dd18	OK	6.507	4.11655	-0.660558	-1.06456	0.02355	0.212578	no
AT1G04713	AT1G04713		1:3125174-3127284	wt_dd18	mut_dd18	NOTEST	0	0	0	0	1	1	no
AT1G04717	AT1G04717		1:3131951-3132215	wt_dd18	mut_dd18	NOTEST	0	0	0	0	1	1	no
AT1G04720	AT1G04720	AT1G04720 tRNA-Met	1:1324922-1325007	wt_dd18	mut_dd18	NOTEST	0	0	0	0	1	1	no
AT1G04723	AT1G04723	Natural antisense transcript overlaps with AT1G09795	1:3173533-3180736	wt_dd18	mut_dd18	NOTEST	0	0	0	0	1	1	no
AT1G04730	AT1G04730	CTF18 P-loop containing nucleoside triphosphate hydrolases superfami	1:1325098-1331169	wt_dd18	mut_dd18	OK	1.15282	1.43524	0.316119	0.283903	0.38255	0.841312	no
AT1G04733	AT1G04733		1:3173533-3180736	wt_dd18	mut_dd18	OK	288.911	236.097	-0.291248	-0.250423	0.55985	0.917033	no
AT1G04737	AT1G04737	Natural antisense transcript overlaps with AT1G09850	1:3201684-3205411	wt_dd18	mut_dd18	NOTEST	0	0	0	0	1	1	no
AT1G04743	AT1G04743	Natural antisense transcript overlaps with AT1G09860	1:3201684-3205411	wt_dd18	mut_dd18	NOTEST	0	0	0	0	1	1	no
AT1G04747	AT1G04747		1:3205578-3213468	wt_dd18	mut_dd18	NOTEST	0	0	0	0	1	1	no
AT1G04750	AT1G04750	VAMP721 vesicle-associated membrane protein 721	1:1331465-1333651	wt_dd18	mut_dd18	OK	111.25	116.75	0.0696145	0.19576	0.6307	0.93953	no
AT1G04753	AT1G04753		1:3247778-3248058	wt_dd18	mut_dd18	NOTEST	0	0	0	0	1	1	no
AT1G04760	AT1G04760	VAMP726 vesicle-associated membrane protein 726	1:1334532-1337849	wt_dd18	mut_dd18	OK	0.916502	1.54671	0.754993	0.305389	0.3594	0.827794	no
AT1G04763	AT1G04763		1:3302152-3302419	wt_dd18	mut_dd18	NOTEST	0	0	0	0	1	1	no
AT1G04767	AT1G04767	Natural antisense transcript overlaps with AT1G10110	1:3302563-3303938	wt_dd18	mut_dd18	NOTEST	0	0	0	0	1	1	no
AT1G04770	AT1G04770	AT1G04770 Tetratricopeptide repeat (TPR)-like superfamily protein Ge	1:1334532-1337849	wt_dd18	mut_dd18	OK	11.8333	9.47395	-0.320812	-0.505543	0.2202	0.70296	no
AT1G04773	AT1G04773	Natural antisense transcript overlaps with AT1G10120	1:3304038-3306956	wt_dd18	mut_dd18	NOTEST	0	0	0	0	1	1	no
AT1G04778	AT1G04778	AT1G04778 hypothetical protein	1:1339587-1343793	wt_dd18	mut_dd18	OK	1.0371	1.80186	0.796926	0.239526	0.6638	0.948094	no
AT1G04780	AT1G04780	AT1G04780 Ankyrin repeat family protein	1:1339587-1343793	wt_dd18	mut_dd18	OK	39.6412	35.8459	-0.145194	-0.405582	0.32075	0.80415	no
AT1G04783	AT1G04783		1:3361409-3362012	wt_dd18	mut_dd18	NOTEST	0	0	0	0	1	1	no
AT1G04787	AT1G04787		1:3406208-3406622	wt_dd18	mut_dd18	NOTEST	0	0	0	0	1	1	no
AT1G04790	AT1G04790	AT1G04790 RING/U-box superfamily protein	1:1344988-1349478	wt_dd18	mut_dd18	OK	9.95502	9.95772	0.000391998	0.000498119	0.99345	0.996838	no
AT1G04793	AT1G04793		1:3422719-3423058	wt_dd18	mut_dd18	NOTEST	0	0	0	0	1	1	no
AT1G04797	AT1G04797	Natural antisense transcript overlaps with AT1G10522	1:3469511-3472674	wt_dd18	mut_dd18	NOTEST	0	0	0	0	1	1	no
AT1G04800	AT1G04800	AT1G04800 glycine-rich protein	1:1344988-1349478	wt_dd18	mut_dd18	OK	30.8963	22.5094	-0.45691	-0.526933	0.23195	0.718465	no
AT1G04803	AT1G04803	Natural antisense transcript overlaps with AT1G10530	1:3469511-3472674	wt_dd18	mut_dd18	NOTEST	0	0	0	0	1	1	no
AT1G04807	AT1G04807		1:3512738-3518035	wt_dd18	mut_dd18	NOTEST	0	0	0	0	1	1	no
AT1G04810	AT1G04810	AT1G04810 26S proteasome regulatory complex, non-ATPase subcomplex,	1:1350079-1355466	wt_dd18	mut_dd18	OK	35.1086	34.5119	-0.0247332	-0.073905	0.86115	0.985556	no
AT1G04813	AT1G04813		1:3529513-3529759	wt_dd18	mut_dd18	NOTEST	0	0	0	0	1	1	no
AT1G04817	AT1G04817	Natural antisense transcript overlaps with AT1G10747	1:3574311-3578783	wt_dd18	mut_dd18	NOTEST	0	0	0	0	1	1	no
AT1G04820	AT1G04820	TUA4 tubulin alpha-4 chain	1:1356083-1358547	wt_dd18	mut_dd18	OK	185.885	247.907	0.415393	1.2126	0.0076	0.100252	no
AT1G04823	AT1G04823	Natural antisense transcript overlaps with AT1G10850	1:3611489-3616308	wt_dd18	mut_dd18	NOTEST	0	0	0	0	1	1	no
AT1G04827	AT1G04827	Natural antisense transcript overlaps with AT1G10865	1:3611489-3616308	wt_dd18	mut_dd18	NOTEST	0	0	0	0	1	1	no
AT1G04830	AT1G04830	AT1G04830 Ypt/Rab-GAP domain of gyp1p superfamily protein	1:1358573-1362019	wt_dd18	mut_dd18	OK	15.9566	15.4977	-0.0420999	-0.0884285	0.82175	0.978669	no
AT1G04833	AT1G04833	Natural antisense transcript overlaps with AT1G11050	1:3681678-3684169	wt_dd18	mut_dd18	NOTEST	0.144377	0.0764499	-0.917256	0	1	1	no
AT1G04837	AT1G04837	Natural antisense transcript overlaps with AT1G11090	1:3702553-3709586	wt_dd18	mut_dd18	OK	1.06068	0.632464	-0.745927	-0.286257	0.53565	0.910842	no
AT1G04840	AT1G04840	AT1G04840 Tetratricopeptide repeat (TPR)-like superfamily protein Ge	1:1362226-1365027	wt_dd18	mut_dd18	OK	1.42342	1.15103	-0.306442	-0.327064	0.4479	0.878162	no
AT1G04847	AT1G04847		1:3837693-3846956	wt_dd18	mut_dd18	NOTEST	0	0	0	0	1	1	no
AT1G04850	AT1G04850	AT1G04850 ubiquitin-associated (UBA)/TS-N domain-containing protein	1:1365106-1368940	wt_dd18	mut_dd18	OK	70.5215	62.4408	-0.175574	-0.489672	0.22685	0.71157	no
AT1G04853	AT1G04853	Natural antisense transcript overlaps with AT1G11530	1:3874395-3877323	wt_dd18	mut_dd18	NOTEST	0	0	0	0	1	1	no
AT1G04857	AT1G04857		1:3891769-3891972	wt_dd18	mut_dd18	NOTEST	0	0	0	0	1	1	no
AT1G04860	AT1G04860	UBP2 ubiquitin-specific protease 2	1:1369035-1373103	wt_dd18	mut_dd18	OK	13.8242	13.8442	0.00209323	0.00555282	0.99335	0.996838	no
AT1G04863	AT1G04863		1:3937245-3937780	wt_dd18	mut_dd18	NOTEST	0	0	0	0	1	1	no
AT1G04867	AT1G04867		1:3943178-3943430	wt_dd18	mut_dd18	NOTEST	0	0	0	0	1	1	no
AT1G04870	AT1G04870	PRMT10 protein arginine methyltransferase 10	1:1373233-1375821	wt_dd18	mut_dd18	OK	38.9871	44.3502	0.185942	0.487541	0.2281	0.713063	no
AT1G04873	AT1G04873		1:3951365-3957044	wt_dd18	mut_dd18	NOTEST	0	1.52209	inf	0	1	1	no
AT1G04877	AT1G04877		1:3960943-3961245	wt_dd18	mut_dd18	NOTEST	0	0	0	0	1	1	no
AT1G04880	AT1G04880	AT1G04880 HMG (high mobility group) box protein with ARID/BRIGHT DNA	1:1375823-1379228	wt_dd18	mut_dd18	NOTEST	0.0632168	0.316086	2.32194	0	1	1	no
AT1G04883	AT1G04883	Natural antisense transcript overlaps with AT1G11750	1:3967475-3971911	wt_dd18	mut_dd18	NOTEST	0	0	0	0	1	1	no
AT1G04887	AT1G04887	Natural antisense transcript overlaps with AT1G11770	1:3975606-3979237	wt_dd18	mut_dd18	NOTEST	0	0	0	0	1	1	no
AT1G04890	AT1G04890	AT1G04890 zein-binding protein (Protein of unknown function, DUF593)	1:1380381-1382599	wt_dd18	mut_dd18	NOTEST	0	0	0	0	1	1	no
AT1G04893	AT1G04893	Natural antisense transcript overlaps with AT1G11820	1:3989762-3993707	wt_dd18	mut_dd18	NOTEST	0	0	0	0	1	1	no
AT1G04895	AT1G04895	AT1G04895 hypothetical protein	1:1382789-1383422	wt_dd18	mut_dd18	NOTEST	0	0	0	0	1	1	no
AT1G04897	AT1G04897		1:4003756-4007020	wt_dd18	mut_dd18	OK	0	13.8975	inf	-nan	0.0581	0.370412	no
AT1G04900	AT1G04900	AT1G04900 NADH dehydrogenase ubiquinone complex I, assembly factor-l	1:1383840-1391381	wt_dd18	mut_dd18	OK	6.30249	7.24913	0.201886	0.255662	0.5799	0.923091	no
AT1G04907	AT1G04907		1:4007236-4007396	wt_dd18	mut_dd18	NOTEST	0	0	0	0	1	1	no
AT1G04910	AT1G04910	AT1G04910 O-fucosyltransferase family protein	1:1383840-1391381	wt_dd18	mut_dd18	OK	14.9701	17.3599	0.21367	0.436884	0.28475	0.771584	no
AT1G04913	AT1G04913	Natural antisense transcript overlaps with AT1G11890	1:4010756-4013104	wt_dd18	mut_dd18	NOTEST	0	0	0	0	1	1	no
AT1G04917	AT1G04917	Natural antisense transcript overlaps with AT1G11900	1:4013120-4014688	wt_dd18	mut_dd18	NOTEST	0	0	0	0	1	1	no
AT1G04920	AT1G04920	SPS3F sucrose phosphate synthase 3F	1:1391433-1395953	wt_dd18	mut_dd18	NOTEST	0.195171	0.122272	-0.674645	0	1	1	no
AT1G04923	AT1G04923		1:4068820-4069413	wt_dd18	mut_dd18	NOTEST	0	0	0	0	1	1	no
AT1G04927	AT1G04927	Natural antisense transcript overlaps with AT1G12140	1:4121284-4125651	wt_dd18	mut_dd18	NOTEST	0	0	0	0	1	1	no
AT1G04930	AT1G04930	AT1G04930 hydroxyproline-rich glycoprotein family protein	1:1396264-1399122	wt_dd18	mut_dd18	OK	4.76129	3.77448	-0.335073	-0.385574	0.3009	0.786899	no
AT1G04933	AT1G04933	Natural antisense transcript overlaps with AT1G12150	1:4121284-4125651	wt_dd18	mut_dd18	OK	1.22944	1.08307	-0.182879	-0.0510353	0.85485	0.984164	no
AT1G04937	AT1G04937		1:4168883-4169086	wt_dd18	mut_dd18	NOTEST	0	0	0	0	1	1	no
AT1G04940	AT1G04940	Tic20-I translocon at the inner envelope membrane of chloroplasts 20	1:1399173-1407531	wt_dd18	mut_dd18	OK	19.2088	19.8986	0.0508998	0.0781155	0.8784	0.98692	no
AT1G04943	AT1G04943		1:4191062-4191268	wt_dd18	mut_dd18	NOTEST	0	0	0	0	1	1	no
AT1G04945	AT1G04945	AT1G04945 HIT-type Zinc finger family protein	1:1399173-1407531	wt_dd18	mut_dd18	OK	8.21659	7.87287	-0.0616496	-0.0727074	0.8671	0.985556	no
AT1G04947	AT1G04947		1:4191470-4191780	wt_dd18	mut_dd18	NOTEST	0	0	0	0	1	1	no
AT1G04950	AT1G04950	TAFII59 TATA BOX ASSOCIATED FACTOR II 59	1:1399173-1407531	wt_dd18	mut_dd18	OK	19.2109	21.5538	0.166014	0.314848	0.4324	0.870877	no
AT1G04953	AT1G04953	Natural antisense transcript overlaps with AT1G12480	1:4250944-4259300	wt_dd18	mut_dd18	NOTEST	0.175322	0	-inf	0	1	1	no
AT1G04957	AT1G04957		1:4261917-4262359	wt_dd18	mut_dd18	NOTEST	0	0	0	0	1	1	no
AT1G04960	AT1G04960	AT1G04960 golgin family A protein (DUF1664)	1:1407771-1410933	wt_dd18	mut_dd18	OK	32.3979	28.0189	-0.209497	-0.498841	0.2167	0.698845	no
AT1G04963	AT1G04963		1:4289279-4289536	wt_dd18	mut_dd18	NOTEST	0	0	0	0	1	1	no
AT1G04967	AT1G04967		1:4338941-4339323	wt_dd18	mut_dd18	NOTEST	0	0	0	0	1	1	no
AT1G04970	AT1G04970	AT1G04970 lipid-binding serum glycoprotein family protein	1:1411087-1413627	wt_dd18	mut_dd18	OK	35.144	32.7886	-0.100085	-0.260414	0.52475	0.907566	no
AT1G04973	AT1G04973	Natural antisense transcript overlaps with AT1G12810	1:4367255-4371298	wt_dd18	mut_dd18	NOTEST	0	0	0	0	1	1	no
AT1G04977	AT1G04977	Natural antisense transcript overlaps with AT1G12820	1:4367255-4371298	wt_dd18	mut_dd18	NOTEST	0	0	0	0	1	1	no
AT1G04980	AT1G04980	PDIL2-2 PDI-like 2-2	1:1413643-1416218	wt_dd18	mut_dd18	OK	18.328	13.087	-0.485917	-1.14847	0.0139	0.151305	no
AT1G04983	AT1G04983		1:4391437-4392393	wt_dd18	mut_dd18	NOTEST	0	0	0	0	1	1	no
AT1G04985	AT1G04985	AT1G04985 triacylglycerol lipase-like protein	1:1416341-1421863	wt_dd18	mut_dd18	OK	24.3879	25.3055	0.0532854	0.125227	0.79175	0.974237	no
AT1G04987	AT1G04987		1:4457270-4457513	wt_dd18	mut_dd18	NOTEST	0	0	0	0	1	1	no
AT1G04990	AT1G04990	AT1G04990 Zinc finger C-x8-C-x5-C-x3-H type family protein	1:1416341-1421863	wt_dd18	mut_dd18	OK	6.78716	7.5901	0.161312	0.168961	0.6558	0.945697	no
AT1G04997	AT1G04997		1:4526959-4527364	wt_dd18	mut_dd18	NOTEST	0	0	0	0	1	1	no
AT1G05000	AT1G05000	PFA-DSP1 Phosphotyrosine protein phosphatases superfamily protein Ge	1:1425538-1428869	wt_dd18	mut_dd18	OK	87.5359	52.5872	-0.735164	-1.79241	5e-05	0.00194082	yes
AT1G05003	AT1G05003		1:4532192-4532450	wt_dd18	mut_dd18	NOTEST	0	0	0	0	1	1	no
AT1G05005	AT1G05005	AT1G05005 PPR containing protein	1:1429047-1430056	wt_dd18	mut_dd18	NOTEST	0	0.189168	inf	0	1	1	no
AT1G05007	AT1G05007		1:4580079-4580364	wt_dd18	mut_dd18	NOTEST	0	0	0	0	1	1	no
AT1G05010	AT1G05010	EFE ethylene-forming enzyme	1:1431176-1433010	wt_dd18	mut_dd18	OK	246.902	240.96	-0.0351442	-0.10742	0.8178	0.978411	no
AT1G05013	AT1G05013		1:4611525-4611773	wt_dd18	mut_dd18	NOTEST	0	0	0	0	1	1	no
AT1G05017	AT1G05017	Natural antisense transcript overlaps with AT1G13690	1:4693281-4696023	wt_dd18	mut_dd18	NOTEST	0	0	0	0	1	1	no
AT1G05020	AT1G05020	AT1G05020 ENTH/ANTH/VHS superfamily protein	1:1435154-1437763	wt_dd18	mut_dd18	OK	0.632116	0.726177	0.200132	0.154695	0.71805	0.958707	no
AT1G05023	AT1G05023	Natural antisense transcript overlaps with AT1G13700	1:4693281-4696023	wt_dd18	mut_dd18	NOTEST	0	0	0	0	1	1	no
AT1G05027	AT1G05027		1:4697500-4698167	wt_dd18	mut_dd18	NOTEST	0	0.189055	inf	0	1	1	no
AT1G05030	AT1G05030	AT1G05030 Major facilitator superfamily protein	1:1438047-1441933	wt_dd18	mut_dd18	OK	7.6321	7.64622	0.00266684	0.00459793	0.991	0.996838	no
AT1G05033	AT1G05033	Natural antisense transcript overlaps with AT1G13740	1:4713432-4718269	wt_dd18	mut_dd18	NOTEST	0	0	0	0	1	1	no
AT1G05035	AT1G05035	AT1G05035 hypothetical protein	1:1444691-1446116	wt_dd18	mut_dd18	NOTEST	0	0	0	0	1	1	no
AT1G05037	AT1G05037		1:4772746-4772952	wt_dd18	mut_dd18	NOTEST	0	0	0	0	1	1	no
AT1G05040	AT1G05040	AT1G05040 UBA-like domain protein	1:1447368-1448463	wt_dd18	mut_dd18	NOTEST	0	0	0	0	1	1	no
AT1G05043	AT1G05043	Natural antisense transcript overlaps with AT1G14010	1:4797357-4801850	wt_dd18	mut_dd18	NOTEST	0	0	0	0	1	1	no
AT1G05047	AT1G05047	Natural antisense transcript overlaps with AT1G14030	1:4802719-4807517	wt_dd18	mut_dd18	NOTEST	0	0	0	0	1	1	no
AT1G05053	AT1G05053		1:4832650-4832858	wt_dd18	mut_dd18	NOTEST	0	0	0	0	1	1	no
AT1G05055	AT1G05055	GTF2H2 ral transcription factor II H2	1:1448630-1450901	wt_dd18	mut_dd18	OK	8.83519	8.42867	-0.0679562	-0.131369	0.77915	0.972307	no
AT1G05057	AT1G05057		1:4842274-4842469	wt_dd18	mut_dd18	OK	18.4674	7.62371	-1.27642	-2.29425	0.46405	0.884571	no
AT1G05060	AT1G05060	AT1G05060 coiled-coil protein	1:1451001-1452872	wt_dd18	mut_dd18	OK	36.6451	30.0425	-0.286616	-0.788283	0.11865	0.537299	no
AT1G05061	AT1G05061	AT1G05061 pseudo of Pentatricopeptide repeat (PPR-like) superfam	1:1453044-1455322	wt_dd18	mut_dd18	OK	0.638708	0.835887	0.388152	0.245017	0.6625	0.947728	no
AT1G05065	AT1G05065	CLE20 CLAVATA3/ESR-RELATED 20	1:1453044-1455322	wt_dd18	mut_dd18	OK	1.24677	1.27865	0.0364248	0.0137662	0.9119	0.989556	no
AT1G05067	AT1G05067		1:4902918-4903476	wt_dd18	mut_dd18	NOTEST	0	0	0	0	1	1	no
AT1G05070	AT1G05070	AT1G05070 transmembrane protein, putative (DUF1068)	1:1457006-1458802	wt_dd18	mut_dd18	OK	15.8764	17.8344	0.167775	0.368067	0.4729	0.889485	no
AT1G05073	AT1G05073		1:4902918-4903476	wt_dd18	mut_dd18	NOTEST	0	0	0	0	1	1	no
AT1G05077	AT1G05077	Natural antisense transcript overlaps with AT1G14370	1:4915490-4921682	wt_dd18	mut_dd18	NOTEST	0	0	0	0	1	1	no
AT1G05080	AT1G05080	AT1G05080 F-box/RNI-like/FBD-like domains-containing protein	1:1459090-1460579	wt_dd18	mut_dd18	NOTEST	0	0	0	0	1	1	no
AT1G05083	AT1G05083	Natural antisense transcript overlaps with AT1G14380	1:4915490-4921682	wt_dd18	mut_dd18	NOTEST	0	0	0	0	1	1	no
AT1G05085	AT1G05085	AT1G05085 hypothetical protein	1:1460987-1461670	wt_dd18	mut_dd18	NOTEST	0	0	0	0	1	1	no
AT1G05087	AT1G05087	AT1G05087 dentin sialophosphoprotein	1:1463107-1464173	wt_dd18	mut_dd18	OK	1.21241	2.4574	1.01925	0.609809	0.3175	0.801442	no
AT1G05090	AT1G05090	AT1G05090 dentin sialophosphoprotein-like protein	1:1464238-1465875	wt_dd18	mut_dd18	NOTEST	0.33423	0.434235	0.377635	0	1	1	no
AT1G05093	AT1G05093		1:4948637-4953522	wt_dd18	mut_dd18	NOTEST	0	0	0	0	1	1	no
AT1G05097	AT1G05097		1:4994638-4994874	wt_dd18	mut_dd18	NOTEST	0	0	0	0	1	1	no
AT1G05100	AT1G05100	MAPKKK18 mitogen-activated protein kinase kinase kinase 18	1:1469540-1470881	wt_dd18	mut_dd18	OK	0.686495	0.226844	-1.59755	-0.575887	0.18575	0.660582	no
AT1G05103	AT1G05103		1:4996757-4997187	wt_dd18	mut_dd18	NOTEST	0	0	0	0	1	1	no
AT1G05107	AT1G05107		1:4996757-4997187	wt_dd18	mut_dd18	NOTEST	0	0	0	0	1	1	no
AT1G05113	AT1G05113		1:5031942-5036720	wt_dd18	mut_dd18	NOTEST	0	0	0	0	1	1	no
AT1G05117	AT1G05117		1:5051297-5051561	wt_dd18	mut_dd18	NOTEST	0	0	0	0	1	1	no
AT1G05120	AT1G05120	AT1G05120 Helicase protein with RING/U-box domain-containing protein	1:1471322-1476289	wt_dd18	mut_dd18	OK	15.6713	14.3222	-0.129879	-0.314914	0.4362	0.871782	no
AT1G05123	AT1G05123	Natural antisense transcript overlaps with AT1G14810	1:5099571-5104850	wt_dd18	mut_dd18	NOTEST	0	0	0	0	1	1	no
AT1G05127	AT1G05127		1:5131511-5131859	wt_dd18	mut_dd18	NOTEST	0	0	0	0	1	1	no
AT1G05133	AT1G05133		1:5146657-5147266	wt_dd18	mut_dd18	NOTEST	0	0	0	0	1	1	no
AT1G05135	AT1G05135	AT1G05135 pseudo of expressed protein%2C isoform contains a non-	1:1477486-1478900	wt_dd18	mut_dd18	OK	154.089	143.769	-0.100014	-0.356066	0.51265	0.901622	no
AT1G05136	AT1G05136	AT1G05136 hypothetical protein	1:1478922-1479063	wt_dd18	mut_dd18	NOTEST	0	0	0	0	1	1	no
AT1G05137	AT1G05137		1:5168463-5170571	wt_dd18	mut_dd18	LOWDATA	0	0	0	0	1	1	no
AT1G05140	AT1G05140	AT1G05140 Peptidase M50 family protein	1:1482545-1484059	wt_dd18	mut_dd18	OK	15.3276	14.8379	-0.0468422	-0.107583	0.82175	0.978669	no
AT1G05143	AT1G05143	Natural antisense transcript overlaps with AT1G15030	1:5177479-5181402	wt_dd18	mut_dd18	NOTEST	0	0	0	0	1	1	no
AT1G05147	AT1G05147	Natural antisense transcript overlaps with AT1G15040	1:5177479-5181402	wt_dd18	mut_dd18	NOTEST	0.469602	0.237576	-0.983052	0	1	1	no
AT1G05150	AT1G05150	AT1G05150 Calcium-binding tetratricopeptide family protein	1:1484066-1487027	wt_dd18	mut_dd18	OK	27.7634	30.9458	0.156558	0.460224	0.289	0.773805	no
AT1G05153	AT1G05153		1:5191673-5192854	wt_dd18	mut_dd18	OK	1.40069	0	-inf	-nan	0.0067	0.0915321	no
AT1G05160	AT1G05160	CYP88A3 cytochrome P450, family 88, subfamily A, polypeptide 3	1:1487377-1494248	wt_dd18	mut_dd18	OK	7.03731	8.36987	0.250181	0.425588	0.33915	0.817706	no
AT1G05163	AT1G05163	Natural antisense transcript overlaps with AT1G15410	1:5297846-5301489	wt_dd18	mut_dd18	OK	1.54186	0.246017	-2.64784	-0.517423	0.19855	0.678979	no
AT1G05170	AT1G05170	AT1G05170 Galactosyltransferase family protein	1:1487377-1494248	wt_dd18	mut_dd18	OK	4.81635	6.03467	0.325334	0.40051	0.3202	0.80415	no
AT1G05173	AT1G05173		1:5356373-5356587	wt_dd18	mut_dd18	NOTEST	0	0	0	0	1	1	no
AT1G05177	AT1G05177		1:5396177-5396631	wt_dd18	mut_dd18	NOTEST	0	0	0	0	1	1	no
AT1G05180	AT1G05180	AXR1 NAD(P)-binding Rossmann-fold superfamily protein	1:1498113-1501953	wt_dd18	mut_dd18	OK	23.5497	21.4139	-0.137162	-0.326279	0.42235	0.864634	no
AT1G05183	AT1G05183	Natural antisense transcript overlaps with AT1G15700	1:5398925-5403853	wt_dd18	mut_dd18	NOTEST	0.263389	0.0826469	-1.67216	0	1	1	no
AT1G05187	AT1G05187	Natural antisense transcript overlaps with AT1G15720	1:5406024-5410043	wt_dd18	mut_dd18	NOTEST	0	0	0	0	1	1	no
AT1G05190	AT1G05190	emb2394 Ribosomal protein L6 family	1:1502250-1503853	wt_dd18	mut_dd18	OK	94.9713	106.357	0.163356	0.520705	0.30465	0.790391	no
AT1G05193	AT1G05193		1:5410577-5410827	wt_dd18	mut_dd18	NOTEST	0	0	0	0	1	1	no
AT1G05197	AT1G05197		1:5421187-5421431	wt_dd18	mut_dd18	NOTEST	0	0	0	0	1	1	no
AT1G05200	AT1G05200	GLR3.4 glutamate receptor 3.4	1:1504940-1510341	wt_dd18	mut_dd18	OK	7.22391	7.93063	0.134656	0.250765	0.53825	0.911496	no
AT1G05203	AT1G05203	Natural antisense transcript overlaps with AT1G15810	1:5444219-5447880	wt_dd18	mut_dd18	NOTEST	0	0	0	0	1	1	no
AT1G05205	AT1G05205	AT1G05205 hexokinase-1 protein	1:1504940-1510341	wt_dd18	mut_dd18	OK	27.3808	21.7608	-0.331435	-0.364872	0.37275	0.833943	no
AT1G05207	AT1G05207	Natural antisense transcript overlaps with AT1G15820	1:5444219-5447880	wt_dd18	mut_dd18	NOTEST	0	0	0	0	1	1	no
AT1G05210	AT1G05210	AT1G05210 Transmembrane protein 97, Putative	1:1510403-1511683	wt_dd18	mut_dd18	OK	3.35101	4.10424	0.292519	0.329096	0.55475	0.91598	no
AT1G05213	AT1G05213	Natural antisense transcript overlaps with AT1G15950	1:5478602-5486105	wt_dd18	mut_dd18	NOTEST	0.078466	0.0768478	-0.0300638	0	1	1	no
AT1G05217	AT1G05217		1:5521652-5521896	wt_dd18	mut_dd18	NOTEST	0	0	0	0	1	1	no
AT1G05220	AT1G05220	AT1G05220 Transmembrane protein 97, Putative	1:1511894-1518900	wt_dd18	mut_dd18	OK	3.63853	2.06422	-0.817756	-0.477984	0.4123	0.857793	no
AT1G05223	AT1G05223		1:5552867-5553111	wt_dd18	mut_dd18	NOTEST	0	0	0	0	1	1	no
AT1G05227	AT1G05227		1:5625698-5631131	wt_dd18	mut_dd18	NOTEST	0	0	0	0	1	1	no
AT1G05230	AT1G05230	HDG2 homeodomain GLABROUS 2	1:1511894-1518900	wt_dd18	mut_dd18	OK	8.92738	9.32471	0.0628217	0.110761	0.7667	0.969357	no
AT1G05233	AT1G05233		1:5642763-5642985	wt_dd18	mut_dd18	NOTEST	0	0	0	0	1	1	no
AT1G05237	AT1G05237		1:5646665-5646969	wt_dd18	mut_dd18	NOTEST	0	0	0	0	1	1	no
AT1G05240	AT1G05240	AT1G05240 Peroxidase superfamily protein	1:1520277-1523023	wt_dd18	mut_dd18	NOTEST	0	0	0	0	1	1	no
AT1G05243	AT1G05243	Natural antisense transcript overlaps with AT1G16560	1:5668383-5673600	wt_dd18	mut_dd18	NOTEST	0	0	0	0	1	1	no
AT1G05247	AT1G05247		1:5685502-5686368	wt_dd18	mut_dd18	LOWDATA	0	0	0	0	1	1	no
AT1G05250	AT1G05250	AT1G05250 Peroxidase superfamily protein	1:1525600-1527360	wt_dd18	mut_dd18	NOTEST	0	0	0	0	1	1	no
AT1G05253	AT1G05253	Natural antisense transcript overlaps with AT1G16720	1:5722890-5727406	wt_dd18	mut_dd18	NOTEST	0	0	0	0	1	1	no
AT1G05257	AT1G05257	Natural antisense transcript overlaps with AT1G16730	1:5722890-5727406	wt_dd18	mut_dd18	NOTEST	0	0	0	0	1	1	no
AT1G05260	AT1G05260	RCI3 Peroxidase superfamily protein	1:1529766-1531484	wt_dd18	mut_dd18	OK	43.9465	55.7467	0.34314	1.0191	0.0391	0.294534	no
AT1G05263	AT1G05263		1:5733332-5733554	wt_dd18	mut_dd18	NOTEST	0	0	0	0	1	1	no
AT1G05267	AT1G05267	Natural antisense transcript overlaps with AT1G16820	1:5755587-5758653	wt_dd18	mut_dd18	NOTEST	0	0	0	0	1	1	no
AT1G05270	AT1G05270	AT1G05270 TraB family protein	1:1531640-1534767	wt_dd18	mut_dd18	OK	20.7738	18.4706	-0.169538	-0.434137	0.3371	0.816059	no
AT1G05273	AT1G05273		1:5755587-5758653	wt_dd18	mut_dd18	OK	59.1294	51.0883	-0.210882	-0.0693716	0.87465	0.986538	no
AT1G05277	AT1G05277	Natural antisense transcript overlaps with AT1G16890	1:5773511-5778529	wt_dd18	mut_dd18	NOTEST	0	0	0	0	1	1	no
AT1G05280	AT1G05280	AT1G05280 ERV-F (C)1 provirus ancestral Env polyprotein, putative (D	1:1534829-1537602	wt_dd18	mut_dd18	NOTEST	0	0.100615	inf	0	1	1	no
AT1G05283	AT1G05283		1:5828816-5831383	wt_dd18	mut_dd18	NOTEST	0	0	0	0	1	1	no
AT1G05287	AT1G05287	Natural antisense transcript overlaps with AT1G17070	1:5837498-5841745	wt_dd18	mut_dd18	NOTEST	0	0	0	0	1	1	no
AT1G05290	AT1G05290	AT1G05290 CCT motif family protein	1:1539151-1540562	wt_dd18	mut_dd18	NOTEST	0	0	0	0	1	1	no
AT1G05291	AT1G05291	AT1G05291 GPI inositol-deacylase C, putative (DUF1218)	1:1541347-1542432	wt_dd18	mut_dd18	NOTEST	0	0	0	0	1	1	no
AT1G05293	AT1G05293	Natural antisense transcript overlaps with AT1G17130	1:5854092-5858550	wt_dd18	mut_dd18	NOTEST	0	0	0	0	1	1	no
AT1G05297	AT1G05297	Natural antisense transcript overlaps with AT1G17140	1:5854092-5858550	wt_dd18	mut_dd18	NOTEST	0	0	0	0	1	1	no
AT1G05300	AT1G05300	ZIP5 zinc transporter 5 precursor	1:1544926-1547849	wt_dd18	mut_dd18	OK	10.316	5.50288	-0.90662	-1.40074	0.00185	0.0349366	yes
AT1G05303	AT1G05303		1:5946447-5955143	wt_dd18	mut_dd18	NOTEST	0	0	0	0	1	1	no
AT1G05307	AT1G05307		1:5962529-5962906	wt_dd18	mut_dd18	NOTEST	0	0	0	0	1	1	no
AT1G05310	AT1G05310	AT1G05310 Pectin lyase-like superfamily protein	1:1550502-1552587	wt_dd18	mut_dd18	OK	1.51668	2.29469	0.597379	0.588373	0.20465	0.685912	no
AT1G05313	AT1G05313		1:5975211-5975631	wt_dd18	mut_dd18	NOTEST	0	0	0	0	1	1	no
AT1G05317	AT1G05317	Natural antisense transcript overlaps with AT1G17745	1:6100960-6105347	wt_dd18	mut_dd18	NOTEST	0	0	0	0	1	1	no
AT1G05320	AT1G05320	AT1G05320 myosin heavy chain, embryonic smooth protein	1:1553567-1557848	wt_dd18	mut_dd18	OK	19.7515	18.1314	-0.123469	-0.30696	0.43495	0.871473	no
AT1G05323	AT1G05323		1:6106322-6116617	wt_dd18	mut_dd18	NOTEST	0	0	0	0	1	1	no
AT1G05327	AT1G05327	Natural antisense transcript overlaps with AT1G17750	1:6106322-6116617	wt_dd18	mut_dd18	NOTEST	0	0	0	0	1	1	no
AT1G05330	AT1G05330	AT1G05330 hypothetical protein	1:1558057-1558745	wt_dd18	mut_dd18	OK	1.57374	0.854789	-0.880554	-0.537177	0.47415	0.890034	no
AT1G05333	AT1G05333	Natural antisense transcript overlaps with AT1G17810	1:6130024-6135345	wt_dd18	mut_dd18	OK	8.07677	6.40026	-0.335647	-0.461467	0.2303	0.715537	no
AT1G05337	AT1G05337	Natural antisense transcript overlaps with AT1G17840	1:6142401-6148940	wt_dd18	mut_dd18	NOTEST	0.550131	0	-inf	0	1	1	no
AT1G05340	AT1G05340	AT1G05340 cysteine-rich TM module stress tolerance protein	1:1558777-1559917	wt_dd18	mut_dd18	OK	100.708	70.2385	-0.519848	-1.74516	0.0017	0.0327125	yes
AT1G05343	AT1G05343	Natural antisense transcript overlaps with AT1G17850	1:6142401-6148940	wt_dd18	mut_dd18	NOTEST	0	0	0	0	1	1	no
AT1G05347	AT1G05347	Natural antisense transcript overlaps with AT1G17860	1:6149177-6152222	wt_dd18	mut_dd18	NOTEST	0.308682	0.128444	-1.26499	0	1	1	no
AT1G05350	AT1G05350	AT1G05350 NAD(P)-binding Rossmann-fold superfamily protein	1:1560677-1564409	wt_dd18	mut_dd18	OK	19.4768	18.1826	-0.0991955	-0.256117	0.5717	0.920346	no
AT1G05353	AT1G05353	Natural antisense transcript overlaps with AT1G17870	1:6149177-6152222	wt_dd18	mut_dd18	NOTEST	0	0	0	0	1	1	no
AT1G05357	AT1G05357		1:6161869-6165820	wt_dd18	mut_dd18	NOTEST	0	0	0	0	1	1	no
AT1G05360	AT1G05360	KMS2 vacuole membrane-like protein	1:1564490-1567508	wt_dd18	mut_dd18	OK	7.2977	7.52197	0.0436688	0.0716292	0.85465	0.984164	no
AT1G05363	AT1G05363	Natural antisense transcript overlaps with AT1G18030	1:6204258-6209528	wt_dd18	mut_dd18	NOTEST	0	0	0	0	1	1	no
AT1G05367	AT1G05367	Natural antisense transcript overlaps with AT1G18040	1:6204258-6209528	wt_dd18	mut_dd18	NOTEST	0	0	0	0	1	1	no
AT1G05370	AT1G05370	AT1G05370 Sec14p-like phosphatidylinositol transfer family protein G	1:1569146-1572469	wt_dd18	mut_dd18	OK	0.40007	0.916776	1.19632	0.6431	0.0561	0.362356	no
AT1G05373	AT1G05373		1:6219398-6219730	wt_dd18	mut_dd18	NOTEST	0	0	0	0	1	1	no
AT1G05377	AT1G05377		1:6219398-6219730	wt_dd18	mut_dd18	NOTEST	0	0	0	0	1	1	no
AT1G05380	AT1G05380	AT1G05380 Acyl-CoA N-acyltransferase with RING/FYVE/PHD-type zinc fi	1:1576821-1583760	wt_dd18	mut_dd18	OK	30.1866	31.3069	0.0525734	0.146263	0.7306	0.960927	no
AT1G05383	AT1G05383	Natural antisense transcript overlaps with AT1G18100	1:6224404-6230194	wt_dd18	mut_dd18	NOTEST	0	0	0	0	1	1	no
AT1G05385	AT1G05385	LPA19 photosystem II 11 kDa protein-like protein	1:1576821-1583760	wt_dd18	mut_dd18	OK	23.8688	24.0976	0.0137623	0.0109823	0.9764	0.993976	no
AT1G05387	AT1G05387		1:6269848-6270159	wt_dd18	mut_dd18	NOTEST	0	0	0	0	1	1	no
AT1G05390	AT1G05390	AT1G05390 tRNA-Asn	1:1583771-1583845	wt_dd18	mut_dd18	NOTEST	0	0	0	0	1	1	no
AT1G05397	AT1G05397		1:6271816-6272422	wt_dd18	mut_dd18	OK	1.48934	0.8319	-0.840187	-0.434528	0.4301	0.869581	no
AT1G05400	AT1G05400	AT1G05400 hypothetical protein	1:1584072-1587794	wt_dd18	mut_dd18	OK	3.75609	1.99205	-0.914981	-0.595278	0.22645	0.710975	no
AT1G05407	AT1G05407		1:6449228-6449681	wt_dd18	mut_dd18	NOTEST	0	0	0	0	1	1	no
AT1G05410	AT1G05410	AT1G05410 CDPK adapter, putative (DUF1423)	1:1584072-1587794	wt_dd18	mut_dd18	OK	14.7836	14.0896	-0.06937	-0.137813	0.7285	0.96054	no
AT1G05413	AT1G05413		1:6449228-6449681	wt_dd18	mut_dd18	NOTEST	0	0	0	0	1	1	no
AT1G05417	AT1G05417		1:6465486-6466454	wt_dd18	mut_dd18	LOWDATA	0	0	0	0	1	1	no
AT1G05420	AT1G05420	OFP12 ovate family protein 12	1:1589972-1591012	wt_dd18	mut_dd18	OK	1.00909	2.02143	1.00232	0.492258	0.25895	0.747043	no
AT1G05423	AT1G05423		1:6465486-6466454	wt_dd18	mut_dd18	LOWDATA	0	0	0	0	1	1	no
AT1G05427	AT1G05427		1:6465486-6466454	wt_dd18	mut_dd18	LOWDATA	102.663	0	-inf	0	1	1	no
AT1G05430	AT1G05430	AT1G05430 hypothetical protein	1:1594052-1595923	wt_dd18	mut_dd18	OK	23.8329	23.4098	-0.0258408	-0.0657423	0.89395	0.988978	no
AT1G05433	AT1G05433		1:6465486-6466454	wt_dd18	mut_dd18	LOWDATA	0	0	0	0	1	1	no
AT1G05440	AT1G05440	AT1G05440 C-8 sterol isomerase	1:1596006-1597940	wt_dd18	mut_dd18	NOTEST	0	0.294297	inf	0	1	1	no
AT1G05443	AT1G05443		1:6500049-6500381	wt_dd18	mut_dd18	NOTEST	0	0	0	0	1	1	no
AT1G05447	AT1G05447		1:6508775-6511397	wt_dd18	mut_dd18	NOTEST	0	0	0	0	1	1	no
AT1G05450	AT1G05450	AT1G05450 Bifunctional inhibitor/lipid-transfer protein/seed storage	1:1599875-1605034	wt_dd18	mut_dd18	OK	4.44187	3.4275	-0.374008	-0.276489	0.5695	0.919909	no
AT1G05453	AT1G05453	Natural antisense transcript overlaps with AT1G18890	1:6520720-6526075	wt_dd18	mut_dd18	NOTEST	0	0.162346	inf	0	1	1	no
AT1G05460	AT1G05460	SDE3 P-loop containing nucleoside triphosphate hydrolases superfamil	1:1599875-1605034	wt_dd18	mut_dd18	OK	4.35018	4.53691	0.0606373	0.10153	0.8021	0.976813	no
AT1G05463	AT1G05463	Natural antisense transcript overlaps with AT1G19120	1:6608114-6610613	wt_dd18	mut_dd18	NOTEST	0	0	0	0	1	1	no
AT1G05467	AT1G05467	Natural antisense transcript overlaps with AT1G19130	1:6608114-6610613	wt_dd18	mut_dd18	NOTEST	0	0.513334	inf	0	1	1	no
AT1G05470	AT1G05470	CVP2 DNAse I-like superfamily protein	1:1607201-1611840	wt_dd18	mut_dd18	OK	3.22133	4.2697	0.406482	0.646628	0.1075	0.514222	no
AT1G05473	AT1G05473		1:6620853-6621071	wt_dd18	mut_dd18	NOTEST	0	2.55284	inf	0	1	1	no
AT1G05477	AT1G05477		1:6635119-6635338	wt_dd18	mut_dd18	NOTEST	0	0	0	0	1	1	no
AT1G05483	AT1G05483		1:6642906-6643519	wt_dd18	mut_dd18	NOTEST	0	0	0	0	1	1	no
AT1G05487	AT1G05487		1:6642906-6643519	wt_dd18	mut_dd18	NOTEST	0	0	0	0	1	1	no
AT1G05490	AT1G05490	chr31 chromatin remodeling 31	1:1618503-1623489	wt_dd18	mut_dd18	OK	1.01183	1.59727	0.658637	0.85639	0.0423	0.30801	no
AT1G05493	AT1G05493		1:6666073-6669795	wt_dd18	mut_dd18	NOTEST	0	0	0	0	1	1	no
AT1G05497	AT1G05497		1:6670302-6670780	wt_dd18	mut_dd18	NOTEST	0	0	0	0	1	1	no
AT1G05500	AT1G05500	NTMC2T2.1 Calcium-dependent lipid-binding (CaLB domain) family prote	1:1624918-1629289	wt_dd18	mut_dd18	OK	31.9671	31.533	-0.0197247	-0.050301	0.9017	0.989031	no
AT1G05507	AT1G05507		1:6813646-6814005	wt_dd18	mut_dd18	NOTEST	0	0	0	0	1	1	no
AT1G05510	AT1G05510	AT1G05510 naphthalene 1,2-dioxygenase subunit alpha (DUF1264)	1:1629445-1636018	wt_dd18	mut_dd18	OK	2.70611	3.43747	0.345126	0.175143	0.75115	0.966452	no
AT1G05517	AT1G05517		1:6941872-6942155	wt_dd18	mut_dd18	NOTEST	0	0	0	0	1	1	no
AT1G05520	AT1G05520	AT1G05520 Sec23/Sec24 protein transport family protein	1:1629445-1636018	wt_dd18	mut_dd18	OK	21.1128	18.785	-0.168539	-0.42269	0.29965	0.785871	no
AT1G05523	AT1G05523	Natural antisense transcript overlaps with AT1G20070	1:6949042-6959148	wt_dd18	mut_dd18	NOTEST	0	0	0	0	1	1	no
AT1G05527	AT1G05527		1:6959159-6959605	wt_dd18	mut_dd18	NOTEST	0	0	0	0	1	1	no
AT1G05530	AT1G05530	UGT75B2 UDP-glucosyl transferase 75B2	1:1636248-1637914	wt_dd18	mut_dd18	NOTEST	0.0571566	0.333958	2.54667	0	1	1	no
AT1G05533	AT1G05533		1:6961364-6961574	wt_dd18	mut_dd18	NOTEST	0	0	0	0	1	1	no
AT1G05537	AT1G05537		1:7046122-7046378	wt_dd18	mut_dd18	NOTEST	0	0	0	0	1	1	no
AT1G05540	AT1G05540	AT1G05540 hypothetical protein (DUF295)	1:1639222-1640879	wt_dd18	mut_dd18	NOTEST	0.0653777	0.0747622	0.193511	0	1	1	no
AT1G05543	AT1G05543		1:7049115-7049939	wt_dd18	mut_dd18	NOTEST	0	0	0	0	1	1	no
AT1G05547	AT1G05547		1:7050830-7051140	wt_dd18	mut_dd18	NOTEST	0	0	0	0	1	1	no
AT1G05550	AT1G05550	AT1G05550 hypothetical protein (DUF295)	1:1640958-1643917	wt_dd18	mut_dd18	NOTEST	0	0.12845	inf	0	1	1	no
AT1G05553	AT1G05553		1:7090940-7093593	wt_dd18	mut_dd18	NOTEST	0	0.316057	inf	0	1	1	no
AT1G05557	AT1G05557	Natural antisense transcript overlaps with AT1G20470	1:7094007-7097147	wt_dd18	mut_dd18	OK	1.86924	1.43956	-0.376823	-0.151834	0.7469	0.96549	no
AT1G05560	AT1G05560	UGT75B1 UDP-glucosyltransferase 75B1	1:1645299-1647435	wt_dd18	mut_dd18	OK	7.25507	7.01887	-0.0477513	-0.0785524	0.8433	0.981937	no
AT1G05562	AT1G05562	Natural antisense transcript overlaps with AT1G05560;(source:Araport11)		coldd19	gkdd19	OK	9.39648	11.3053	0.266802	0.380163	0.49475	0.949294	no
AT1G05563	AT1G05563		1:7174335-7176647	wt_dd18	mut_dd18	LOWDATA	0	0	0	0	1	1	no
AT1G05567	AT1G05567		1:7199047-7199427	wt_dd18	mut_dd18	NOTEST	0	0	0	0	1	1	no
AT1G05570	AT1G05570	CALS1 callose synthase 1	1:1647574-1659611	wt_dd18	mut_dd18	OK	36.1152	29.5151	-0.291151	-0.815323	0.046	0.321905	no
AT1G05575	AT1G05575	AT1G05575 transmembrane protein	1:1661407-1662259	wt_dd18	mut_dd18	OK	6.10788	6.94701	0.185721	0.18349	0.64045	0.941953	no
AT1G05577	AT1G05577	AT1G05577 UPSTREAM OF FLC protein (DUF966)	1:1662351-1664398	wt_dd18	mut_dd18	NOTEST	0.158065	0.235817	0.577155	0	1	1	no
AT1G05580	AT1G05580	CHX23 cation/H exchanger 23	1:1665355-1668924	wt_dd18	mut_dd18	NOTEST	0	0	0	0	1	1	no
AT1G05583	AT1G05583		1:7223054-7223257	wt_dd18	mut_dd18	NOTEST	0	0	0	0	1	1	no
AT1G05587	AT1G05587		1:7223475-7223713	wt_dd18	mut_dd18	NOTEST	0	0	0	0	1	1	no
AT1G05590	AT1G05590	HEXO2 beta-hexosaminidase 2	1:1669349-1671902	wt_dd18	mut_dd18	OK	6.88541	8.39209	0.285487	0.514989	0.19325	0.673737	no
AT1G05593	AT1G05593		1:7223759-7224256	wt_dd18	mut_dd18	NOTEST	0	0	0	0	1	1	no
AT1G05597	AT1G05597		1:7225308-7225775	wt_dd18	mut_dd18	NOTEST	0	0	0	0	1	1	no
AT1G05600	AT1G05600	EMB3101 Tetratricopeptide repeat (TPR)-like superfamily protein	1:1671915-1676077	wt_dd18	mut_dd18	OK	8.7945	10.1678	0.209339	0.379734	0.3711	0.833431	no
AT1G05603	AT1G05603		1:7225308-7225775	wt_dd18	mut_dd18	NOTEST	0	0	0	0	1	1	no
AT1G05607	AT1G05607		1:7242895-7248588	wt_dd18	mut_dd18	NOTEST	0	0	0	0	1	1	no
AT1G05610	AT1G05610	APS2 ADP-glucose pyrophosphorylase small subunit 2	1:1671915-1676077	wt_dd18	mut_dd18	OK	0.435221	0.768567	0.820423	0.272666	0.4155	0.859875	no
AT1G05613	AT1G05613		1:7336673-7336952	wt_dd18	mut_dd18	NOTEST	0	0	0	0	1	1	no
AT1G05615	AT1G05615	AT1G05615 B3 domain protein (DUF313)	1:1677506-1678270	wt_dd18	mut_dd18	NOTEST	0	0	0	0	1	1	no
AT1G05617	AT1G05617		1:7344746-7345128	wt_dd18	mut_dd18	NOTEST	0	0	0	0	1	1	no
AT1G05620	AT1G05620	URH2 uridine-ribohydrolase 2	1:1678880-1681710	wt_dd18	mut_dd18	OK	19.6296	16.3113	-0.267156	-0.537629	0.1951	0.675604	no
AT1G05623	AT1G05623		1:7370610-7370903	wt_dd18	mut_dd18	NOTEST	0	0	0	0	1	1	no
AT1G05630	AT1G05630	5PTASE13 Endonuclease/exonuclease/phosphatase family protein	1:1682223-1687363	wt_dd18	mut_dd18	OK	2.9072	3.24755	0.159724	0.260506	0.5142	0.902774	no
AT1G05633	AT1G05633		1:7401344-7401549	wt_dd18	mut_dd18	NOTEST	0	0	0	0	1	1	no
AT1G05640	AT1G05640	AT1G05640 Ankyrin repeat family protein	1:1687435-1689955	wt_dd18	mut_dd18	OK	1.43017	1.57951	0.143293	0.155718	0.7256	0.9604	no
AT1G05643	AT1G05643		1:7433800-7434105	wt_dd18	mut_dd18	NOTEST	0	0	0	0	1	1	no
AT1G05647	AT1G05647		1:7460103-7460501	wt_dd18	mut_dd18	NOTEST	0	0	0	0	1	1	no
AT1G05650	AT1G05650	AT1G05650 Pectin lyase-like superfamily protein	1:1690001-1692179	wt_dd18	mut_dd18	NOTEST	0	0.0583369	inf	0	1	1	no
AT1G05653	AT1G05653		1:7471089-7471300	wt_dd18	mut_dd18	NOTEST	0	0	0	0	1	1	no
AT1G05657	AT1G05657		1:7473010-7473358	wt_dd18	mut_dd18	NOTEST	0	0	0	0	1	1	no
AT1G05660	AT1G05660	AT1G05660 Pectin lyase-like superfamily protein	1:1694069-1696191	wt_dd18	mut_dd18	NOTEST	0	0.0620658	inf	0	1	1	no
AT1G05663	AT1G05663		1:7490991-7491645	wt_dd18	mut_dd18	NOTEST	0	0	0	0	1	1	no
AT1G05667	AT1G05667		1:7490991-7491645	wt_dd18	mut_dd18	NOTEST	0	0	0	0	1	1	no
AT1G05670	AT1G05670	AT1G05670 Pentatricopeptide repeat (PPR-like) superfamily protein Ge	1:1697540-1701065	wt_dd18	mut_dd18	OK	2.77792	3.4507	0.312885	0.475896	0.22515	0.709637	no
AT1G05673	AT1G05673		1:7490991-7491645	wt_dd18	mut_dd18	NOTEST	0	0	0	0	1	1	no
AT1G05675	AT1G05675	AT1G05675 UDP-Glycosyltransferase superfamily protein	1:1701115-1702749	wt_dd18	mut_dd18	OK	0.69051	0.347291	-0.991519	-0.54799	0.41195	0.85772	no
AT1G05680	AT1G05680	UGT74E2 Uridine diphosphate glycosyltransferase 74E2	1:1703001-1704838	wt_dd18	mut_dd18	NOTEST	0.363699	0.333462	-0.125223	0	1	1	no
AT1G05683	AT1G05683		1:7604409-7604655	wt_dd18	mut_dd18	NOTEST	0	0	0	0	1	1	no
AT1G05687	AT1G05687	Natural antisense transcript overlaps with AT1G21880	1:7680389-7685662	wt_dd18	mut_dd18	NOTEST	0	0	0	0	1	1	no
AT1G05690	AT1G05690	BT3 BTB and TAZ domain protein 3	1:1706735-1709360	wt_dd18	mut_dd18	OK	1.44017	1.00202	-0.523325	-0.489062	0.2845	0.771525	no
AT1G05693	AT1G05693		1:7739695-7740012	wt_dd18	mut_dd18	NOTEST	0	0	0	0	1	1	no
AT1G05697	AT1G05697		1:7739695-7740012	wt_dd18	mut_dd18	NOTEST	0	0	0	0	1	1	no
AT1G05700	AT1G05700	AT1G05700 Leucine-rich repeat transmembrane protein kinase protein G	1:1709672-1713474	wt_dd18	mut_dd18	OK	10.1102	3.37106	-1.58453	-2.64979	5e-05	0.00194082	yes
AT1G05703	AT1G05703	Natural antisense transcript overlaps with AT1G22050	1:7771658-7781712	wt_dd18	mut_dd18	NOTEST	0	0	0	0	1	1	no
AT1G05707	AT1G05707		1:7771658-7781712	wt_dd18	mut_dd18	NOTEST	0	0	0	0	1	1	no
AT1G05710	AT1G05710	AT1G05710 basic helix-loop-helix (bHLH) DNA-binding superfamily prot	1:1714817-1717290	wt_dd18	mut_dd18	OK	27.1096	17.72	-0.613425	-1.18191	0.002	0.0371133	yes
AT1G05713	AT1G05713		1:7797592-7797802	wt_dd18	mut_dd18	NOTEST	0	0	0	0	1	1	no
AT1G05717	AT1G05717		1:7814472-7815722	wt_dd18	mut_dd18	NOTEST	0	0	0	0	1	1	no
AT1G05720	AT1G05720	AT1G05720 selenoprotein family protein	1:1717388-1720587	wt_dd18	mut_dd18	OK	43.1521	45.6875	0.0823687	0.236681	0.6586	0.94628	no
AT1G05723	AT1G05723	Natural antisense transcript overlaps with AT1G22170	1:7826267-7830424	wt_dd18	mut_dd18	NOTEST	0	0	0	0	1	1	no
AT1G05727	AT1G05727	Natural antisense transcript overlaps with AT1G22180	1:7826267-7830424	wt_dd18	mut_dd18	NOTEST	0	0	0	0	1	1	no
AT1G05730	AT1G05730	AT1G05730 FAM136A-like protein (DUF842)	1:1717388-1720587	wt_dd18	mut_dd18	OK	2.3611	2.077	-0.184957	-0.0759878	0.8198	0.978411	no
AT1G05733	AT1G05733	Natural antisense transcript overlaps with AT1G22250	1:7858863-7865263	wt_dd18	mut_dd18	NOTEST	0.230958	0	-inf	0	1	1	no
AT1G05737	AT1G05737		1:7872849-7873056	wt_dd18	mut_dd18	NOTEST	0	0	0	0	1	1	no
AT1G05740	AT1G05740	AT1G05740 FAM136A-like protein (DUF842)	1:1720592-1721309	wt_dd18	mut_dd18	NOTEST	0	0	0	0	1	1	no
AT1G05747	AT1G05747		1:7931628-7932056	wt_dd18	mut_dd18	NOTEST	0	0	0	0	1	1	no
AT1G05750	AT1G05750	PDE247 Tetratricopeptide repeat (TPR)-like superfamily protein	1:1721508-1724734	wt_dd18	mut_dd18	OK	2.36498	3.66023	0.630107	0.817051	0.0592	0.373004	no
AT1G05753	AT1G05753	Natural antisense transcript overlaps with AT1G22500	1:7949475-7952832	wt_dd18	mut_dd18	NOTEST	0.736498	0.736603	0.000203913	0	1	1	no
AT1G05757	AT1G05757	Natural antisense transcript overlaps with AT1G22510	1:7949475-7952832	wt_dd18	mut_dd18	NOTEST	0	0	0	0	1	1	no
AT1G05760	AT1G05760	RTM1 Mannose-binding lectin superfamily protein	1:1721508-1724734	wt_dd18	mut_dd18	OK	10.2636	10.2886	0.00350824	0.00313927	0.98565	0.995308	no
AT1G05763	AT1G05763	Natural antisense transcript overlaps with AT1G22700	1:8027125-8030136	wt_dd18	mut_dd18	NOTEST	0	0	0	0	1	1	no
AT1G05767	AT1G05767	Natural antisense transcript overlaps with AT1G22810	1:8071788-8075037	wt_dd18	mut_dd18	OK	7.73344	7.81377	0.0149075	0.016647	0.95925	0.992553	no
AT1G05770	AT1G05770	AT1G05770 Mannose-binding lectin superfamily protein	1:1725387-1726321	wt_dd18	mut_dd18	OK	3.28881	2.22687	-0.562549	-0.512787	0.3057	0.791382	no
AT1G05773	AT1G05773	Natural antisense transcript overlaps with AT1G22840	1:8079286-8082882	wt_dd18	mut_dd18	NOTEST	0	0.312684	inf	0	1	1	no
AT1G05777	AT1G05777	Natural antisense transcript overlaps with AT1G22850	1:8079286-8082882	wt_dd18	mut_dd18	NOTEST	0	0	0	0	1	1	no
AT1G05780	AT1G05780	AT1G05780 Vacuolar ATPase assembly integral membrane protein VMA21-l	1:1726557-1728520	wt_dd18	mut_dd18	OK	7.02336	8.32939	0.246049	0.395566	0.4545	0.880349	no
AT1G05783	AT1G05783	AT1G05783 hypothetical protein	1:1728657-1729890	wt_dd18	mut_dd18	OK	5.60218	3.34981	-0.741909	-0.510302	0.2812	0.769489	no
AT1G05785	AT1G05785	AT1G05785 Got1/Sft2-like vescicle transport protein family	1:1730241-1732657	wt_dd18	mut_dd18	OK	14.5571	16.3108	0.16411	0.226794	0.5371	0.910875	no
AT1G05787	AT1G05787	Natural antisense transcript overlaps with AT1G23110	1:8195775-8198331	wt_dd18	mut_dd18	NOTEST	0.232495	0	-inf	0	1	1	no
AT1G05790	AT1G05790	AT1G05790 lipase class 3 family protein	1:1732801-1737583	wt_dd18	mut_dd18	OK	10.9509	11.5015	0.0707705	0.149172	0.71075	0.957959	no
AT1G05793	AT1G05793		1:8205160-8205381	wt_dd18	mut_dd18	NOTEST	0	0	0	0	1	1	no
AT1G05797	AT1G05797		1:8303207-8303425	wt_dd18	mut_dd18	NOTEST	0	0	0	0	1	1	no
AT1G05800	AT1G05800	DGL alpha/beta-Hydrolases superfamily protein	1:1741203-1742619	wt_dd18	mut_dd18	NOTEST	0	0	0	0	1	1	no
AT1G05803	AT1G05803		1:8303800-8304028	wt_dd18	mut_dd18	NOTEST	0	0	0	0	1	1	no
AT1G05805	AT1G05805	AT1G05805 basic helix-loop-helix (bHLH) DNA-binding superfamily prot	1:1744443-1747734	wt_dd18	mut_dd18	OK	24.7625	21.5446	-0.200827	-0.539484	0.23755	0.725079	no
AT1G05807	AT1G05807		1:8304659-8304901	wt_dd18	mut_dd18	NOTEST	0	0	0	0	1	1	no
AT1G05810	AT1G05810	RABA5E Rab GTPase-like A5A protein	1:1748258-1754036	wt_dd18	mut_dd18	OK	27.5319	34.9122	0.342628	0.818928	0.1254	0.551266	no
AT1G05813	AT1G05813		1:8305916-8306115	wt_dd18	mut_dd18	NOTEST	0	0	0	0	1	1	no
AT1G05817	AT1G05817		1:8319662-8320431	wt_dd18	mut_dd18	NOTEST	0	0	0	0	1	1	no
AT1G05820	AT1G05820	SPPL5 SIGNAL PEPTIDE PEPTIDASE-LIKE 5	1:1748258-1754036	wt_dd18	mut_dd18	OK	1.9236	2.05525	0.0955079	0.0616325	0.86035	0.985556	no
AT1G05823	AT1G05823		1:8363894-8364276	wt_dd18	mut_dd18	NOTEST	0	0	0	0	1	1	no
AT1G05827	AT1G05827		1:8387405-8387640	wt_dd18	mut_dd18	NOTEST	0	0	0	0	1	1	no
AT1G05830	AT1G05830	ATX2 trithorax-like protein 2	1:1754129-1761909	wt_dd18	mut_dd18	OK	15.111	15.7585	0.060529	0.155916	0.7012	0.956344	no
AT1G05833	AT1G05833	Natural antisense transcript overlaps with AT1G23820	1:8420264-8424088	wt_dd18	mut_dd18	NOTEST	0	0	0	0	1	1	no
AT1G05835	AT1G05835	AT1G05835 PHD finger protein	1:1762144-1766283	wt_dd18	mut_dd18	OK	12.8011	22.1302	0.789752	0.856358	0.1777	0.650312	no
AT1G05837	AT1G05837	Natural antisense transcript overlaps with AT1G23830	1:8420264-8424088	wt_dd18	mut_dd18	NOTEST	0.519861	0.103167	-2.33314	0	1	1	no
AT1G05840	AT1G05840	AT1G05840 Eukaryotic aspartyl protease family protein	1:1762144-1766283	wt_dd18	mut_dd18	OK	41.0811	38.434	-0.0960929	-0.239794	0.55855	0.916679	no
AT1G05843	AT1G05843		1:8484702-8487558	wt_dd18	mut_dd18	NOTEST	0	0	0	0	1	1	no
AT1G05847	AT1G05847		1:8484702-8487558	wt_dd18	mut_dd18	NOTEST	0	0	0	0	1	1	no
AT1G05850	AT1G05850	POM1 Chitinase family protein	1:1766502-1768837	wt_dd18	mut_dd18	OK	401.834	523.78	0.382359	0.901906	0.0256	0.224786	no
AT1G05853	AT1G05853		1:8525103-8525204	wt_dd18	mut_dd18	NOTEST	0	0	0	0	1	1	no
AT1G05857	AT1G05857		1:8539956-8540308	wt_dd18	mut_dd18	NOTEST	0	0	0	0	1	1	no
AT1G05860	AT1G05860	AT1G05860 INO80 complex subunit D-like protein	1:1768985-1771286	wt_dd18	mut_dd18	OK	7.86822	8.04002	0.0311628	0.0449672	0.90965	0.989556	no
AT1G05863	AT1G05863		1:8598623-8598990	wt_dd18	mut_dd18	NOTEST	0	0	0	0	1	1	no
AT1G05867	AT1G05867	Natural antisense transcript overlaps with AT1G24280	1:8609337-8614283	wt_dd18	mut_dd18	NOTEST	0	0	0	0	1	1	no
AT1G05870	AT1G05870	AT1G05870 hypothetical protein (DUF1685)	1:1771384-1773385	wt_dd18	mut_dd18	OK	15.5566	19.6932	0.340176	0.657606	0.0838	0.454751	no
AT1G05873	AT1G05873	Natural antisense transcript overlaps with AT1G24290	1:8609337-8614283	wt_dd18	mut_dd18	NOTEST	0.123048	0.111178	-0.146349	0	1	1	no
AT1G05880	AT1G05880	ARI12 RING/U-box superfamily protein	1:1775642-1778553	wt_dd18	mut_dd18	OK	4.27325	0.40277	-3.40731	-1.29961	0.1981	0.678412	no
AT1G05887	AT1G05887		1:8649779-8650056	wt_dd18	mut_dd18	NOTEST	0	0	0	0	1	1	no
AT1G05890	AT1G05890	ARI5 RING/U-box superfamily protein	1:1779255-1784675	wt_dd18	mut_dd18	OK	82.7828	82.3693	-0.00722524	-0.0201581	0.96055	0.992553	no
AT1G05893	AT1G05893		1:8649779-8650056	wt_dd18	mut_dd18	NOTEST	0	0	0	0	1	1	no
AT1G05894	AT1G05894	AT1G05894 hypothetical protein	1:1784735-1786326	wt_dd18	mut_dd18	NOTEST	0.116641	0.124015	0.0884288	0	1	1	no
AT1G05897	AT1G05897		1:8650621-8650899	wt_dd18	mut_dd18	NOTEST	0	0	0	0	1	1	no
AT1G05900	AT1G05900	NTH2 endonuclease III 2	1:1786848-1789737	wt_dd18	mut_dd18	OK	5.17264	5.81044	0.167748	0.224857	0.56395	0.918914	no
AT1G05903	AT1G05903		1:8659677-8660351	wt_dd18	mut_dd18	NOTEST	0	0	0	0	1	1	no
AT1G05907	AT1G05907		1:8756227-8756570	wt_dd18	mut_dd18	NOTEST	0	0	0	0	1	1	no
AT1G05910	AT1G05910	AT1G05910 cell division cycle protein 48-related / CDC48-like protei	1:1790215-1796715	wt_dd18	mut_dd18	OK	10.6053	9.09293	-0.221962	-0.556204	0.1972	0.677961	no
AT1G05913	AT1G05913		1:8756227-8756570	wt_dd18	mut_dd18	OK	0.719058	0	-inf	-nan	0.00425	0.0654126	no
AT1G05917	AT1G05917		1:8756227-8756570	wt_dd18	mut_dd18	LOWDATA	0	0	0	0	1	1	no
AT1G05920	AT1G05920	AT1G05920 B3 domain protein (DUF313)	1:1796777-1798254	wt_dd18	mut_dd18	NOTEST	0	0	0	0	1	1	no
AT1G05927	AT1G05927	Natural antisense transcript overlaps with AT1G25211	1:8835385-8839609	wt_dd18	mut_dd18	NOTEST	0	0.123945	inf	0	1	1	no
AT1G05930	AT1G05930	AT1G05930 B3 domain protein (DUF313)	1:1799417-1800933	wt_dd18	mut_dd18	NOTEST	0	0	0	0	1	1	no
AT1G05933	AT1G05933	Natural antisense transcript overlaps with AT1G25220	1:8835385-8839609	wt_dd18	mut_dd18	NOTEST	0	0	0	0	1	1	no
AT1G05937	AT1G05937		1:8843773-8844366	wt_dd18	mut_dd18	NOTEST	0.656547	0.213024	-1.62388	0	1	1	no
AT1G05940	AT1G05940	CAT9 cationic amino acid transporter 9	1:1801109-1804000	wt_dd18	mut_dd18	OK	27.3985	24.3044	-0.172878	-0.436061	0.27895	0.768101	no
AT1G05943	AT1G05943		1:8849005-8851790	wt_dd18	mut_dd18	NOTEST	0	0	0	0	1	1	no
AT1G05947	AT1G05947		1:8852647-8853171	wt_dd18	mut_dd18	NOTEST	0	0	0	0	1	1	no
AT1G05950	AT1G05950	AT1G05950 hypothetical protein	1:1804400-1807670	wt_dd18	mut_dd18	OK	2.51736	2.58369	0.0375233	0.0423422	0.90215	0.989031	no
AT1G05953	AT1G05953		1:8852647-8853171	wt_dd18	mut_dd18	NOTEST	0	0	0	0	1	1	no
AT1G05957	AT1G05957		1:8876311-8876558	wt_dd18	mut_dd18	NOTEST	0	0	0	0	1	1	no
AT1G05960	AT1G05960	AT1G05960 ARM repeat superfamily protein	1:1807959-1815568	wt_dd18	mut_dd18	OK	32.7526	36.4146	0.152906	0.425501	0.29175	0.776559	no
AT1G05963	AT1G05963		1:8924183-8924454	wt_dd18	mut_dd18	NOTEST	0	0	0	0	1	1	no
AT1G05967	AT1G05967		1:8941001-8941202	wt_dd18	mut_dd18	NOTEST	0	0	0	0	1	1	no
AT1G05970	AT1G05970	AT1G05970 RNA-binding (RRM/RBD/RNP motifs) family protein	1:1815824-1817336	wt_dd18	mut_dd18	OK	8.53219	10.784	0.337908	0.451011	0.26915	0.757208	no
AT1G05973	AT1G05973	Natural antisense transcript overlaps with AT1G26090	1:9020379-9024081	wt_dd18	mut_dd18	NOTEST	0	0	0	0	1	1	no
AT1G05977	AT1G05977	Natural antisense transcript overlaps with AT1G26100	1:9020379-9024081	wt_dd18	mut_dd18	NOTEST	0	0	0	0	1	1	no
AT1G05980	AT1G05980	AT1G05980 tRNA-Thr	1:1817399-1817471	wt_dd18	mut_dd18	NOTEST	0	0	0	0	1	1	no
AT1G05983	AT1G05983		1:9032667-9032898	wt_dd18	mut_dd18	NOTEST	0	0	0	0	1	1	no
AT1G05987	AT1G05987		1:9065954-9075350	wt_dd18	mut_dd18	NOTEST	0	0	0	0	1	1	no
AT1G05990	AT1G05990	AT1G05990 EF hand calcium-binding protein family	1:1818391-1819184	wt_dd18	mut_dd18	NOTEST	0	0.411169	inf	0	1	1	no
AT1G05993	AT1G05993		1:9076303-9076386	wt_dd18	mut_dd18	NOTEST	0	0	0	0	1	1	no
AT1G05997	AT1G05997		1:9076444-9076638	wt_dd18	mut_dd18	NOTEST	0	0	0	0	1	1	no
AT1G06000	AT1G06000	AT1G06000 UDP-Glycosyltransferase superfamily protein	1:1820253-1821894	wt_dd18	mut_dd18	OK	5.79898	5.53985	-0.0659533	-0.083962	0.8367	0.980936	no
AT1G06002	AT1G06002	AT1G06002 Natural antisense transcript overlaps with AT1G06000	1:1820253-1821894	wt_dd18	mut_dd18	OK	2.40634	2.76668	0.201317	0.185916	0.6888	0.954579	no
AT1G06003	AT1G06003	Natural antisense transcript overlaps with AT1G26500	1:9158379-9161044	wt_dd18	mut_dd18	NOTEST	0	0	0	0	1	1	no
AT1G06007	AT1G06007		1:9227340-9233206	wt_dd18	mut_dd18	NOTEST	0	0	0	0	1	1	no
AT1G06010	AT1G06010	AT1G06010 basic leucine zipper/W2 domain protein	1:1822582-1824236	wt_dd18	mut_dd18	OK	18.615	20.0243	0.105284	0.238804	0.649	0.943455	no
AT1G06013	AT1G06013		1:9240559-9240864	wt_dd18	mut_dd18	NOTEST	0	0	0	0	1	1	no
AT1G06017	AT1G06017	Natural antisense transcript overlaps with AT1G26750	1:9246856-9249943	wt_dd18	mut_dd18	NOTEST	0	0	0	0	1	1	no
AT1G06020	AT1G06020	AT1G06020 pfkB-like carbohydrate kinase family protein	1:1824249-1826163	wt_dd18	mut_dd18	NOTEST	0.20711	0.539755	1.38191	0	1	1	no
AT1G06023	AT1G06023		1:9257085-9257400	wt_dd18	mut_dd18	NOTEST	0	0	0	0	1	1	no
AT1G06027	AT1G06027		1:9291722-9292147	wt_dd18	mut_dd18	NOTEST	0	0	0	0	1	1	no
AT1G06030	AT1G06030	AT1G06030 pfkB-like carbohydrate kinase family protein	1:1826802-1828279	wt_dd18	mut_dd18	NOTEST	0.165322	0.238914	0.531211	0	1	1	no
AT1G06033	AT1G06033		1:9315304-9319246	wt_dd18	mut_dd18	NOTEST	0	0	0	0	1	1	no
AT1G06037	AT1G06037		1:9325014-9325259	wt_dd18	mut_dd18	NOTEST	0	0	0	0	1	1	no
AT1G06040	AT1G06040	STO B-box zinc finger family protein	1:1828339-1829983	wt_dd18	mut_dd18	OK	74.9279	85.4806	0.190093	0.516067	0.2076	0.689822	no
AT1G06043	AT1G06043		1:9424690-9424892	wt_dd18	mut_dd18	NOTEST	0	0	0	0	1	1	no
AT1G06045	AT1G06045	AT1G06045 hypothetical protein	1:1828339-1829983	wt_dd18	mut_dd18	NOTEST	0	0	0	0	1	1	no
AT1G06047	AT1G06047		1:9452631-9452831	wt_dd18	mut_dd18	NOTEST	0	0	0	0	1	1	no
AT1G06050	AT1G06050	AT1G06050 ENHANCED DISEASE RESISTANCE-like protein (DUF1336)	1:1830470-1832555	wt_dd18	mut_dd18	OK	6.80426	5.86162	-0.215139	-0.359055	0.44745	0.877905	no
AT1G06053	AT1G06053		1:9459097-9459587	wt_dd18	mut_dd18	NOTEST	0	0	0	0	1	1	no
AT1G06057	AT1G06057		1:9462397-9462809	wt_dd18	mut_dd18	NOTEST	0	0	0	0	1	1	no
AT1G06060	AT1G06060	AT1G06060 LisH and RanBPM domains containing protein	1:1832940-1837758	wt_dd18	mut_dd18	OK	49.6963	50.0469	0.0101427	0.0243794	0.9613	0.992553	no
AT1G06063	AT1G06063		1:9473379-9473719	wt_dd18	mut_dd18	NOTEST	0	0	0	0	1	1	no
AT1G06067	AT1G06067		1:9473379-9473719	wt_dd18	mut_dd18	NOTEST	0	0	0	0	1	1	no
AT1G06070	AT1G06070	AT1G06070 Basic-leucine zipper (bZIP) transcription factor family pr	1:1832940-1837758	wt_dd18	mut_dd18	OK	18.3287	18.7821	0.0352512	0.0579327	0.88855	0.988724	no
AT1G06073	AT1G06073		1:9475460-9475699	wt_dd18	mut_dd18	NOTEST	0	0	0	0	1	1	no
AT1G06080	AT1G06080	ADS1 delta 9 desaturase 1	1:1843462-1846311	wt_dd18	mut_dd18	OK	6.83457	20.749	1.60212	2.62235	5e-05	0.00194082	yes
AT1G06083	AT1G06083	Natural antisense transcript overlaps with AT1G27300	1:9483156-9486002	wt_dd18	mut_dd18	NOTEST	0	0	0	0	1	1	no
AT1G06087	AT1G06087		1:9515113-9517070	wt_dd18	mut_dd18	NOTEST	0	0	0	0	1	1	no
AT1G06090	AT1G06090	AT1G06090 Fatty acid desaturase family protein	1:1846700-1849693	wt_dd18	mut_dd18	OK	0.883287	0.591536	-0.578416	-0.452113	0.30865	0.793108	no
AT1G06093	AT1G06093		1:9572454-9572795	wt_dd18	mut_dd18	NOTEST	0	0	0	0	1	1	no
AT1G06097	AT1G06097		1:9572454-9572795	wt_dd18	mut_dd18	NOTEST	0	0	0	0	1	1	no
AT1G06100	AT1G06100	AT1G06100 Fatty acid desaturase family protein	1:1851471-1853019	wt_dd18	mut_dd18	NOTEST	0	0	0	0	1	1	no
AT1G06103	AT1G06103		1:9589674-9591075	wt_dd18	mut_dd18	NOTEST	0	0	0	0	1	1	no
AT1G06110	AT1G06110	SKIP16 SKP1/ASK-interacting protein 16	1:1853058-1855378	wt_dd18	mut_dd18	OK	45.9612	46.3649	0.0126174	0.0335824	0.9376	0.991856	no
AT1G06113	AT1G06113		1:9794543-9794763	wt_dd18	mut_dd18	NOTEST	0	2.25055	inf	0	1	1	no
AT1G06117	AT1G06117		1:9799491-9799703	wt_dd18	mut_dd18	NOTEST	0	0	0	0	1	1	no
AT1G06120	AT1G06120	AT1G06120 Fatty acid desaturase family protein	1:1855909-1857718	wt_dd18	mut_dd18	NOTEST	0	0.0868574	inf	0	1	1	no
AT1G06123	AT1G06123		1:9800634-9800843	wt_dd18	mut_dd18	NOTEST	0	0	0	0	1	1	no
AT1G06127	AT1G06127		1:9848882-9849226	wt_dd18	mut_dd18	NOTEST	0	0	0	0	1	1	no
AT1G06130	AT1G06130	GLX2-4 glyoxalase 2-4	1:1857756-1860938	wt_dd18	mut_dd18	OK	34.5497	26.7046	-0.371583	-0.849673	0.03515	0.275301	no
AT1G06133	AT1G06133		1:9882236-9882450	wt_dd18	mut_dd18	NOTEST	0	0	0	0	1	1	no
AT1G06135	AT1G06135	AT1G06135 transmembrane protein	1:1862183-1862742	wt_dd18	mut_dd18	OK	1.4112	0.25595	-2.46299	-0.446489	0.046	0.321905	no
AT1G06137	AT1G06137	AT1G06137 transmembrane protein	1:1863424-1863840	wt_dd18	mut_dd18	NOTEST	0.396432	0.781651	0.97945	0	1	1	no
AT1G06140	AT1G06140	MEF3 Pentatricopeptide repeat (PPR) superfamily protein	1:1864773-1866999	wt_dd18	mut_dd18	OK	1.42194	1.96998	0.470325	0.525497	0.23235	0.718807	no
AT1G06143	AT1G06143	AT1G06143 basic helix loop helix DNA-binding superfamily protein Gen	1:1867036-1868905	wt_dd18	mut_dd18	OK	1.54818	1.49014	-0.055126	-0.0546873	0.89115	0.98877	no
AT1G06147	AT1G06147		1:9938599-9939013	wt_dd18	mut_dd18	NOTEST	0	0	0	0	1	1	no
AT1G06148	AT1G06148	AT1G06148 hypothetical protein	1:1874884-1877573	wt_dd18	mut_dd18	NOTEST	0.314604	0.575185	0.870492	0	1	1	no
AT1G06150	AT1G06150	EMB1444 basic helix loop helix (bHLH) DNA-binding superfamily protei	1:1868988-1873730	wt_dd18	mut_dd18	OK	16.2201	18.163	0.163223	0.406541	0.3115	0.795242	no
AT1G06153	AT1G06153	Natural antisense transcript overlaps with AT1G28390	1:9963447-9968495	wt_dd18	mut_dd18	NOTEST	0	0	0	0	1	1	no
AT1G06157	AT1G06157		1:9989549-9989790	wt_dd18	mut_dd18	NOTEST	0	0	0	0	1	1	no
AT1G06160	AT1G06160	ORA59 octadecanoid-responsive AP2/ERF 59	1:1882906-1883992	wt_dd18	mut_dd18	OK	1.01378	1.16768	0.203902	0.142247	0.76725	0.969628	no
AT1G06163	AT1G06163		1:10012636-10013263	wt_dd18	mut_dd18	NOTEST	0	0	0	0	1	1	no
AT1G06170	AT1G06170	AT1G06170 basic helix-loop-helix (bHLH) DNA-binding superfamily prot	1:1884980-1886904	wt_dd18	mut_dd18	NOTEST	0.123822	0.117814	-0.0717571	0	1	1	no
AT1G06173	AT1G06173		1:10094621-10095222	wt_dd18	mut_dd18	NOTEST	0	0	0	0	1	1	no
AT1G06177	AT1G06177		1:10094621-10095222	wt_dd18	mut_dd18	OK	1.73433	2.19531	0.340043	0.129827	0.75515	0.966605	no
AT1G06180	AT1G06180	MYB13 myb domain protein 13	1:1889361-1891276	wt_dd18	mut_dd18	OK	4.00478	4.79022	0.258368	0.339616	0.50265	0.899136	no
AT1G06187	AT1G06187		1:10119307-10119662	wt_dd18	mut_dd18	NOTEST	0	0	0	0	1	1	no
AT1G06190	AT1G06190	RHON1 Rho termination factor	1:1892230-1894194	wt_dd18	mut_dd18	OK	18.7534	19.9654	0.0903489	0.191434	0.6328	0.940169	no
AT1G06197	AT1G06197		1:10127672-10128207	wt_dd18	mut_dd18	NOTEST	0	0	0	0	1	1	no
AT1G06200	AT1G06200	AT1G06200 Peptidase S24/S26A/S26B/S26C family protein	1:1894288-1897027	wt_dd18	mut_dd18	OK	87.5455	94.579	0.111486	0.300256	0.4596	0.883137	no
AT1G06203	AT1G06203		1:10127672-10128207	wt_dd18	mut_dd18	NOTEST	0	0	0	0	1	1	no
AT1G06207	AT1G06207	Natural antisense transcript overlaps with AT1G29040	1:10128998-10136241	wt_dd18	mut_dd18	NOTEST	0	0	0	0	1	1	no
AT1G06210	AT1G06210	AT1G06210 ENTH/VHS/GAT family protein	1:1897128-1899237	wt_dd18	mut_dd18	OK	21.4366	20.0837	-0.0940507	-0.209356	0.6038	0.932077	no
AT1G06213	AT1G06213	Natural antisense transcript overlaps with AT1G29041	1:10128998-10136241	wt_dd18	mut_dd18	NOTEST	0	0.313314	inf	0	1	1	no
AT1G06217	AT1G06217	Natural antisense transcript overlaps with AT1G29050	1:10136245-10139228	wt_dd18	mut_dd18	NOTEST	0	0	0	0	1	1	no
AT1G06220	AT1G06220	MEE5 Ribosomal protein S5/Elongation factor G/III/V family protein G	1:1899950-1904897	wt_dd18	mut_dd18	OK	23.1776	24.6267	0.0874923	0.238519	0.5562	0.9164	no
AT1G06225	AT1G06225	CLE3 CLAVATA3/ESR-RELATED 3	1:1905917-1906298	wt_dd18	mut_dd18	NOTEST	0	0	0	0	1	1	no
AT1G06227	AT1G06227	Natural antisense transcript overlaps with AT1G29418	1:10300192-10301302	wt_dd18	mut_dd18	NOTEST	0.577711	0	-inf	0	1	1	no
AT1G06230	AT1G06230	GTE4 global transcription factor group E4	1:1906962-1911056	wt_dd18	mut_dd18	OK	41.5633	41.9613	0.0137485	0.038584	0.92365	0.990763	no
AT1G06233	AT1G06233		1:10300192-10301302	wt_dd18	mut_dd18	NOTEST	0	0	0	0	1	1	no
AT1G06237	AT1G06237		1:10300192-10301302	wt_dd18	mut_dd18	NOTEST	0	0	0	0	1	1	no
AT1G06240	AT1G06240	AT1G06240 diiron containing four-helix bundle family ferritin protei	1:1911094-1914895	wt_dd18	mut_dd18	OK	3.16213	4.21378	0.414219	0.506377	0.2102	0.692739	no
AT1G06243	AT1G06243		1:10300192-10301302	wt_dd18	mut_dd18	NOTEST	0	0	0	0	1	1	no
AT1G06247	AT1G06247		1:10300192-10301302	wt_dd18	mut_dd18	LOWDATA	0	0	0	0	1	1	no
AT1G06250	AT1G06250	AT1G06250 alpha/beta-Hydrolases superfamily protein	1:1911094-1914895	wt_dd18	mut_dd18	NOTEST	0.0958143	0	-inf	0	1	1	no
AT1G06253	AT1G06253		1:10300192-10301302	wt_dd18	mut_dd18	LOWDATA	0	0	0	0	1	1	no
AT1G06257	AT1G06257	Natural antisense transcript overlaps with AT1G29420	1:10301376-10302099	wt_dd18	mut_dd18	NOTEST	0	0	0	0	1	1	no
AT1G06260	AT1G06260	AT1G06260 Cysteine proteinases superfamily protein	1:1914942-1917661	wt_dd18	mut_dd18	NOTEST	0	0.107081	inf	0	1	1	no
AT1G06263	AT1G06263		1:10308519-10309896	wt_dd18	mut_dd18	NOTEST	0	0	0	0	1	1	no
AT1G06265	AT1G06265	AT1G06265 Natural antisense transcript overlaps with AT1G06260	1:1914942-1917661	wt_dd18	mut_dd18	OK	4.08816	3.9415	-0.0527085	-0.0387691	0.9121	0.989556	no
AT1G06267	AT1G06267		1:10308519-10309896	wt_dd18	mut_dd18	NOTEST	0	0	0	0	1	1	no
AT1G06270	AT1G06270	AT1G06270 Pentatricopeptide repeat (PPR) superfamily protein	1:1917990-1919760	wt_dd18	mut_dd18	OK	2.89098	4.40573	0.607825	0.827333	0.0727	0.42012	no
AT1G06273	AT1G06273		1:10308519-10309896	wt_dd18	mut_dd18	NOTEST	0	0	0	0	1	1	no
AT1G06277	AT1G06277		1:10308519-10309896	wt_dd18	mut_dd18	NOTEST	0	0	0	0	1	1	no
AT1G06280	AT1G06280	LBD2 LOB domain-containing protein 2	1:1920306-1920949	wt_dd18	mut_dd18	NOTEST	0	0	0	0	1	1	no
AT1G06283	AT1G06283		1:10308519-10309896	wt_dd18	mut_dd18	NOTEST	0	0	0	0	1	1	no
AT1G06287	AT1G06287		1:10327137-10329121	wt_dd18	mut_dd18	NOTEST	0	0	0	0	1	1	no
AT1G06290	AT1G06290	ACX3 acyl-CoA oxidase 3	1:1922207-1926278	wt_dd18	mut_dd18	OK	24.7799	20.0719	-0.303993	-0.847407	0.05715	0.366804	no
AT1G06293	AT1G06293		1:10383998-10384275	wt_dd18	mut_dd18	NOTEST	0	0	0	0	1	1	no
AT1G06297	AT1G06297		1:10489781-10490022	wt_dd18	mut_dd18	NOTEST	0	0	0	0	1	1	no
AT1G06307	AT1G06307		1:10590655-10590900	wt_dd18	mut_dd18	NOTEST	0	0	0	0	1	1	no
AT1G06310	AT1G06310	ACX6 acyl-CoA oxidase 6	1:1926651-1930397	wt_dd18	mut_dd18	NOTEST	0.0402895	0	-inf	0	1	1	no
AT1G06313	AT1G06313		1:10667623-10668129	wt_dd18	mut_dd18	NOTEST	0	0	0	0	1	1	no
AT1G06317	AT1G06317		1:10667623-10668129	wt_dd18	mut_dd18	NOTEST	0	0	0	0	1	1	no
AT1G06320	AT1G06320	AT1G06320 hypothetical protein	1:1930522-1932429	wt_dd18	mut_dd18	NOTEST	0.26821	0	-inf	0	1	1	no
AT1G06323	AT1G06323		1:10677328-10677671	wt_dd18	mut_dd18	NOTEST	0	0	0	0	1	1	no
AT1G06327	AT1G06327		1:10775822-10776319	wt_dd18	mut_dd18	NOTEST	0	0	0	0	1	1	no
AT1G06330	AT1G06330	AT1G06330 Heavy metal transport/detoxification superfamily protein G	1:1930522-1932429	wt_dd18	mut_dd18	NOTEST	0	0	0	0	1	1	no
AT1G06333	AT1G06333		1:10775822-10776319	wt_dd18	mut_dd18	NOTEST	0	0	0	0	1	1	no
AT1G06337	AT1G06337	Natural antisense transcript overlaps with AT1G30475	1:10786978-10792725	wt_dd18	mut_dd18	NOTEST	0	0	0	0	1	1	no
AT1G06340	AT1G06340	AT1G06340 Plant Tudor-like protein	1:1933283-1934103	wt_dd18	mut_dd18	NOTEST	0	0	0	0	1	1	no
AT1G06343	AT1G06343		1:10803627-10803853	wt_dd18	mut_dd18	NOTEST	0	0	0	0	1	1	no
AT1G06347	AT1G06347		1:10814089-10814376	wt_dd18	mut_dd18	NOTEST	0	0	0	0	1	1	no
AT1G06350	AT1G06350	ADS4 Fatty acid desaturase family protein	1:1935226-1936841	wt_dd18	mut_dd18	OK	4.62434	6.64726	0.523512	0.789644	0.1066	0.511846	no
AT1G06353	AT1G06353		1:10921834-10922072	wt_dd18	mut_dd18	NOTEST	0	0	0	0	1	1	no
AT1G06357	AT1G06357		1:10928004-10928968	wt_dd18	mut_dd18	NOTEST	0	0	0	0	1	1	no
AT1G06360	AT1G06360	AT1G06360 Fatty acid desaturase family protein	1:1938861-1940496	wt_dd18	mut_dd18	OK	7.01602	12.6449	0.849831	1.27332	0.0022	0.0396997	yes
AT1G06363	AT1G06363		1:10928004-10928968	wt_dd18	mut_dd18	NOTEST	0	0	0	0	1	1	no
AT1G06370	AT1G06370	AT1G06370 pseudo of Alg9-like mannosyltransferase family Pseudog	1:1942613-1944991	wt_dd18	mut_dd18	OK	4.24547	4.03012	-0.0750996	-0.0925365	0.79805	0.975859	no
AT1G06373	AT1G06373		1:10954287-10954711	wt_dd18	mut_dd18	NOTEST	0	0	0	0	1	1	no
AT1G06377	AT1G06377		1:10981461-10981784	wt_dd18	mut_dd18	NOTEST	0	0	0	0	1	1	no
AT1G06380	AT1G06380	AT1G06380 Ribosomal protein L1p/L10e family	1:1944992-1946303	wt_dd18	mut_dd18	OK	9.9187	15.2638	0.621894	1.28545	0.0095	0.116041	no
AT1G06383	AT1G06383		1:11013510-11013942	wt_dd18	mut_dd18	NOTEST	0	0	0	0	1	1	no
AT1G06387	AT1G06387		1:11016491-11016886	wt_dd18	mut_dd18	NOTEST	0	0	0	0	1	1	no
AT1G06390	AT1G06390	GSK1 GSK3/SHAGGY-like protein kinase 1	1:1946745-1952880	wt_dd18	mut_dd18	OK	51.7112	53.5403	0.0501492	0.0929661	0.83945	0.981268	no
AT1G06393	AT1G06393		1:11032357-11032898	wt_dd18	mut_dd18	NOTEST	0	0	0	0	1	1	no
AT1G06397	AT1G06397		1:11040249-11043773	wt_dd18	mut_dd18	LOWDATA	94.4697	5.97845	-3.98201	0	1	1	no
AT1G06400	AT1G06400	ARA-2 Ras-related small GTP-binding family protein	1:1946745-1952880	wt_dd18	mut_dd18	OK	89.5367	89.7831	0.00396489	0.00751272	0.9846	0.995238	no
AT1G06403	AT1G06403		1:11061424-11061700	wt_dd18	mut_dd18	NOTEST	0	0	0	0	1	1	no
AT1G06407	AT1G06407		1:11102313-11103644	wt_dd18	mut_dd18	NOTEST	0	0	0	0	1	1	no
AT1G06410	AT1G06410	TPS7 trehalose-phosphatase/synthase 7	1:1954673-1958866	wt_dd18	mut_dd18	OK	63.3724	61.8293	-0.0355638	-0.0998923	0.80985	0.978341	no
AT1G06413	AT1G06413		1:11136186-11136397	wt_dd18	mut_dd18	NOTEST	0	0	0	0	1	1	no
AT1G06417	AT1G06417		1:11139771-11140052	wt_dd18	mut_dd18	NOTEST	0	0	0	0	1	1	no
AT1G06420	AT1G06420	AT1G06420 DNA ligase-like protein	1:1958877-1960027	wt_dd18	mut_dd18	OK	2.5436	2.68626	0.0787301	0.0599526	0.869	0.985589	no
AT1G06423	AT1G06423	Natural antisense transcript overlaps with AT1G31200	1:11144771-11147547	wt_dd18	mut_dd18	OK	2.17786	0	-inf	-nan	0.07235	0.418933	no
AT1G06427	AT1G06427		1:11169449-11170396	wt_dd18	mut_dd18	NOTEST	0	0	0	0	1	1	no
AT1G06430	AT1G06430	FTSH8 FTSH protease 8	1:1960030-1963189	wt_dd18	mut_dd18	OK	14.8955	13.0255	-0.193535	-0.428857	0.28805	0.773403	no
AT1G06433	AT1G06433		1:11197611-11198128	wt_dd18	mut_dd18	NOTEST	0	0	0	0	1	1	no
AT1G06437	AT1G06437		1:11241228-11241474	wt_dd18	mut_dd18	NOTEST	0	0	0	0	1	1	no
AT1G06440	AT1G06440	AT1G06440 Ubiquitin carboxyl-terminal hydrolase family protein	1:1963300-1965209	wt_dd18	mut_dd18	OK	1.57878	1.47385	-0.099228	-0.100895	0.82715	0.979866	no
AT1G06443	AT1G06443		1:11300617-11301038	wt_dd18	mut_dd18	NOTEST	0	0	0	0	1	1	no
AT1G06447	AT1G06447		1:11300617-11301038	wt_dd18	mut_dd18	NOTEST	0	0	0	0	1	1	no
AT1G06450	AT1G06450	AT1G06450 Polynucleotidyl transferase, ribonuclease H-like superfami	1:1965839-1969656	wt_dd18	mut_dd18	OK	4.62065	4.09573	-0.173976	-0.151324	0.72415	0.959844	no
AT1G06453	AT1G06453		1:11422635-11423684	wt_dd18	mut_dd18	LOWDATA	9.41564	0	-inf	0	1	1	no
AT1G06457	AT1G06457		1:11430099-11436607	wt_dd18	mut_dd18	NOTEST	0	0	0	0	1	1	no
AT1G06460	AT1G06460	ACD32.1 alpha-crystallin domain 32.1	1:1965839-1969656	wt_dd18	mut_dd18	OK	10.2489	12.6708	0.306041	0.458019	0.3093	0.793718	no
AT1G06463	AT1G06463		1:11430099-11436607	wt_dd18	mut_dd18	NOTEST	0	4.27635	inf	0	1	1	no
AT1G06467	AT1G06467		1:11430099-11436607	wt_dd18	mut_dd18	LOWDATA	3.5464	0	-inf	0	1	1	no
AT1G06470	AT1G06470	AT1G06470 Nucleotide/sugar transporter family protein	1:1969657-1974526	wt_dd18	mut_dd18	OK	10.0361	10.0848	0.00698101	0.0132457	0.97545	0.993976	no
AT1G06473	AT1G06473		1:11471860-11472650	wt_dd18	mut_dd18	OK	1.95194	2.25416	0.207678	0.182829	0.7281	0.96054	no
AT1G06475	AT1G06475	AT1G06475 transmembrane protein	1:1969657-1974526	wt_dd18	mut_dd18	OK	1.83131	3.47363	0.923569	0.408928	0.4095	0.855626	no
AT1G06480	AT1G06480	AT1G06480 tRNA-Ile	1:1978083-1978157	wt_dd18	mut_dd18	NOTEST	0	0	0	0	1	1	no
AT1G06483	AT1G06483		1:11473108-11473354	wt_dd18	mut_dd18	NOTEST	0	0	0	0	1	1	no
AT1G06487	AT1G06487		1:11475622-11478721	wt_dd18	mut_dd18	NOTEST	0	0	0	0	1	1	no
AT1G06490	AT1G06490	CalS7 glucan synthase-like 7	1:1978377-1989409	wt_dd18	mut_dd18	OK	1.86614	1.8647	-0.00111267	-0.00180458	0.99695	0.998179	no
AT1G06493	AT1G06493		1:11495822-11496107	wt_dd18	mut_dd18	NOTEST	0	0	0	0	1	1	no
AT1G06497	AT1G06497		1:11497401-11497896	wt_dd18	mut_dd18	NOTEST	0	0	0	0	1	1	no
AT1G06500	AT1G06500	AT1G06500 hypothetical protein	1:1989478-1992228	wt_dd18	mut_dd18	OK	22.0074	20.151	-0.127135	-0.218167	0.6907	0.955496	no
AT1G06507	AT1G06507		1:11498281-11498711	wt_dd18	mut_dd18	NOTEST	0	0	0	0	1	1	no
AT1G06510	AT1G06510	AT1G06510 forkhead-associated domain protein	1:1992228-1993841	wt_dd18	mut_dd18	OK	10.6927	11.8221	0.144868	0.289444	0.5505	0.914234	no
AT1G06513	AT1G06513		1:11498281-11498711	wt_dd18	mut_dd18	NOTEST	0	0	0	0	1	1	no
AT1G06515	AT1G06515	AT1G06515 transmembrane protein, putative (DUF3317)	1:1989478-1992228	wt_dd18	mut_dd18	OK	28.505	29.8727	0.0676157	0.100561	0.80985	0.978341	no
AT1G06517	AT1G06517		1:11499281-11499519	wt_dd18	mut_dd18	NOTEST	0	0	0	0	1	1	no
AT1G06520	AT1G06520	GPAT1 glycerol-3-phosphate acyltransferase 1	1:1993902-1996355	wt_dd18	mut_dd18	OK	13.9466	14.4316	0.0493231	0.121235	0.78295	0.972702	no
AT1G06527	AT1G06527		1:11598338-11598718	wt_dd18	mut_dd18	NOTEST	0	0	0	0	1	1	no
AT1G06530	AT1G06530	PMD2 Tropomyosin-like protein	1:2001381-2003446	wt_dd18	mut_dd18	OK	73.5344	72.3424	-0.0235787	-0.0755396	0.87225	0.985948	no
AT1G06533	AT1G06533		1:11601120-11601334	wt_dd18	mut_dd18	NOTEST	0	0	0	0	1	1	no
AT1G06537	AT1G06537		1:11672236-11672483	wt_dd18	mut_dd18	OK	3.25661	0	-inf	-nan	0.0189	0.185447	no
AT1G06540	AT1G06540	AT1G06540 hypothetical protein	1:2001381-2003446	wt_dd18	mut_dd18	OK	0.467733	0.640103	0.452621	0.121794	0.7723	0.970262	no
AT1G06543	AT1G06543		1:11676924-11680839	wt_dd18	mut_dd18	NOTEST	0	0	0	0	1	1	no
AT1G06547	AT1G06547		1:11684909-11684994	wt_dd18	mut_dd18	OK	102.614	0	-inf	-nan	0.0086	0.108643	no
AT1G06550	AT1G06550	AT1G06550 ATP-dependent caseinolytic (Clp) protease/crotonase family	1:2003626-2007212	wt_dd18	mut_dd18	OK	28.233	26.6743	-0.081932	-0.225577	0.63365	0.940205	no
AT1G06553	AT1G06553		1:11685234-11685376	wt_dd18	mut_dd18	OK	56.6531	23.7962	-1.25143	-5.0996	0.38575	0.842871	no
AT1G06557	AT1G06557		1:11686327-11686618	wt_dd18	mut_dd18	NOTEST	0	0	0	0	1	1	no
AT1G06560	AT1G06560	AT1G06560 NOL1/NOP2/sun family protein	1:2007614-2013545	wt_dd18	mut_dd18	OK	10.1153	10.941	0.113206	0.0986578	0.81735	0.978411	no
AT1G06567	AT1G06567		1:11698404-11698857	wt_dd18	mut_dd18	NOTEST	0	0	0	0	1	1	no
AT1G06570	AT1G06570	PDS1 4-hydroxyphenylpyruvate dioxygenase	1:2007614-2013545	wt_dd18	mut_dd18	OK	152.699	115.367	-0.404455	-1.01287	0.01375	0.150317	no
AT1G06573	AT1G06573	Natural antisense transcript overlaps with AT1G32460	1:11738117-11740399	wt_dd18	mut_dd18	OK	1.05254	0.41911	-1.32847	-0.298883	0.48875	0.895412	no
AT1G06577	AT1G06577		1:11778400-11778712	wt_dd18	mut_dd18	NOTEST	0	0	0	0	1	1	no
AT1G06580	AT1G06580	AT1G06580 Pentatricopeptide repeat (PPR) superfamily protein	1:2013995-2016273	wt_dd18	mut_dd18	OK	1.74808	2.45208	0.488237	0.514656	0.17105	0.6395	no
AT1G06583	AT1G06583		1:11779271-11779894	wt_dd18	mut_dd18	NOTEST	0	0	0	0	1	1	no
AT1G06587	AT1G06587		1:11779271-11779894	wt_dd18	mut_dd18	OK	3.44393	1.09082	-1.65864	-0.184951	0.2636	0.752687	no
AT1G06590	AT1G06590	AT1G06590 anaphase-promoting complex subunit	1:2016305-2024749	wt_dd18	mut_dd18	OK	5.40832	4.83851	-0.160617	-0.314631	0.4699	0.887637	no
AT1G06593	AT1G06593		1:11780622-11781965	wt_dd18	mut_dd18	OK	0.579432	0	-inf	-nan	0.0992	0.493593	no
AT1G06603	AT1G06603		1:11813291-11813591	wt_dd18	mut_dd18	NOTEST	0	0	0	0	1	1	no
AT1G06607	AT1G06607		1:11830680-11831444	wt_dd18	mut_dd18	NOTEST	0	0	0	0	1	1	no
AT1G06610	AT1G06610	AT1G06610 tRNA-Ala	1:2025355-2025428	wt_dd18	mut_dd18	NOTEST	0	0	0	0	1	1	no
AT1G06613	AT1G06613		1:11844659-11856943	wt_dd18	mut_dd18	NOTEST	0	0	0	0	1	1	no
AT1G06617	AT1G06617		1:11873273-11873480	wt_dd18	mut_dd18	NOTEST	0	0	0	0	1	1	no
AT1G06620	AT1G06620	AT1G06620 2-oxoglutarate (2OG) and Fe(II)-dependent oxygenase superf	1:2025543-2027413	wt_dd18	mut_dd18	OK	20.3018	13.331	-0.606823	-1.15947	0.0042	0.0648397	no
AT1G06627	AT1G06627		1:11927721-11928260	wt_dd18	mut_dd18	NOTEST	0	0	0	0	1	1	no
AT1G06630	AT1G06630	AT1G06630 F-box/RNI-like superfamily protein	1:2027605-2031388	wt_dd18	mut_dd18	OK	15.2077	14.2731	-0.0914997	-0.182477	0.63375	0.940205	no
AT1G06633	AT1G06633		1:11927721-11928260	wt_dd18	mut_dd18	NOTEST	0	0	0	0	1	1	no
AT1G06637	AT1G06637		1:11937182-11944982	wt_dd18	mut_dd18	NOTEST	0	0	0	0	1	1	no
AT1G06640	AT1G06640	AT1G06640 2-oxoglutarate (2OG) and Fe(II)-dependent oxygenase superf	1:2031625-2034112	wt_dd18	mut_dd18	OK	138.376	117.028	-0.241737	-0.627506	0.12355	0.54822	no
AT1G06645	AT1G06645	AT1G06645 2-oxoglutarate (2OG) and Fe(II)-dependent oxygenase superf	1:2034155-2052170	wt_dd18	mut_dd18	OK	3.06112	2.0709	-0.563803	-0.207927	0.67875	0.951618	no
AT1G06650	AT1G06650	AT1G06650 2-oxoglutarate (2OG) and Fe(II)-dependent oxygenase superf	1:2034155-2052170	wt_dd18	mut_dd18	OK	19.9308	12.5058	-0.672407	-0.56371	0.2227	0.706743	no
AT1G06657	AT1G06657		1:12037163-12037653	wt_dd18	mut_dd18	NOTEST	0	0	0	0	1	1	no
AT1G06660	AT1G06660	JASON aspartyl/glutamyl-tRNA(Asn/Gln) amidotransferase subunit	1:2034155-2052170	wt_dd18	mut_dd18	OK	0.622278	1.1095	0.834279	0.189523	0.68945	0.954677	no
AT1G06663	AT1G06663		1:12037163-12037653	wt_dd18	mut_dd18	NOTEST	0	0	0	0	1	1	no
AT1G06667	AT1G06667		1:12083968-12084054	wt_dd18	mut_dd18	NOTEST	0	0	0	0	1	1	no
AT1G06670	AT1G06670	NIH nuclear DEIH-boxhelicase	1:2034155-2052170	wt_dd18	mut_dd18	OK	17.6261	17.0473	-0.0481746	-0.0615055	0.8739	0.986495	no
AT1G06673	AT1G06673		1:12097189-12097275	wt_dd18	mut_dd18	NOTEST	0	0	0	0	1	1	no
AT1G06677	AT1G06677		1:12180482-12184528	wt_dd18	mut_dd18	NOTEST	0	0	0	0	1	1	no
AT1G06680	AT1G06680	PSBP-1 photosystem II subunit P-1	1:2034155-2052170	wt_dd18	mut_dd18	OK	73.3368	83.8594	0.193435	0.263355	0.60665	0.933003	no
AT1G06683	AT1G06683		1:12191132-12197020	wt_dd18	mut_dd18	NOTEST	0	0	0	0	1	1	no
AT1G06687	AT1G06687		1:12197100-12200804	wt_dd18	mut_dd18	NOTEST	0	0	0	0	1	1	no
AT1G06690	AT1G06690	AT1G06690 NAD(P)-linked oxidoreductase superfamily protein	1:2034155-2052170	wt_dd18	mut_dd18	OK	3.21531	3.26253	0.0210346	0.0081968	0.9835	0.995018	no
AT1G06693	AT1G06693		1:12197100-12200804	wt_dd18	mut_dd18	NOTEST	0	0	0	0	1	1	no
AT1G06697	AT1G06697		1:12217891-12218338	wt_dd18	mut_dd18	NOTEST	0	0	0	0	1	1	no
AT1G06700	AT1G06700	AT1G06700 Protein kinase superfamily protein	1:2052369-2055548	wt_dd18	mut_dd18	OK	115.336	130.162	0.174463	0.484153	0.2295	0.714364	no
AT1G06703	AT1G06703		1:12232826-12233266	wt_dd18	mut_dd18	NOTEST	0	0	0	0	1	1	no
AT1G06707	AT1G06707		1:12232826-12233266	wt_dd18	mut_dd18	NOTEST	0	0	0	0	1	1	no
AT1G06710	AT1G06710	AT1G06710 Tetratricopeptide repeat (TPR)-like superfamily protein Ge	1:2055744-2060429	wt_dd18	mut_dd18	OK	2.82946	3.32881	0.234478	0.327272	0.26695	0.755768	no
AT1G06713	AT1G06713		1:12297237-12297525	wt_dd18	mut_dd18	NOTEST	0	0	0	0	1	1	no
AT1G06717	AT1G06717	Natural antisense transcript overlaps with AT1G34000	1:12355556-12358966	wt_dd18	mut_dd18	NOTEST	0	0	0	0	1	1	no
AT1G06720	AT1G06720	AT1G06720 P-loop containing nucleoside triphosphate hydrolases super	1:2060443-2067483	wt_dd18	mut_dd18	OK	19.4632	19.8461	0.0281095	0.0755824	0.8562	0.984242	no
AT1G06723	AT1G06723		1:12361352-12361763	wt_dd18	mut_dd18	NOTEST	0	0	0	0	1	1	no
AT1G06727	AT1G06727		1:12381196-12381406	wt_dd18	mut_dd18	NOTEST	0	0	0	0	1	1	no
AT1G06730	AT1G06730	AT1G06730 pfkB-like carbohydrate kinase family protein	1:2067508-2070455	wt_dd18	mut_dd18	OK	8.81769	8.76468	-0.00869983	-0.0180139	0.9621	0.992618	no
AT1G06733	AT1G06733		1:12381939-12382144	wt_dd18	mut_dd18	NOTEST	0	0	0	0	1	1	no
AT1G06737	AT1G06737		1:12383776-12384244	wt_dd18	mut_dd18	OK	2.17138	0	-inf	-nan	0.0974	0.489444	no
AT1G06740	AT1G06740	MUG3 MuDR family transposase	1:2070736-2077767	wt_dd18	mut_dd18	OK	4.72575	4.02664	-0.230968	-0.182658	0.68445	0.953359	no
AT1G06743	AT1G06743		1:12384321-12385041	wt_dd18	mut_dd18	NOTEST	0	0	0	0	1	1	no
AT1G06747	AT1G06747		1:12512324-12512684	wt_dd18	mut_dd18	NOTEST	0	0	0	0	1	1	no
AT1G06750	AT1G06750	AT1G06750 P-loop containing nucleoside triphosphate hydrolases super	1:2070736-2077767	wt_dd18	mut_dd18	NOTEST	0.143101	0	-inf	0	1	1	no
AT1G06753	AT1G06753	Natural antisense transcript overlaps with AT1G34370	1:12550338-12552629	wt_dd18	mut_dd18	NOTEST	0	0	0	0	1	1	no
AT1G06757	AT1G06757		1:12595109-12602379	wt_dd18	mut_dd18	NOTEST	0	0	0	0	1	1	no
AT1G06760	AT1G06760	AT1G06760 winged-helix DNA-binding transcription factor family prote	1:2070736-2077767	wt_dd18	mut_dd18	OK	119.385	107.278	-0.154266	-0.412454	0.31465	0.798763	no
AT1G06770	AT1G06770	DRIP1 DREB2A-interacting protein 1	1:2078879-2082097	wt_dd18	mut_dd18	OK	7.32445	8.11632	0.148104	0.261785	0.51735	0.905095	no
AT1G06773	AT1G06773		1:12602897-12603141	wt_dd18	mut_dd18	NOTEST	0	0	0	0	1	1	no
AT1G06777	AT1G06777		1:12643647-12643997	wt_dd18	mut_dd18	NOTEST	0	0	0	0	1	1	no
AT1G06780	AT1G06780	GAUT6 galacturonosyltransferase 6	1:2083310-2087141	wt_dd18	mut_dd18	OK	10.1428	8.61994	-0.234714	-0.469635	0.24645	0.734631	no
AT1G06783	AT1G06783		1:12643647-12643997	wt_dd18	mut_dd18	NOTEST	0	0	0	0	1	1	no
AT1G06787	AT1G06787	Natural antisense transcript overlaps with AT1G34630	1:12685175-12688543	wt_dd18	mut_dd18	NOTEST	0	0	0	0	1	1	no
AT1G06790	AT1G06790	AT1G06790 RNA polymerase Rpb7 N-terminal domain-containing protein G	1:2087181-2091686	wt_dd18	mut_dd18	OK	7.64669	9.68237	0.340525	0.361046	0.4619	0.884328	no
AT1G06797	AT1G06797		1:12767250-12767754	wt_dd18	mut_dd18	NOTEST	0	0	0	0	1	1	no
AT1G06800	AT1G06800	PLA-I{gamma}1 alpha/beta-Hydrolases superfamily protein	1:2087181-2091686	wt_dd18	mut_dd18	OK	22.4712	20.2788	-0.148104	-0.326966	0.42105	0.863757	no
AT1G06810	AT1G06810	AT1G06810 endonuclease/glycosyl hydrolase	1:2091737-2092539	wt_dd18	mut_dd18	NOTEST	0	0	0	0	1	1	no
AT1G06817	AT1G06817		1:12887308-12887969	wt_dd18	mut_dd18	NOTEST	0	0	0	0	1	1	no
AT1G06820	AT1G06820	CRTISO carotenoid isomerase	1:2092945-2096784	wt_dd18	mut_dd18	OK	9.27128	10.5726	0.189494	0.380789	0.34165	0.819669	no
AT1G06823	AT1G06823		1:12887308-12887969	wt_dd18	mut_dd18	NOTEST	0	0	0	0	1	1	no
AT1G06827	AT1G06827		1:12907869-12908342	wt_dd18	mut_dd18	NOTEST	0	0	0	0	1	1	no
AT1G06830	AT1G06830	AT1G06830 Glutaredoxin family protein	1:2097105-2097655	wt_dd18	mut_dd18	OK	6.51991	3.6653	-0.83092	-0.990193	0.1303	0.563292	no
AT1G06837	AT1G06837		1:12923004-12923585	wt_dd18	mut_dd18	NOTEST	0	0	0	0	1	1	no
AT1G06840	AT1G06840	AT1G06840 Leucine-rich repeat protein kinase family protein	1:2097746-2103507	wt_dd18	mut_dd18	OK	35.0463	27.0065	-0.375955	-1.10527	0.0102	0.122454	no
AT1G06850	AT1G06850	bZIP52 basic leucine-zipper 52	1:2105047-2106749	wt_dd18	mut_dd18	OK	15.6895	16.5064	0.0732291	0.138225	0.72755	0.9604	no
AT1G06853	AT1G06853		1:12939070-12939354	wt_dd18	mut_dd18	NOTEST	0	0	0	0	1	1	no
AT1G06857	AT1G06857		1:12972057-12972468	wt_dd18	mut_dd18	NOTEST	0	0	0	0	1	1	no
AT1G06860	AT1G06860	AT1G06860 tRNA-Gly	1:2107397-2107468	wt_dd18	mut_dd18	NOTEST	0	0	0	0	1	1	no
AT1G06863	AT1G06863		1:12972057-12972468	wt_dd18	mut_dd18	NOTEST	0	0	0	0	1	1	no
AT1G06867	AT1G06867		1:12986719-12987066	wt_dd18	mut_dd18	NOTEST	0	0	0	0	1	1	no
AT1G06870	AT1G06870	Plsp2A Peptidase S24/S26A/S26B/S26C family protein	1:2108511-2110986	wt_dd18	mut_dd18	OK	14.3557	10.9336	-0.392851	-0.883435	0.0548	0.356894	no
AT1G06873	AT1G06873		1:12986719-12987066	wt_dd18	mut_dd18	NOTEST	0	0	0	0	1	1	no
AT1G06877	AT1G06877		1:12987189-12987313	wt_dd18	mut_dd18	NOTEST	0	0	0	0	1	1	no
AT1G06880	AT1G06880	AT1G06880 tRNA-Gly	1:2111147-2111218	wt_dd18	mut_dd18	NOTEST	0	0	0	0	1	1	no
AT1G06883	AT1G06883		1:12995686-12996713	wt_dd18	mut_dd18	NOTEST	0	0	0	0	1	1	no
AT1G06890	AT1G06890	AT1G06890 nodulin MtN21 /EamA-like transporter family protein	1:2111322-2114686	wt_dd18	mut_dd18	OK	53.5609	52.4138	-0.031235	-0.0842455	0.8343	0.980865	no
AT1G06897	AT1G06897		1:13042972-13043377	wt_dd18	mut_dd18	NOTEST	0	0	0	0	1	1	no
AT1G06900	AT1G06900	AT1G06900 Insulinase (Peptidase family M16) family protein	1:2114764-2120745	wt_dd18	mut_dd18	OK	33.9586	35.062	0.0461326	0.137593	0.7494	0.966309	no
AT1G06907	AT1G06907		1:13107633-13108236	wt_dd18	mut_dd18	NOTEST	0	0	0	0	1	1	no
AT1G06910	AT1G06910	TRFL7 TRF-like 7	1:2120990-2123801	wt_dd18	mut_dd18	OK	4.03239	2.93757	-0.457009	-0.605517	0.1805	0.653644	no
AT1G06913	AT1G06913		1:13154300-13154647	wt_dd18	mut_dd18	NOTEST	0	0	0	0	1	1	no
AT1G06917	AT1G06917		1:13167732-13168082	wt_dd18	mut_dd18	NOTEST	0	0	0	0	1	1	no
AT1G06920	AT1G06920	OFP4 ovate family protein 4	1:2124675-2125902	wt_dd18	mut_dd18	NOTEST	0	0	0	0	1	1	no
AT1G06923	AT1G06923	AT1G06923 transcription repressor OFP17-like protein	1:2126669-2128611	wt_dd18	mut_dd18	NOTEST	0	0.290755	inf	0	1	1	no
AT1G06925	AT1G06925	AT1G06925 endonuclease/glycosyl hydrolase	1:2126669-2128611	wt_dd18	mut_dd18	NOTEST	0	0	0	0	1	1	no
AT1G06927	AT1G06927		1:13250535-13250970	wt_dd18	mut_dd18	NOTEST	0	0	0	0	1	1	no
AT1G06930	AT1G06930	AT1G06930 TPRXL	1:2128842-2129883	wt_dd18	mut_dd18	NOTEST	0.395638	0.197436	-1.00279	0	1	1	no
AT1G06933	AT1G06933		1:13314706-13314965	wt_dd18	mut_dd18	NOTEST	0	0	0	0	1	1	no
AT1G06937	AT1G06937		1:13320656-13322511	wt_dd18	mut_dd18	NOTEST	0	0	0	0	1	1	no
AT1G06943	AT1G06943		1:13434823-13435127	wt_dd18	mut_dd18	NOTEST	0	0	0	0	1	1	no
AT1G06947	AT1G06947		1:13470979-13471267	wt_dd18	mut_dd18	NOTEST	0	0	0	0	1	1	no
AT1G06950	AT1G06950	TIC110 translocon at the inner envelope membrane of chloroplasts 110	1:2130052-2135703	wt_dd18	mut_dd18	OK	51.4364	50.4156	-0.0289217	-0.0850452	0.8471	0.983078	no
AT1G06953	AT1G06953		1:13470979-13471267	wt_dd18	mut_dd18	NOTEST	0	0	0	0	1	1	no
AT1G06957	AT1G06957		1:13477921-13478204	wt_dd18	mut_dd18	NOTEST	0	0	0	0	1	1	no
AT1G06960	AT1G06960	AT1G06960 RNA-binding (RRM/RBD/RNP motifs) family protein	1:2135809-2137838	wt_dd18	mut_dd18	OK	11.1305	13.6339	0.292685	0.464247	0.2223	0.706025	no
AT1G06963	AT1G06963		1:13501085-13502283	wt_dd18	mut_dd18	NOTEST	0.2728	0.490227	0.845606	0	1	1	no
AT1G06967	AT1G06967		1:13635672-13636083	wt_dd18	mut_dd18	NOTEST	0	0	0	0	1	1	no
AT1G06970	AT1G06970	CHX14 cation/hydrogen exchanger 14	1:2137870-2140975	wt_dd18	mut_dd18	NOTEST	0.0290984	0.0953225	1.71188	0	1	1	no
AT1G06973	AT1G06973		1:13657061-13657390	wt_dd18	mut_dd18	NOTEST	0	0	0	0	1	1	no
AT1G06977	AT1G06977	Natural antisense transcript overlaps with AT1G36390	1:13700764-13703573	wt_dd18	mut_dd18	NOTEST	0	0	0	0	1	1	no
AT1G06980	AT1G06980	AT1G06980 6,7-dimethyl-8-ribityllumazine synthase	1:2142938-2143977	wt_dd18	mut_dd18	OK	14.4919	21.1094	0.542637	1.20653	0.0199	0.191646	no
AT1G06983	AT1G06983		1:13838400-13839087	wt_dd18	mut_dd18	OK	4.29273	1.80835	-1.24723	-1.0653	0.32255	0.805522	no
AT1G06987	AT1G06987		1:13857780-13858128	wt_dd18	mut_dd18	NOTEST	0	0	0	0	1	1	no
AT1G06990	AT1G06990	AT1G06990 GDSL-like Lipase/Acylhydrolase superfamily protein	1:2148341-2150152	wt_dd18	mut_dd18	NOTEST	0	0	0	0	1	1	no
AT1G06993	AT1G06993		1:13872213-13872516	wt_dd18	mut_dd18	NOTEST	0.778809	0.867733	0.15598	0	1	1	no
AT1G06997	AT1G06997		1:13987860-13988496	wt_dd18	mut_dd18	NOTEST	0	0	0	0	1	1	no
AT1G07000	AT1G07000	EXO70B2 exocyst subunit exo70 family protein B2	1:2150157-2152541	wt_dd18	mut_dd18	OK	32.9156	23.1164	-0.509856	-1.44032	0.0013	0.0269574	yes
AT1G07003	AT1G07003		1:14041692-14042042	wt_dd18	mut_dd18	NOTEST	0	0	0	0	1	1	no
AT1G07007	AT1G07007		1:14113267-14113653	wt_dd18	mut_dd18	NOTEST	0	0	0	0	1	1	no
AT1G07010	AT1G07010	SLP1 Calcineurin-like metallo-phosphoesterase superfamily protein Ge	1:2152797-2156153	wt_dd18	mut_dd18	OK	1.24636	2.09215	0.747261	0.43368	0.29915	0.785532	no
AT1G07013	AT1G07013		1:14155105-14155969	wt_dd18	mut_dd18	NOTEST	0	0	0	0	1	1	no
AT1G07017	AT1G07017		1:14196020-14196685	wt_dd18	mut_dd18	NOTEST	0	0	0	0	1	1	no
AT1G07020	AT1G07020	AT1G07020 hypothetical protein	1:2152797-2156153	wt_dd18	mut_dd18	OK	32.0826	31.1694	-0.0416611	-0.0784227	0.85025	0.983827	no
AT1G07023	AT1G07023		1:14283370-14283751	wt_dd18	mut_dd18	NOTEST	0	0	0	0	1	1	no
AT1G07025	AT1G07025	AT1G07025 Mitochondrial substrate carrier family protein	1:2157657-2158158	wt_dd18	mut_dd18	NOTEST	0	0	0	0	1	1	no
AT1G07027	AT1G07027		1:14285891-14286203	wt_dd18	mut_dd18	NOTEST	0	0	0	0	1	1	no
AT1G07030	AT1G07030	AT1G07030 Mitochondrial substrate carrier family protein	1:2158412-2160818	wt_dd18	mut_dd18	OK	21.7029	16.7593	-0.372926	-0.918214	0.05175	0.344677	no
AT1G07040	AT1G07040	AT1G07040 plant/protein	1:2160918-2163387	wt_dd18	mut_dd18	OK	36.757	31.5083	-0.22229	-0.637144	0.16865	0.635041	no
AT1G07050	AT1G07050	AT1G07050 CCT motif family protein	1:2163574-2165261	wt_dd18	mut_dd18	NOTEST	0.284682	0.116317	-1.29128	0	1	1	no
AT1G07060	AT1G07060	DFO hypothetical protein	1:2166347-2168397	wt_dd18	mut_dd18	NOTEST	0	0.378729	inf	0	1	1	no
AT1G07070	AT1G07070	AT1G07070 Ribosomal protein L35Ae family protein	1:2168560-2169957	wt_dd18	mut_dd18	OK	16.7028	18.2969	0.131511	0.277471	0.62695	0.938947	no
AT1G07080	AT1G07080	AT1G07080 Thioredoxin superfamily protein	1:2169976-2172194	wt_dd18	mut_dd18	OK	92.8643	101.881	0.133685	0.447553	0.35435	0.82606	no
AT1G07090	AT1G07090	LSH6 LIGHT-DEPENDENT SHORT HYPOCOTYLS-like protein (DUF640)	1:2173951-2175038	wt_dd18	mut_dd18	OK	54.9295	53.0284	-0.0508155	-0.157509	0.7551	0.966605	no
AT1G07100	AT1G07100	AT1G07100 tRNA-Ile	1:2177884-2177958	wt_dd18	mut_dd18	NOTEST	0	0	0	0	1	1	no
AT1G07110	AT1G07110	F2KP fructose-2,6-bisphosphatase	1:2178021-2184193	wt_dd18	mut_dd18	OK	31.6362	31.3173	-0.0146159	-0.0425687	0.9209	0.990327	no
AT1G07117	AT1G07117		1:15884799-15885225	wt_dd18	mut_dd18	NOTEST	0	0	0	0	1	1	no
AT1G07119	AT1G07119	AT1G07119 Natural antisense transcript overlaps with AT1G07120	1:2184317-2188734	wt_dd18	mut_dd18	OK	5.04921	2.89124	-0.804371	-0.655801	0.1333	0.56983	no
AT1G07120	AT1G07120	AT1G07120 CHUP1-like protein	1:2184317-2188734	wt_dd18	mut_dd18	NOTEST	0.286781	0.20716	-0.469204	0	1	1	no
AT1G07123	AT1G07123		1:15942119-15942437	wt_dd18	mut_dd18	NOTEST	0	0	0	0	1	1	no
AT1G07127	AT1G07127		1:15943615-15943865	wt_dd18	mut_dd18	NOTEST	0	0	0	0	1	1	no
AT1G07128	AT1G07128	AT1G07128 Natural antisense transcript overlaps with AT1G07130	1:2184317-2188734	wt_dd18	mut_dd18	OK	6.01607	3.9552	-0.605071	-0.694703	0.17575	0.647364	no
AT1G07130	AT1G07130	STN1 Nucleic acid-binding, OB-fold-like protein	1:2184317-2188734	wt_dd18	mut_dd18	OK	6.36088	5.9408	-0.0985709	-0.083554	0.8328	0.980865	no
AT1G07133	AT1G07133		1:15943876-15944259	wt_dd18	mut_dd18	NOTEST	0	0	0	0	1	1	no
AT1G07135	AT1G07135	AT1G07135 glycine-rich protein	1:2189876-2190784	wt_dd18	mut_dd18	OK	18.7859	13.0644	-0.524006	-1.08978	0.0386	0.291525	no
AT1G07140	AT1G07140	SIRANBP Pleckstrin homology (PH) domain superfamily protein	1:2191678-2193836	wt_dd18	mut_dd18	OK	205.936	192.96	-0.0938934	-0.298651	0.5282	0.908338	no
AT1G07143	AT1G07143		1:16131686-16132318	wt_dd18	mut_dd18	NOTEST	0	0.17956	inf	0	1	1	no
AT1G07147	AT1G07147		1:16232414-16232773	wt_dd18	mut_dd18	NOTEST	0	0	0	0	1	1	no
AT1G07150	AT1G07150	MAPKKK13 mitogen-activated protein kinase kinase kinase 13	1:2193940-2195996	wt_dd18	mut_dd18	OK	2.8251	1.38212	-1.03142	-0.906619	0.0189	0.185447	no
AT1G07157	AT1G07157		1:16401078-16401324	wt_dd18	mut_dd18	NOTEST	0	0	0	0	1	1	no
AT1G07160	AT1G07160	AT1G07160 Protein phosphatase 2C family protein	1:2197853-2199773	wt_dd18	mut_dd18	NOTEST	0.191261	0	-inf	0	1	1	no
AT1G07163	AT1G07163		1:16408888-16409127	wt_dd18	mut_dd18	NOTEST	0	0	0	0	1	1	no
AT1G07167	AT1G07167		1:16416061-16417928	wt_dd18	mut_dd18	NOTEST	0	0	0	0	1	1	no
AT1G07170	AT1G07170	AT1G07170 PHF5-like protein	1:2199996-2201272	wt_dd18	mut_dd18	OK	49.7376	55.018	0.145568	0.265958	0.4917	0.896681	no
AT1G07173	AT1G07173		1:16416061-16417928	wt_dd18	mut_dd18	NOTEST	0	0	0	0	1	1	no
AT1G07175	AT1G07175	AT1G07175 alternative NAD(P)H dehydrogenase	1:2202277-2203366	wt_dd18	mut_dd18	NOTEST	0	0.220162	inf	0	1	1	no
AT1G07177	AT1G07177		1:16424305-16424564	wt_dd18	mut_dd18	NOTEST	0	0	0	0	1	1	no
AT1G07180	AT1G07180	NDA1 alternative NAD(P)H dehydrogenase 1	1:2204103-2207099	wt_dd18	mut_dd18	NOTEST	0.0435402	0.130686	1.58568	0	1	1	no
AT1G07183	AT1G07183		1:16466013-16466321	wt_dd18	mut_dd18	NOTEST	0	0	0	0	1	1	no
AT1G07187	AT1G07187		1:16471281-16471983	wt_dd18	mut_dd18	NOTEST	0	0	0	0	1	1	no
AT1G07190	AT1G07190	AT1G07190 Lon protease	1:2208012-2208177	wt_dd18	mut_dd18	NOTEST	0	0	0	0	1	1	no
AT1G07193	AT1G07193		1:16474042-16474313	wt_dd18	mut_dd18	NOTEST	0	0	0	0	1	1	no
AT1G07197	AT1G07197		1:16560776-16560998	wt_dd18	mut_dd18	NOTEST	0	0	0	0	1	1	no
AT1G07200	AT1G07200	AT1G07200 Double Clp-N motif-containing P-loop nucleoside triphospha	1:2208476-2212718	wt_dd18	mut_dd18	OK	27.4972	29.2493	0.089115	0.228655	0.58095	0.923343	no
AT1G07210	AT1G07210	AT1G07210 Ribosomal protein S18	1:2215215-2219649	wt_dd18	mut_dd18	OK	38.9726	41.4592	0.0892327	0.2385	0.626	0.938947	no
AT1G07220	AT1G07220	AT1G07220 O-glucosyltransferase rumi-like protein (DUF821)	1:2215215-2219649	wt_dd18	mut_dd18	OK	5.77368	5.65477	-0.0300224	-0.0309585	0.9397	0.991856	no
AT1G07230	AT1G07230	NPC1 non-specific phospholipase C1	1:2220180-2223018	wt_dd18	mut_dd18	OK	35.6405	39.484	0.14775	0.439772	0.33105	0.811966	no
AT1G07233	AT1G07233		1:16645543-16646093	wt_dd18	mut_dd18	NOTEST	0	0	0	0	1	1	no
AT1G07237	AT1G07237		1:16755831-16756032	wt_dd18	mut_dd18	NOTEST	0	0	0	0	1	1	no
AT1G07240	AT1G07240	UGT71C5 UDP-glucosyl transferase 71C5	1:2223624-2225524	wt_dd18	mut_dd18	OK	44.3257	34.598	-0.357454	-1.04741	0.0232	0.210825	no
AT1G07247	AT1G07247		1:16811344-16811940	wt_dd18	mut_dd18	NOTEST	0	0	0	0	1	1	no
AT1G07250	AT1G07250	UGT71C4 UDP-glucosyl transferase 71C4	1:2225758-2229357	wt_dd18	mut_dd18	OK	12.0731	13.3135	0.141096	0.283019	0.53775	0.911257	no
AT1G07253	AT1G07253		1:16811344-16811940	wt_dd18	mut_dd18	NOTEST	0	0	0	0	1	1	no
AT1G07257	AT1G07257		1:16812745-16812944	wt_dd18	mut_dd18	NOTEST	0	0	0	0	1	1	no
AT1G07260	AT1G07260	UGT71C3 UDP-glucosyl transferase 71C3	1:2225758-2229357	wt_dd18	mut_dd18	OK	7.70746	7.46382	-0.0463413	-0.0607117	0.88015	0.987075	no
AT1G07263	AT1G07263		1:16817047-16817318	wt_dd18	mut_dd18	NOTEST	0	0	0	0	1	1	no
AT1G07267	AT1G07267		1:16817809-16818214	wt_dd18	mut_dd18	NOTEST	0	0	0	0	1	1	no
AT1G07270	AT1G07270	AT1G07270 Cell division control, Cdc6	1:2229443-2233017	wt_dd18	mut_dd18	OK	0.117757	0.646001	2.45572	0.424821	0.2647	0.754387	no
AT1G07273	AT1G07273		1:16992569-16992951	wt_dd18	mut_dd18	NOTEST	0	0	0	0	1	1	no
AT1G07277	AT1G07277		1:16992569-16992951	wt_dd18	mut_dd18	NOTEST	0	0	0	0	1	1	no
AT1G07280	AT1G07280	AT1G07280 Tetratricopeptide repeat (TPR)-like superfamily protein Ge	1:2238016-2241471	wt_dd18	mut_dd18	OK	3.04731	4.36699	0.519103	0.662434	0.07525	0.428513	no
AT1G07287	AT1G07287		1:17012775-17013059	wt_dd18	mut_dd18	NOTEST	0	0	0	0	1	1	no
AT1G07290	AT1G07290	GONST2 golgi nucleotide sugar transporter 2	1:2242011-2244992	wt_dd18	mut_dd18	OK	1.24546	1.03013	-0.273856	-0.232478	0.591	0.928382	no
AT1G07293	AT1G07293		1:17091838-17092082	wt_dd18	mut_dd18	NOTEST	0	0	0	0	1	1	no
AT1G07297	AT1G07297		1:17093277-17093560	wt_dd18	mut_dd18	NOTEST	0	0	0	0	1	1	no
AT1G07300	AT1G07300	AT1G07300 josephin protein-like protein	1:2245692-2248961	wt_dd18	mut_dd18	OK	13.6779	14.5045	0.084649	0.0926027	0.8643	0.985556	no
AT1G07303	AT1G07303		1:17095507-17095712	wt_dd18	mut_dd18	NOTEST	0	0	0	0	1	1	no
AT1G07310	AT1G07310	AT1G07310 Calcium-dependent lipid-binding (CaLB domain) family prote	1:2245692-2248961	wt_dd18	mut_dd18	OK	56.001	51.8391	-0.111414	-0.295163	0.4731	0.889485	no
AT1G07313	AT1G07313		1:17159422-17159704	wt_dd18	mut_dd18	NOTEST	0	1.05748	inf	0	1	1	no
AT1G07317	AT1G07317		1:17278481-17278759	wt_dd18	mut_dd18	NOTEST	0	0	0	0	1	1	no
AT1G07320	AT1G07320	RPL4 ribosomal protein L4	1:2248966-2250529	wt_dd18	mut_dd18	OK	96.232	98.1277	0.0281438	0.0724795	0.85715	0.984498	no
AT1G07323	AT1G07323		1:17295587-17296007	wt_dd18	mut_dd18	OK	0.962286	1.06351	0.144291	0.0565627	0.86655	0.985556	no
AT1G07327	AT1G07327		1:17312832-17313395	wt_dd18	mut_dd18	NOTEST	0	0	0	0	1	1	no
AT1G07330	AT1G07330	AT1G07330 dentin sialophosphoprotein	1:2250919-2254036	wt_dd18	mut_dd18	NOTEST	0	0.041644	inf	0	1	1	no
AT1G07333	AT1G07333		1:17313889-17314236	wt_dd18	mut_dd18	NOTEST	0	0	0	0	1	1	no
AT1G07337	AT1G07337		1:17314500-17315180	wt_dd18	mut_dd18	NOTEST	0	0	0	0	1	1	no
AT1G07340	AT1G07340	STP2 sugar transporter 2	1:2254821-2256850	wt_dd18	mut_dd18	NOTEST	0.0582203	0	-inf	0	1	1	no
AT1G07343	AT1G07343		1:17314500-17315180	wt_dd18	mut_dd18	NOTEST	0	0	0	0	1	1	no
AT1G07347	AT1G07347		1:17341892-17342151	wt_dd18	mut_dd18	NOTEST	0	0	0	0	1	1	no
AT1G07350	AT1G07350	SR45a RNA-binding (RRM/RBD/RNP motifs) family protein	1:2257383-2260187	wt_dd18	mut_dd18	OK	83.6856	65.9172	-0.344324	-0.945693	0.0207	0.196737	no
AT1G07353	AT1G07353		1:17348022-17348579	wt_dd18	mut_dd18	NOTEST	0	0	0	0	1	1	no
AT1G07360	AT1G07360	MAC5A CCCH-type zinc fingerfamily protein with RNA-binding domain-co	1:2260316-2262923	wt_dd18	mut_dd18	OK	29.3862	27.0082	-0.121743	-0.342083	0.4581	0.882367	no
AT1G07367	AT1G07367		1:17388988-17389500	wt_dd18	mut_dd18	NOTEST	0	0	0	0	1	1	no
AT1G07370	AT1G07370	PCNA1 proliferating cellular nuclear antigen 1	1:2263036-2264553	wt_dd18	mut_dd18	OK	5.82463	8.33771	0.517484	0.838944	0.08415	0.455676	no
AT1G07373	AT1G07373		1:17392373-17393026	wt_dd18	mut_dd18	NOTEST	0	0	0	0	1	1	no
AT1G07380	AT1G07380	AT1G07380 Neutral/alkaline non-lysosomal ceramidase	1:2264633-2269121	wt_dd18	mut_dd18	OK	11.0431	9.84414	-0.165812	-0.350355	0.37935	0.838452	no
AT1G07383	AT1G07383		1:17441717-17442062	wt_dd18	mut_dd18	NOTEST	0	0	0	0	1	1	no
AT1G07390	AT1G07390	RLP1 receptor like protein 1	1:2269621-2274901	wt_dd18	mut_dd18	OK	0.983253	1.20093	0.288517	0.250074	0.4194	0.861868	no
AT1G07393	AT1G07393		1:17483904-17483957	wt_dd18	mut_dd18	NOTEST	0	0	0	0	1	1	no
AT1G07397	AT1G07397		1:17498908-17499296	wt_dd18	mut_dd18	NOTEST	0	0	0	0	1	1	no
AT1G07400	AT1G07400	AT1G07400 HSP20-like chaperones superfamily protein	1:2274925-2275783	wt_dd18	mut_dd18	OK	8.28183	6.12322	-0.435659	-0.657297	0.21015	0.692739	no
AT1G07407	AT1G07407		1:17498908-17499296	wt_dd18	mut_dd18	NOTEST	0	0	0	0	1	1	no
AT1G07410	AT1G07410	RABA2b RAB GTPase homolog A2B	1:2276029-2277524	wt_dd18	mut_dd18	OK	3.60854	2.83778	-0.346649	-0.406818	0.411	0.856644	no
AT1G07413	AT1G07413		1:17580476-17580758	wt_dd18	mut_dd18	NOTEST	0	0	0	0	1	1	no
AT1G07417	AT1G07417		1:17588214-17588726	wt_dd18	mut_dd18	NOTEST	0	0	0	0	1	1	no
AT1G07420	AT1G07420	SMO2-1 sterol 4-alpha-methyl-oxidase 2-1	1:2277554-2280502	wt_dd18	mut_dd18	OK	18.6879	22.7047	0.280888	0.606168	0.1348	0.572	no
AT1G07423	AT1G07423		1:17588214-17588726	wt_dd18	mut_dd18	NOTEST	0	0	0	0	1	1	no
AT1G07430	AT1G07430	HAI2 highly ABA-induced PP2C protein 2	1:2280745-2282828	wt_dd18	mut_dd18	OK	0.40153	0.640782	0.674325	0.378664	0.36325	0.828484	no
AT1G07433	AT1G07433		1:17589273-17589513	wt_dd18	mut_dd18	NOTEST	0	0	0	0	1	1	no
AT1G07437	AT1G07437		1:17589273-17589513	wt_dd18	mut_dd18	OK	0	1.68618	inf	-nan	0.0055	0.0794136	no
AT1G07440	AT1G07440	AT1G07440 NAD(P)-binding Rossmann-fold superfamily protein	1:2286184-2287791	wt_dd18	mut_dd18	OK	3.13009	3.21241	0.0374513	0.0280175	0.9388	0.991856	no
AT1G07447	AT1G07447		1:17604717-17605176	wt_dd18	mut_dd18	NOTEST	0	0	0	0	1	1	no
AT1G07450	AT1G07450	AT1G07450 NAD(P)-binding Rossmann-fold superfamily protein	1:2287925-2289336	wt_dd18	mut_dd18	NOTEST	0	0	0	0	1	1	no
AT1G07453	AT1G07453		1:17670443-17670827	wt_dd18	mut_dd18	NOTEST	0	0	0	0	1	1	no
AT1G07457	AT1G07457		1:17695288-17696075	wt_dd18	mut_dd18	OK	0	0.557278	inf	-nan	0.1039	0.505215	no
AT1G07460	AT1G07460	AT1G07460 Concanavalin A-like lectin family protein	1:2289958-2291101	wt_dd18	mut_dd18	NOTEST	0	0	0	0	1	1	no
AT1G07463	AT1G07463		1:17695288-17696075	wt_dd18	mut_dd18	NOTEST	0	0	0	0	1	1	no
AT1G07467	AT1G07467		1:17762829-17763370	wt_dd18	mut_dd18	NOTEST	0	0	0	0	1	1	no
AT1G07470	AT1G07470	AT1G07470 Transcription factor IIA, alpha/beta subunit	1:2291368-2294558	wt_dd18	mut_dd18	OK	12.6581	13.4383	0.0862931	0.163589	0.68225	0.952625	no
AT1G07473	AT1G07473	AT1G07473 hypothetical protein	1:2294565-2295489	wt_dd18	mut_dd18	NOTEST	0	0	0	0	1	1	no
AT1G07476	AT1G07476	AT1G07476 transmembrane protein	1:2295552-2299544	wt_dd18	mut_dd18	NOTEST	0	0	0	0	1	1	no
AT1G07477	AT1G07477	Natural antisense transcript overlaps with AT1G48100	1:17766737-17773518	wt_dd18	mut_dd18	NOTEST	0.131693	0.126672	-0.0560776	0	1	1	no
AT1G07480	AT1G07480	AT1G07480 Transcription factor IIA, alpha/beta subunit	1:2295552-2299544	wt_dd18	mut_dd18	OK	11.4098	10.975	-0.0560529	-0.0960828	0.812	0.978341	no
AT1G07483	AT1G07483		1:17837967-17838579	wt_dd18	mut_dd18	NOTEST	0	0	0	0	1	1	no
AT1G07485	AT1G07485	AT1G07485 hypothetical protein	1:2301374-2302121	wt_dd18	mut_dd18	NOTEST	0	0	0	0	1	1	no
AT1G07487	AT1G07487		1:17910778-17913344	wt_dd18	mut_dd18	LOWDATA	0	0	0	0	1	1	no
AT1G07490	AT1G07490	RTFL3 ROTUNDIFOLIA like 3	1:2301374-2302121	wt_dd18	mut_dd18	OK	0.600718	1.35212	1.17046	0.338681	0.43375	0.871061	no
AT1G07493	AT1G07493		1:17961497-17961772	wt_dd18	mut_dd18	NOTEST	0	0	0	0	1	1	no
AT1G07497	AT1G07497		1:17964761-17964989	wt_dd18	mut_dd18	NOTEST	0	0	0	0	1	1	no
AT1G07500	AT1G07500	AT1G07500 hypothetical protein	1:2304434-2312399	wt_dd18	mut_dd18	OK	4.55635	7.18467	0.657045	0.467519	0.7165	0.958328	no
AT1G07503	AT1G07503		1:18031953-18032156	wt_dd18	mut_dd18	NOTEST	0	0	0	0	1	1	no
AT1G07507	AT1G07507		1:18079155-18079354	wt_dd18	mut_dd18	NOTEST	0	0	0	0	1	1	no
AT1G07510	AT1G07510	ftsh10 FTSH protease 10	1:2304434-2312399	wt_dd18	mut_dd18	OK	6.33057	5.46395	-0.212389	-0.422851	0.31625	0.800124	no
AT1G07513	AT1G07513	Natural antisense transcript overlaps with AT1G48960	1:18112452-18117833	wt_dd18	mut_dd18	NOTEST	0.5084	1.06708	1.06963	0	1	1	no
AT1G07517	AT1G07517	Natural antisense transcript overlaps with AT1G48970	1:18112452-18117833	wt_dd18	mut_dd18	NOTEST	0	0	0	0	1	1	no
AT1G07520	AT1G07520	AT1G07520 GRAS family transcription factor	1:2304434-2312399	wt_dd18	mut_dd18	OK	10.5284	10.787	0.0350077	0.0497298	0.89565	0.988978	no
AT1G07523	AT1G07523		1:18127989-18128287	wt_dd18	mut_dd18	NOTEST	0	0	0	0	1	1	no
AT1G07527	AT1G07527		1:18128523-18131678	wt_dd18	mut_dd18	NOTEST	0	0	0	0	1	1	no
AT1G07530	AT1G07530	SCL14 SCARECROW-like 14	1:2313580-2316507	wt_dd18	mut_dd18	OK	36.9209	38.0863	0.044833	0.13459	0.7542	0.966559	no
AT1G07533	AT1G07533		1:18190469-18190733	wt_dd18	mut_dd18	NOTEST	0	0	0	0	1	1	no
AT1G07537	AT1G07537		1:18220532-18224325	wt_dd18	mut_dd18	NOTEST	0	0	0	0	1	1	no
AT1G07540	AT1G07540	TRFL2 TRF-like 2	1:2318142-2321961	wt_dd18	mut_dd18	NOTEST	0	0	0	0	1	1	no
AT1G07543	AT1G07543	Natural antisense transcript overlaps with AT1G49350	1:18264943-18269465	wt_dd18	mut_dd18	NOTEST	0	0	0	0	1	1	no
AT1G07547	AT1G07547	Natural antisense transcript overlaps with AT1G49360	1:18264943-18269465	wt_dd18	mut_dd18	NOTEST	0	0	0	0	1	1	no
AT1G07550	AT1G07550	AT1G07550 Leucine-rich repeat protein kinase family protein	1:2322542-2326570	wt_dd18	mut_dd18	OK	2.56457	1.20092	-1.09457	-1.29341	0.0062	0.0862097	no
AT1G07553	AT1G07553		1:18272728-18273115	wt_dd18	mut_dd18	NOTEST	0	0	0	0	1	1	no
AT1G07557	AT1G07557		1:18272728-18273115	wt_dd18	mut_dd18	NOTEST	0	0	0	0	1	1	no
AT1G07560	AT1G07560	AT1G07560 Leucine-rich repeat protein kinase family protein	1:2327314-2333767	wt_dd18	mut_dd18	OK	4.85421	2.58255	-0.910438	-0.744109	0.1	0.495146	no
AT1G07563	AT1G07563	Natural antisense transcript overlaps with AT1G49530	1:18332428-18337520	wt_dd18	mut_dd18	NOTEST	1.09339	0	-inf	0	1	1	no
AT1G07567	AT1G07567	Natural antisense transcript overlaps with AT1G49540	1:18332428-18337520	wt_dd18	mut_dd18	NOTEST	0	0	0	0	1	1	no
AT1G07570	AT1G07570	APK1A Protein kinase superfamily protein	1:2327314-2333767	wt_dd18	mut_dd18	OK	11.7612	13.8754	0.238488	0.307202	0.41245	0.857793	no
AT1G07573	AT1G07573		1:18363685-18363933	wt_dd18	mut_dd18	NOTEST	0	0	0	0	1	1	no
AT1G07580	AT1G07580	AT1G07580 tRNA-Ala	1:2334821-2334894	wt_dd18	mut_dd18	NOTEST	0	0	0	0	1	1	no
AT1G07583	AT1G07583		1:18398886-18399127	wt_dd18	mut_dd18	NOTEST	0	0	0	0	1	1	no
AT1G07587	AT1G07587	Natural antisense transcript overlaps with AT1G49720	1:18400002-18405681	wt_dd18	mut_dd18	NOTEST	0	0	0	0	1	1	no
AT1G07590	AT1G07590	AT1G07590 Tetratricopeptide repeat (TPR)-like superfamily protein Ge	1:2336476-2339391	wt_dd18	mut_dd18	OK	485.356	446.839	-0.119286	-0.220877	0.57805	0.922853	no
AT1G07593	AT1G07593		1:18428008-18428096	wt_dd18	mut_dd18	NOTEST	0	0	0	0	1	1	no
AT1G07597	AT1G07597		1:18434870-18435182	wt_dd18	mut_dd18	NOTEST	0	0	0	0	1	1	no
AT1G07600	AT1G07600	MT1A metallothionein 1A	1:2336476-2339391	wt_dd18	mut_dd18	LOWDATA	9004.21	2645.43	-1.7671	0	1	1	no
AT1G07603	AT1G07603	Natural antisense transcript overlaps with AT1G50010	1:18517585-18521781	wt_dd18	mut_dd18	NOTEST	0	0	0	0	1	1	no
AT1G07607	AT1G07607	Natural antisense transcript overlaps with AT1G50020	1:18517585-18521781	wt_dd18	mut_dd18	NOTEST	0	0	0	0	1	1	no
AT1G07610	AT1G07610	MT1C metallothionein 1C	1:2341446-2342148	wt_dd18	mut_dd18	OK	243.067	207.087	-0.231116	-0.925567	0.1424	0.587064	no
AT1G07615	AT1G07615	AT1G07615 GTP-binding protein Obg/CgtA	1:2342197-2344314	wt_dd18	mut_dd18	OK	9.66916	8.82361	-0.132021	-0.264425	0.5638	0.918914	no
AT1G07617	AT1G07617		1:18634832-18635371	wt_dd18	mut_dd18	NOTEST	0	0	0	0	1	1	no
AT1G07620	AT1G07620	ATOBGM GTP-binding protein Obg/CgtA	1:2344389-2346889	wt_dd18	mut_dd18	OK	6.81872	4.36867	-0.642308	-0.925805	0.0155	0.161616	no
AT1G07623	AT1G07623		1:18640822-18641311	wt_dd18	mut_dd18	NOTEST	0	0	0	0	1	1	no
AT1G07627	AT1G07627		1:18641823-18642377	wt_dd18	mut_dd18	NOTEST	0	0	0	0	1	1	no
AT1G07630	AT1G07630	PLL5 pol-like 5	1:2348914-2351799	wt_dd18	mut_dd18	OK	21.4714	16.3813	-0.390365	-1.04206	0.01925	0.187611	no
AT1G07637	AT1G07637	Natural antisense transcript overlaps with AT1G50440	1:18685768-18690503	wt_dd18	mut_dd18	NOTEST	0	0	0	0	1	1	no
AT1G07640	AT1G07640	OBP2 Dof-type zinc finger DNA-binding family protein	1:2353030-2356413	wt_dd18	mut_dd18	OK	7.16736	6.85219	-0.0648775	-0.12762	0.7528	0.966452	no
AT1G07645	AT1G07645	DSI-1VOC dessication-induced 1VOC superfamily protein	1:2367436-2368436	wt_dd18	mut_dd18	OK	0.179723	0.870786	2.27654	0.354313	0.2871	0.772955	no
AT1G07647	AT1G07647	Natural antisense transcript overlaps with AT1G50560	1:18724189-18728369	wt_dd18	mut_dd18	NOTEST	0	0	0	0	1	1	no
AT1G07650	AT1G07650	AT1G07650 Leucine-rich repeat transmembrane protein kinase	1:2359110-2366736	wt_dd18	mut_dd18	OK	59.0531	65.5586	0.150771	0.415363	0.30445	0.790363	no
AT1G07653	AT1G07653	Natural antisense transcript overlaps with AT1G50570	1:18724189-18728369	wt_dd18	mut_dd18	NOTEST	0	0	0	0	1	1	no
AT1G07657	AT1G07657		1:18755729-18756041	wt_dd18	mut_dd18	NOTEST	0	0	0	0	1	1	no
AT1G07660	AT1G07660	AT1G07660 Histone superfamily protein	1:2368832-2369735	wt_dd18	mut_dd18	OK	36.8822	36.598	-0.0111608	-0.0218776	0.9575	0.992422	no
AT1G07663	AT1G07663	Natural antisense transcript overlaps with AT1G50660	1:18770936-18774759	wt_dd18	mut_dd18	NOTEST	0	0	0	0	1	1	no
AT1G07667	AT1G07667	Natural antisense transcript overlaps with AT1G50700	1:18781763-18787802	wt_dd18	mut_dd18	NOTEST	0	0	0	0	1	1	no
AT1G07670	AT1G07670	ECA4 endomembrane-type CA-ATPase 4	1:2370019-2374607	wt_dd18	mut_dd18	OK	26.0799	23.6249	-0.142629	-0.392737	0.3287	0.810364	no
AT1G07673	AT1G07673		1:18794133-18794585	wt_dd18	mut_dd18	NOTEST	0	0	0	0	1	1	no
AT1G07680	AT1G07680	AT1G07680 transmembrane protein	1:2376011-2377186	wt_dd18	mut_dd18	NOTEST	0	0.1522	inf	0	1	1	no
AT1G07683	AT1G07683		1:18813669-18814351	wt_dd18	mut_dd18	NOTEST	0	0.189961	inf	0	1	1	no
AT1G07690	AT1G07690	AT1G07690 transmembrane protein	1:2377975-2379207	wt_dd18	mut_dd18	NOTEST	0.14656	0	-inf	0	1	1	no
AT1G07693	AT1G07693	Natural antisense transcript overlaps with AT1G50900	1:18866196-18869933	wt_dd18	mut_dd18	NOTEST	0	0	0	0	1	1	no
AT1G07697	AT1G07697	Natural antisense transcript overlaps with AT1G50910	1:18866196-18869933	wt_dd18	mut_dd18	NOTEST	0	0	0	0	1	1	no
AT1G07700	AT1G07700	AT1G07700 Thioredoxin superfamily protein	1:2379594-2381390	wt_dd18	mut_dd18	OK	6.23727	6.45793	0.0501581	0.0628313	0.86815	0.985556	no
AT1G07702	AT1G07702	AT1G07702	1:2381554-2386157	wt_dd18	mut_dd18	NOTEST	0	0	0	0	1	1	no
AT1G07703	AT1G07703	Natural antisense transcript overlaps with AT1G50940	1:18876809-18880012	wt_dd18	mut_dd18	NOTEST	0	0	0	0	1	1	no
AT1G07705	AT1G07705	AT1G07705 NOT2 / NOT3 / NOT5 family	1:2381554-2386157	wt_dd18	mut_dd18	OK	9.25724	9.93488	0.10192	0.209376	0.60795	0.933003	no
AT1G07707	AT1G07707		1:18880111-18884809	wt_dd18	mut_dd18	NOTEST	0.347361	0	-inf	0	1	1	no
AT1G07710	AT1G07710	AT1G07710 Ankyrin repeat family protein	1:2386163-2388350	wt_dd18	mut_dd18	NOTEST	0.187972	0.21204	0.173819	0	1	1	no
AT1G07717	AT1G07717		1:18956275-18956542	wt_dd18	mut_dd18	NOTEST	0	0	0	0	1	1	no
AT1G07720	AT1G07720	KCS3 3-ketoacyl-CoA synthase 3	1:2390530-2392628	wt_dd18	mut_dd18	OK	52.5269	59.0302	0.168397	0.44825	0.2684	0.756817	no
AT1G07723	AT1G07723		1:18956706-18956925	wt_dd18	mut_dd18	NOTEST	0	0	0	0	1	1	no
AT1G07725	AT1G07725	EXO70H6 exocyst subunit exo70 family protein H6	1:2394800-2397399	wt_dd18	mut_dd18	NOTEST	0.0435037	0.0337416	-0.366609	0	1	1	no
AT1G07728	AT1G07728	AT1G07728 Natural antisense transcript overlaps with AT1G07725	1:2394800-2397399	wt_dd18	mut_dd18	OK	13.6579	14.7975	0.115612	0.260885	0.5256	0.907871	no
AT1G07730	AT1G07730	AT1G07730 Disease resistance-responsive (dirigent-like protein) fami	1:2397441-2400508	wt_dd18	mut_dd18	LOWDATA	2.12166	2.24384	0.0807783	0	1	1	no
AT1G07733	AT1G07733	Natural antisense transcript overlaps with AT1G51390	1:19050297-19053731	wt_dd18	mut_dd18	NOTEST	0	0	0	0	1	1	no
AT1G07737	AT1G07737	Natural antisense transcript overlaps with AT1G51400	1:19050297-19053731	wt_dd18	mut_dd18	NOTEST	0	0	0	0	1	1	no
AT1G07740	AT1G07740	AT1G07740 Tetratricopeptide repeat (TPR)-like superfamily protein Ge	1:2397441-2400508	wt_dd18	mut_dd18	OK	2.21935	2.46707	0.152662	0.148796	0.71255	0.958001	no
AT1G07743	AT1G07743	Natural antisense transcript overlaps with AT1G51402	1:19050297-19053731	wt_dd18	mut_dd18	OK	1.16326	0.799158	-0.541624	-0.129008	0.69485	0.955869	no
AT1G07745	AT1G07745	RAD51D DNA repair RAD51-like protein	1:2400588-2402942	wt_dd18	mut_dd18	OK	3.95412	3.8292	-0.0463133	-0.0468229	0.8877	0.988709	no
AT1G07747	AT1G07747	AT1G07747 Bifunctional inhibitor/lipid-transfer protein/seed storage	1:2403557-2403845	wt_dd18	mut_dd18	NOTEST	0	0	0	0	1	1	no
AT1G07750	AT1G07750	AT1G07750 RmlC-like cupins superfamily protein	1:2403991-2406049	wt_dd18	mut_dd18	OK	43.0763	43.8308	0.0250537	0.0737324	0.87775	0.986721	no
AT1G07753	AT1G07753	Natural antisense transcript overlaps with AT1G51550	1:19115556-19119382	wt_dd18	mut_dd18	NOTEST	0.147915	0.130606	-0.179542	0	1	1	no
AT1G07757	AT1G07757	Natural antisense transcript overlaps with AT1G51590	1:19125582-19135630	wt_dd18	mut_dd18	NOTEST	0	0	0	0	1	1	no
AT1G07760	AT1G07760	AT1G07760 tRNA-His	1:2406833-2406905	wt_dd18	mut_dd18	NOTEST	0	0	0	0	1	1	no
AT1G07763	AT1G07763		1:19171731-19171968	wt_dd18	mut_dd18	NOTEST	0	0	0	0	1	1	no
AT1G07767	AT1G07767		1:19232478-19232748	wt_dd18	mut_dd18	NOTEST	0	0	0	0	1	1	no
AT1G07770	AT1G07770	RPS15A ribosomal protein S15A	1:2407410-2409791	wt_dd18	mut_dd18	OK	429.895	428.406	-0.005004	-0.0138041	0.972	0.993641	no
AT1G07773	AT1G07773		1:19303124-19303441	wt_dd18	mut_dd18	NOTEST	0	0	0	0	1	1	no
AT1G07777	AT1G07777		1:19354521-19354861	wt_dd18	mut_dd18	NOTEST	0	0	0	0	1	1	no
AT1G07780	AT1G07780	PAI1 phosphoribosylanthranilate isomerase 1	1:2409864-2412777	wt_dd18	mut_dd18	OK	4.54632	3.93913	-0.20682	-0.19472	0.47025	0.887886	no
AT1G07783	AT1G07783		1:19373686-19374402	wt_dd18	mut_dd18	NOTEST	0	0	0	0	1	1	no
AT1G07787	AT1G07787		1:19428078-19428380	wt_dd18	mut_dd18	NOTEST	0	0	0	0	1	1	no
AT1G07790	AT1G07790	HTB1 Histone superfamily protein	1:2412937-2413790	wt_dd18	mut_dd18	OK	26.395	26.1904	-0.0112244	-0.0281325	0.95815	0.992422	no
AT1G07793	AT1G07793		1:19430504-19431010	wt_dd18	mut_dd18	NOTEST	0	0	0	0	1	1	no
AT1G07795	AT1G07795	AT1G07795 forkhead box protein G1	1:2414142-2414967	wt_dd18	mut_dd18	NOTEST	0	0.399501	inf	0	1	1	no
AT1G07800	AT1G07800	AT1G07800 transposable_element_ TransposableElement	1:2415040-2415970	wt_dd18	mut_dd18	NOTEST	0	0	0	0	1	1	no
AT1G07803	AT1G07803	Natural antisense transcript overlaps with AT1G52340	1:19488754-19491650	wt_dd18	mut_dd18	NOTEST	0	0	0	0	1	1	no
AT1G07807	AT1G07807	Natural antisense transcript overlaps with AT1G52510	1:19559879-19565272	wt_dd18	mut_dd18	NOTEST	0	0	0	0	1	1	no
AT1G07810	AT1G07810	ECA1 ER-type Ca2 -ATPase 1	1:2416177-2420829	wt_dd18	mut_dd18	OK	25.4676	23.3789	-0.123453	-0.360015	0.4059	0.853016	no
AT1G07813	AT1G07813	Natural antisense transcript overlaps with AT1G52530	1:19568587-19572204	wt_dd18	mut_dd18	NOTEST	0	0.470528	inf	0	1	1	no
AT1G07820	AT1G07820	AT1G07820 Histone superfamily protein	1:2421088-2422066	wt_dd18	mut_dd18	OK	57.6103	57.571	-0.000984529	-0.00238151	0.9951	0.997606	no
AT1G07823	AT1G07823	Natural antisense transcript overlaps with AT1G52580	1:19587602-19590281	wt_dd18	mut_dd18	OK	1.14244	0.726228	-0.653619	-0.232807	0.58195	0.923776	no
AT1G07827	AT1G07827		1:19596398-19596476	wt_dd18	mut_dd18	NOTEST	0	0	0	0	1	1	no
AT1G07830	AT1G07830	AT1G07830 ribosomal protein L29 family protein	1:2422125-2423803	wt_dd18	mut_dd18	OK	33.5565	37.0748	0.143845	0.40584	0.4078	0.854625	no
AT1G07833	AT1G07833		1:19600226-19600467	wt_dd18	mut_dd18	NOTEST	0	0	0	0	1	1	no
AT1G07837	AT1G07837		1:19612686-19612959	wt_dd18	mut_dd18	NOTEST	0	0	0	0	1	1	no
AT1G07840	AT1G07840	AT1G07840 Sas10/Utp3/C1D family	1:2424044-2432091	wt_dd18	mut_dd18	OK	15.3689	16.3761	0.0915781	0.123878	0.77065	0.969835	no
AT1G07843	AT1G07843		1:19699158-19699526	wt_dd18	mut_dd18	NOTEST	0	0	0	0	1	1	no
AT1G07847	AT1G07847	Natural antisense transcript overlaps with AT1G52910	1:19708010-19711081	wt_dd18	mut_dd18	NOTEST	0	0	0	0	1	1	no
AT1G07850	AT1G07850	AT1G07850 transferring glycosyl group transferase (DUF604)	1:2424044-2432091	wt_dd18	mut_dd18	NOTEST	0	0	0	0	1	1	no
AT1G07853	AT1G07853	Natural antisense transcript overlaps with AT1G53100	1:19783184-19789150	wt_dd18	mut_dd18	NOTEST	0	0	0	0	1	1	no
AT1G07857	AT1G07857		1:19796559-19796897	wt_dd18	mut_dd18	NOTEST	0	0	0	0	1	1	no
AT1G07860	AT1G07860	AT1G07860 Serine/Threonine-kinase RLCKVII protein	1:2424044-2432091	wt_dd18	mut_dd18	NOTEST	0	0	0	0	1	1	no
AT1G07863	AT1G07863		1:19796559-19796897	wt_dd18	mut_dd18	NOTEST	0	0	0	0	1	1	no
AT1G07870	AT1G07870	AT1G07870 Protein kinase superfamily protein	1:2424044-2432091	wt_dd18	mut_dd18	OK	19.7598	17.2223	-0.198295	-0.332389	0.41795	0.861351	no
AT1G07873	AT1G07873		1:19820004-19820432	wt_dd18	mut_dd18	NOTEST	0	0	0	0	1	1	no
AT1G07877	AT1G07877	Natural antisense transcript overlaps with AT1G53400	1:19924659-19931494	wt_dd18	mut_dd18	NOTEST	0	0	0	0	1	1	no
AT1G07880	AT1G07880	ATMPK13 Protein kinase superfamily protein	1:2433895-2436861	wt_dd18	mut_dd18	OK	1.37431	2.15695	0.650284	0.532938	0.1441	0.590031	no
AT1G07883	AT1G07883		1:19958379-19961827	wt_dd18	mut_dd18	NOTEST	0	0	0	0	1	1	no
AT1G07885	AT1G07885	AT1G07885 hypothetical protein	1:2433895-2436861	wt_dd18	mut_dd18	NOTEST	0.285138	0.258309	-0.142561	0	1	1	no
AT1G07887	AT1G07887	Natural antisense transcript overlaps with AT1G53480	1:19963046-19969757	wt_dd18	mut_dd18	NOTEST	0	0	0	0	1	1	no
AT1G07890	AT1G07890	APX1 ascorbate peroxidase 1	1:2437280-2439665	wt_dd18	mut_dd18	OK	771.956	586.664	-0.395984	-0.91882	0.0232	0.210825	no
AT1G07893	AT1G07893	Natural antisense transcript overlaps with AT1G53500	1:19963046-19969757	wt_dd18	mut_dd18	NOTEST	0.0676924	0.134627	0.991904	0	1	1	no
AT1G07897	AT1G07897		1:19981384-19981565	wt_dd18	mut_dd18	NOTEST	0	0	0	0	1	1	no
AT1G07900	AT1G07900	LBD1 LOB domain-containing protein 1	1:2442569-2443746	wt_dd18	mut_dd18	OK	2.58738	1.99275	-0.376734	-0.314349	0.5505	0.914234	no
AT1G07901	AT1G07901	AT1G07901 hypothetical protein	1:2443917-2445140	wt_dd18	mut_dd18	NOTEST	0	0	0	0	1	1	no
AT1G07902	AT1G07902	AT1G07902 hypothetical protein	1:2443917-2445140	wt_dd18	mut_dd18	OK	4.57903	3.08208	-0.571136	-0.344849	0.64405	0.942327	no
AT1G07903	AT1G07903		1:19981627-19981813	wt_dd18	mut_dd18	LOWDATA	0	0	0	0	1	1	no
AT1G07907	AT1G07907		1:19982613-19982926	wt_dd18	mut_dd18	NOTEST	0	0	0	0	1	1	no
AT1G07910	AT1G07910	RNL RNAligase	1:2445436-2454645	wt_dd18	mut_dd18	OK	5.6875	4.84532	-0.231203	-0.457663	0.25705	0.744843	no
AT1G07913	AT1G07913		1:20007959-20008159	wt_dd18	mut_dd18	NOTEST	0	0	0	0	1	1	no
AT1G07917	AT1G07917		1:20010404-20011084	wt_dd18	mut_dd18	NOTEST	0	0	0	0	1	1	no
AT1G07920	AT1G07920	AT1G07920 GTP binding Elongation factor Tu family protein	1:2454770-2457321	wt_dd18	mut_dd18	OK	154.428	156.048	0.0150626	0.046757	0.92035	0.990144	no
AT1G07923	AT1G07923		1:20018633-20019086	wt_dd18	mut_dd18	NOTEST	0	0	0	0	1	1	no
AT1G07927	AT1G07927		1:20018633-20019086	wt_dd18	mut_dd18	NOTEST	0	0	0	0	1	1	no
AT1G07930	AT1G07930	AT1G07930 GTP binding Elongation factor Tu family protein	1:2458183-2460817	wt_dd18	mut_dd18	OK	212	202.494	-0.0661863	-0.178027	0.65945	0.94628	no
AT1G07933	AT1G07933	Natural antisense transcript overlaps with AT1G53708	1:20052392-20056396	wt_dd18	mut_dd18	NOTEST	0	0	0	0	1	1	no
AT1G07937	AT1G07937		1:20093469-20093717	wt_dd18	mut_dd18	OK	0	2.93848	inf	-nan	0.0134	0.147764	no
AT1G07940	AT1G07940	AT1G07940 GTP binding Elongation factor Tu family protein	1:2462948-2465545	wt_dd18	mut_dd18	OK	129.497	133.483	0.0437461	0.122452	0.76915	0.969785	no
AT1G07943	AT1G07943	Natural antisense transcript overlaps with AT1G54160	1:20215394-20219452	wt_dd18	mut_dd18	OK	0.637138	0.856567	0.426962	0.0484278	0.7471	0.96549	no
AT1G07947	AT1G07947		1:20226799-20227155	wt_dd18	mut_dd18	NOTEST	0	0	0	0	1	1	no
AT1G07950	AT1G07950	MED22B Surfeit locus protein 5 subunit 22 of Mediator complex	1:2465728-2472806	wt_dd18	mut_dd18	OK	22.4911	27.6455	0.297692	0.442454	0.39965	0.850539	no
AT1G07957	AT1G07957		1:20259546-20262266	wt_dd18	mut_dd18	NOTEST	0	0	0	0	1	1	no
AT1G07960	AT1G07960	PDIL5-1 PDI-like 5-1	1:2465728-2472806	wt_dd18	mut_dd18	OK	53.791	54.8181	0.0272875	0.0606997	0.9093	0.989556	no
AT1G07963	AT1G07963	Natural antisense transcript overlaps with AT1G54320	1:20273566-20277981	wt_dd18	mut_dd18	NOTEST	0	0	0	0	1	1	no
AT1G07967	AT1G07967	Natural antisense transcript overlaps with AT1G54370	1:20290555-20297236	wt_dd18	mut_dd18	NOTEST	0	0	0	0	1	1	no
AT1G07970	AT1G07970	AT1G07970 cytochrome B561, amino-terminal protein	1:2465728-2472806	wt_dd18	mut_dd18	OK	7.08913	8.30114	0.2277	0.2819	0.48125	0.89255	no
AT1G07973	AT1G07973		1:20321399-20321957	wt_dd18	mut_dd18	NOTEST	0	0	0	0	1	1	no
AT1G07977	AT1G07977		1:20412148-20412497	wt_dd18	mut_dd18	NOTEST	0	0	0	0	1	1	no
AT1G07980	AT1G07980	NF-YC10 nuclear factor Y, subunit C10	1:2473164-2475128	wt_dd18	mut_dd18	OK	15.7651	15.3356	-0.0398474	-0.0737129	0.8564	0.984251	no
AT1G07983	AT1G07983	Natural antisense transcript overlaps with AT1G54690	1:20413011-20415287	wt_dd18	mut_dd18	NOTEST	0	0	0	0	1	1	no
AT1G07985	AT1G07985	AT1G07985 Expressed protein	1:2475225-2476167	wt_dd18	mut_dd18	OK	4.16154	8.49731	1.02989	1.42174	0.00855	0.108643	no
AT1G07987	AT1G07987	Natural antisense transcript overlaps with AT1G54710	1:20416769-20421156	wt_dd18	mut_dd18	NOTEST	0	0	0	0	1	1	no
AT1G07990	AT1G07990	AT1G07990 SIT4 phosphatase-associated family protein	1:2476952-2483196	wt_dd18	mut_dd18	OK	31.0405	27.8425	-0.156863	-0.43404	0.28935	0.773817	no
AT1G07993	AT1G07993	Natural antisense transcript overlaps with AT1G54780	1:20439382-20444066	wt_dd18	mut_dd18	NOTEST	0	0	0	0	1	1	no
AT1G07997	AT1G07997	Natural antisense transcript overlaps with AT1G54790	1:20439382-20444066	wt_dd18	mut_dd18	NOTEST	0	0	0	0	1	1	no
AT1G08000	AT1G08000	GATA10 GATA transcription factor 10	1:2483239-2485726	wt_dd18	mut_dd18	OK	3.35997	3.5246	0.0690106	0.0793086	0.84585	0.982527	no
AT1G08003	AT1G08003	Natural antisense transcript overlaps with AT1G54830	1:20451082-20454266	wt_dd18	mut_dd18	NOTEST	0	0	0	0	1	1	no
AT1G08005	AT1G08005	AT1G08005 serine/threonine-protein phosphatase 6 regulatory subunit	1:2483239-2485726	wt_dd18	mut_dd18	NOTEST	0	0	0	0	1	1	no
AT1G08007	AT1G08007		1:20481647-20485135	wt_dd18	mut_dd18	NOTEST	0	0	0	0	1	1	no
AT1G08010	AT1G08010	GATA11 GATA transcription factor 11	1:2485847-2488085	wt_dd18	mut_dd18	OK	15.6708	15.2454	-0.0397069	-0.0750705	0.85595	0.984242	no
AT1G08013	AT1G08013		1:20493113-20493595	wt_dd18	mut_dd18	NOTEST	0	0	0	0	1	1	no
AT1G08017	AT1G08017		1:20495105-20495793	wt_dd18	mut_dd18	NOTEST	0	0	0	0	1	1	no
AT1G08023	AT1G08023		1:20495105-20495793	wt_dd18	mut_dd18	NOTEST	0.467141	0	-inf	0	1	1	no
AT1G08027	AT1G08027		1:20496760-20497288	wt_dd18	mut_dd18	NOTEST	0	0	0	0	1	1	no
AT1G08030	AT1G08030	TPST tyrosylprotein sulfotransferase	1:2489408-2493327	wt_dd18	mut_dd18	OK	12.6987	15.4694	0.284738	0.601796	0.1332	0.569523	no
AT1G08033	AT1G08033		1:20582296-20582564	wt_dd18	mut_dd18	NOTEST	0	0	0	0	1	1	no
AT1G08035	AT1G08035	AT1G08035 hypothetical protein	1:2494401-2498764	wt_dd18	mut_dd18	NOTEST	0.190286	0	-inf	0	1	1	no
AT1G08037	AT1G08037	Natural antisense transcript overlaps with AT1G55190	1:20588318-20593000	wt_dd18	mut_dd18	NOTEST	0	0.570398	inf	0	1	1	no
AT1G08040	AT1G08040	AT1G08040 trimethylguanosine synthase (DUF707)	1:2494401-2498764	wt_dd18	mut_dd18	OK	11.6737	11.1508	-0.0661208	-0.119189	0.7667	0.969357	no
AT1G08043	AT1G08043	Natural antisense transcript overlaps with AT1G55265	1:20617312-20620146	wt_dd18	mut_dd18	OK	1.1207	1.24559	0.15244	0.0535108	0.90085	0.988978	no
AT1G08047	AT1G08047	Natural antisense transcript overlaps with AT1G55270	1:20617312-20620146	wt_dd18	mut_dd18	NOTEST	0	0	0	0	1	1	no
AT1G08050	AT1G08050	AT1G08050 Zinc finger (C3HC4-type RING finger) family protein	1:2498793-2501581	wt_dd18	mut_dd18	OK	7.441	4.02413	-0.886819	-1.6247	0.0006	0.0147465	yes
AT1G08057	AT1G08057		1:20745121-20745419	wt_dd18	mut_dd18	NOTEST	0	0	0	0	1	1	no
AT1G08060	AT1G08060	MOM ATP-dependent helicase family protein	1:2501703-2511084	wt_dd18	mut_dd18	OK	5.67986	5.38374	-0.077247	-0.182311	0.65085	0.944116	no
AT1G08063	AT1G08063		1:20796339-20798938	wt_dd18	mut_dd18	NOTEST	0	0	0	0	1	1	no
AT1G08065	AT1G08065	ACA5 alpha carbonic anhydrase 5	1:2511646-2513454	wt_dd18	mut_dd18	NOTEST	0	0	0	0	1	1	no
AT1G08070	AT1G08070	OTP82 Tetratricopeptide repeat (TPR)-like superfamily protein	1:2514149-2516620	wt_dd18	mut_dd18	OK	1.18938	1.50315	0.33778	0.320006	0.39835	0.849911	no
AT1G08073	AT1G08073	Natural antisense transcript overlaps with AT1G55860	1:20879899-20893268	wt_dd18	mut_dd18	NOTEST	0	0	0	0	1	1	no
AT1G08077	AT1G08077		1:20926164-20926446	wt_dd18	mut_dd18	NOTEST	0	0	0	0	1	1	no
AT1G08080	AT1G08080	ACA7 alpha carbonic anhydrase 7	1:2516990-2518611	wt_dd18	mut_dd18	NOTEST	0	0	0	0	1	1	no
AT1G08087	AT1G08087	Natural antisense transcript overlaps with AT1G56010	1:20944135-20949281	wt_dd18	mut_dd18	NOTEST	0	0	0	0	1	1	no
AT1G08090	AT1G08090	NRT2:1 nitrate transporter 2:1	1:2524022-2526322	wt_dd18	mut_dd18	NOTEST	0.0448607	0.0401365	-0.160537	0	1	1	no
AT1G08093	AT1G08093		1:21051657-21051960	wt_dd18	mut_dd18	NOTEST	0	0	0	0	1	1	no
AT1G08097	AT1G08097		1:21051657-21051960	wt_dd18	mut_dd18	NOTEST	0	0	0	0	1	1	no
AT1G08100	AT1G08100	NRT2.2 nitrate transporter 2.2	1:2527169-2529120	wt_dd18	mut_dd18	NOTEST	0	0	0	0	1	1	no
AT1G08103	AT1G08103		1:21052298-21053178	wt_dd18	mut_dd18	OK	0.696041	0	-inf	-nan	0.04865	0.333213	no
AT1G08105	AT1G08105	AT1G08105 transposable_element_ TransposableElement	1:2531694-2534786	wt_dd18	mut_dd18	NOTEST	0	0	0	0	1	1	no
AT1G08107	AT1G08107		1:21052298-21053178	wt_dd18	mut_dd18	LOWDATA	0	0	0	0	1	1	no
AT1G08110	AT1G08110	AT1G08110 lactoylglutathione lyase family protein / glyoxalase I fam	1:2535250-2537932	wt_dd18	mut_dd18	OK	127.053	151.79	0.256646	0.718009	0.0773	0.434339	no
AT1G08113	AT1G08113		1:21052298-21053178	wt_dd18	mut_dd18	NOTEST	0	0	0	0	1	1	no
AT1G08115	AT1G08115	AT1G08115	1:2538073-2538238	wt_dd18	mut_dd18	OK	151.234	205.163	0.439987	5.54126	0.4052	0.853016	no
AT1G08117	AT1G08117		1:21052298-21053178	wt_dd18	mut_dd18	NOTEST	0	0	0	0	1	1	no
AT1G08120	AT1G08120	AT1G08120 TP53-regulating kinase-like protein	1:2538614-2542362	wt_dd18	mut_dd18	NOTEST	0	0.0897627	inf	0	1	1	no
AT1G08123	AT1G08123		1:21052298-21053178	wt_dd18	mut_dd18	NOTEST	0	0	0	0	1	1	no
AT1G08125	AT1G08125	AT1G08125 S-adenosyl-L-methionine-dependent methyltransferases super	1:2538614-2542362	wt_dd18	mut_dd18	OK	14.0994	14.6737	0.0576007	0.101721	0.79365	0.974473	no
AT1G08127	AT1G08127		1:21060491-21060729	wt_dd18	mut_dd18	NOTEST	0	0	0	0	1	1	no
AT1G08130	AT1G08130	LIG1 DNA ligase 1	1:2542662-2547946	wt_dd18	mut_dd18	OK	9.70805	10.0998	0.0570787	0.133113	0.76005	0.968477	no
AT1G08133	AT1G08133		1:21262038-21262657	wt_dd18	mut_dd18	NOTEST	0	0	0	0	1	1	no
AT1G08135	AT1G08135	CHX6B cation/H exchanger 6B	1:2548495-2551544	wt_dd18	mut_dd18	NOTEST	0	0	0	0	1	1	no
AT1G08137	AT1G08137		1:21262038-21262657	wt_dd18	mut_dd18	NOTEST	0	0	0	0	1	1	no
AT1G08140	AT1G08140	CHX6A cation/H exchanger 6A	1:2551934-2555229	wt_dd18	mut_dd18	NOTEST	0	0	0	0	1	1	no
AT1G08143	AT1G08143		1:21267219-21267467	wt_dd18	mut_dd18	NOTEST	0	0	0	0	1	1	no
AT1G08147	AT1G08147		1:21268097-21268414	wt_dd18	mut_dd18	NOTEST	0	0	0	0	1	1	no
AT1G08150	AT1G08150	ATCHX5 Cation/hydrogen exchanger family protein	1:2556190-2559228	wt_dd18	mut_dd18	NOTEST	0	0	0	0	1	1	no
AT1G08153	AT1G08153		1:21319145-21319482	wt_dd18	mut_dd18	NOTEST	0	0	0	0	1	1	no
AT1G08160	AT1G08160	AT1G08160 Late embryosis abundant (LEA) hydroxyproline-rich glyc	1:2559412-2560432	wt_dd18	mut_dd18	OK	16.6684	16.0685	-0.0528871	-0.116086	0.8184	0.978411	no
AT1G08165	AT1G08165	AT1G08165 hypothetical protein	1:2561448-2562316	wt_dd18	mut_dd18	OK	1.98259	1.26851	-0.644248	-0.461691	0.37835	0.838452	no
AT1G08170	AT1G08170	AT1G08170 Histone superfamily protein	1:2562768-2563706	wt_dd18	mut_dd18	NOTEST	0.116035	0.481059	2.05165	0	1	1	no
AT1G08173	AT1G08173		1:21376425-21376913	wt_dd18	mut_dd18	OK	3.21499	3.14092	-0.0336265	-0.0305709	0.9181	0.989833	no
AT1G08177	AT1G08177		1:21407276-21407477	wt_dd18	mut_dd18	NOTEST	0	0	0	0	1	1	no
AT1G08180	AT1G08180	AT1G08180 cyclin-dependent kinase inhibitor	1:2564360-2565318	wt_dd18	mut_dd18	OK	7.87972	8.0077	0.0232425	0.0380401	0.92755	0.991299	no
AT1G08183	AT1G08183		1:21421706-21422012	wt_dd18	mut_dd18	NOTEST	0	0	0	0	1	1	no
AT1G08190	AT1G08190	VPS41 vacuolar protein sorting 41	1:2567419-2573448	wt_dd18	mut_dd18	OK	50.4639	53.0905	0.0732033	0.21779	0.61395	0.934826	no
AT1G08193	AT1G08193		1:21475231-21475619	wt_dd18	mut_dd18	NOTEST	0	0	0	0	1	1	no
AT1G08200	AT1G08200	AXS2 UDP-D-apiose/UDP-D-xylose synthase 2	1:2573817-2576844	wt_dd18	mut_dd18	OK	71.6528	93.1306	0.378233	1.19541	0.0074	0.0985098	no
AT1G08207	AT1G08207		1:21581193-21581676	wt_dd18	mut_dd18	NOTEST	0	0	0	0	1	1	no
AT1G08210	AT1G08210	AT1G08210 Eukaryotic aspartyl protease family protein	1:2576983-2580754	wt_dd18	mut_dd18	OK	28.1176	28.3804	0.0134239	0.0327829	0.9389	0.991856	no
AT1G08213	AT1G08213		1:21616453-21617073	wt_dd18	mut_dd18	OK	2.72926	2.25141	-0.277681	-0.206233	0.8189	0.978411	no
AT1G08217	AT1G08217		1:21616453-21617073	wt_dd18	mut_dd18	OK	1.36538	0.921528	-0.567205	-0.134956	0.7383	0.963307	no
AT1G08220	AT1G08220	AT1G08220 ATPase complex subunit	1:2581021-2583390	wt_dd18	mut_dd18	OK	7.67021	9.20024	0.262405	0.388647	0.3279	0.809423	no
AT1G08223	AT1G08223		1:21619120-21619648	wt_dd18	mut_dd18	NOTEST	0	0	0	0	1	1	no
AT1G08227	AT1G08227		1:21619120-21619648	wt_dd18	mut_dd18	NOTEST	0	0	0	0	1	1	no
AT1G08230	AT1G08230	AT1G08230 Transmembrane amino acid transporter family protein	1:2583593-2586969	wt_dd18	mut_dd18	OK	33.4057	33.6957	0.0124699	0.0308345	0.94185	0.991856	no
AT1G08237	AT1G08237		1:21645641-21646022	wt_dd18	mut_dd18	NOTEST	0	0	0	0	1	1	no
AT1G08240	AT1G08240	AT1G08240 tRNA-Gly	1:2588524-2588596	wt_dd18	mut_dd18	NOTEST	0	0	0	0	1	1	no
AT1G08247	AT1G08247		1:21710979-21711281	wt_dd18	mut_dd18	NOTEST	0	0	0	0	1	1	no
AT1G08250	AT1G08250	ADT6 arogenate dehydratase 6	1:2588775-2607507	wt_dd18	mut_dd18	OK	10.8181	7.16833	-0.593743	-0.867444	0.0588	0.372101	no
AT1G08253	AT1G08253		1:21859040-21859313	wt_dd18	mut_dd18	NOTEST	0	0	0	0	1	1	no
AT1G08257	AT1G08257		1:21901449-21901697	wt_dd18	mut_dd18	NOTEST	0	0	0	0	1	1	no
AT1G08260	AT1G08260	TIL1 DNA polymerase epsilon catalytic subunit	1:2588775-2607507	wt_dd18	mut_dd18	OK	2.15427	2.74607	0.35017	0.573206	0.16755	0.63365	no
AT1G08263	AT1G08263		1:22007824-22008111	wt_dd18	mut_dd18	NOTEST	0	0	0	0	1	1	no
AT1G08267	AT1G08267	Natural antisense transcript overlaps with AT1G59840	1:22026461-22030289	wt_dd18	mut_dd18	NOTEST	0	0	0	0	1	1	no
AT1G08270	AT1G08270	AT1G08270 vacuolar protein sorting-associated protein	1:2588775-2607507	wt_dd18	mut_dd18	OK	1.3035	2.13601	0.712533	0.149843	0.5651	0.919264	no
AT1G08273	AT1G08273	Natural antisense transcript overlaps with AT1G59850	1:22026461-22030289	wt_dd18	mut_dd18	OK	1.25549	0.87768	-0.516488	-0.196238	0.72495	0.9604	no
AT1G08277	AT1G08277		1:22075613-22075885	wt_dd18	mut_dd18	NOTEST	0	0	0	0	1	1	no
AT1G08280	AT1G08280	AT1G08280 Glycosyltransferase family 29 (sialyltransferase) family p	1:2607876-2609971	wt_dd18	mut_dd18	OK	13.7847	9.35799	-0.558801	-1.23444	0.00605	0.0849385	no
AT1G08283	AT1G08283		1:22076532-22077068	wt_dd18	mut_dd18	OK	2.75463	4.27356	0.633577	0.566715	0.33225	0.812651	no
AT1G08290	AT1G08290	WIP3 WIP domain protein 3	1:2609995-2613377	wt_dd18	mut_dd18	OK	2.53207	2.31863	-0.127046	-0.159099	0.7262	0.9604	no
AT1G08293	AT1G08293		1:22087974-22088246	wt_dd18	mut_dd18	OK	2.71921	0.99006	-1.4576	-0.482453	0.25585	0.743605	no
AT1G08297	AT1G08297		1:22128870-22129201	wt_dd18	mut_dd18	NOTEST	0	0	0	0	1	1	no
AT1G08300	AT1G08300	NVL no vein-like protein	1:2614773-2621546	wt_dd18	mut_dd18	OK	3.39189	4.07067	0.263179	0.229247	0.5628	0.918884	no
AT1G08307	AT1G08307		1:22173807-22176343	wt_dd18	mut_dd18	NOTEST	0	0	0	0	1	1	no
AT1G08310	AT1G08310	AT1G08310 alpha/beta-Hydrolases superfamily protein	1:2614773-2621546	wt_dd18	mut_dd18	OK	12.6152	6.90842	-0.86874	-1.01239	0.0405	0.299632	no
AT1G08313	AT1G08313		1:22244178-22244406	wt_dd18	mut_dd18	NOTEST	0	0	0	0	1	1	no
AT1G08315	AT1G08315	AT1G08315 ARM repeat superfamily protein	1:2614773-2621546	wt_dd18	mut_dd18	OK	28.0805	23.6753	-0.246183	-0.515943	0.2879	0.773205	no
AT1G08317	AT1G08317	Natural antisense transcript overlaps with AT1G60420	1:22261753-22266079	wt_dd18	mut_dd18	NOTEST	0.787016	0	-inf	0	1	1	no
AT1G08320	AT1G08320	TGA9 bZIP transcription factor family protein	1:2621859-2628594	wt_dd18	mut_dd18	OK	24.5549	19.1781	-0.356549	-0.821469	0.03805	0.288875	no
AT1G08323	AT1G08323	Natural antisense transcript overlaps with AT1G60460	1:22275483-22280593	wt_dd18	mut_dd18	NOTEST	0	0	0	0	1	1	no
AT1G08327	AT1G08327		1:22313323-22313411	wt_dd18	mut_dd18	NOTEST	0	0	0	0	1	1	no
AT1G08333	AT1G08333	Natural antisense transcript overlaps with AT1G60670	1:22343584-22349317	wt_dd18	mut_dd18	NOTEST	0	0	0	0	1	1	no
AT1G08340	AT1G08340	AT1G08340 Rho GTPase activating protein with PAK-box/P21-Rho-binding	1:2630890-2635866	wt_dd18	mut_dd18	OK	3.87712	2.32066	-0.740451	-0.673963	0.14905	0.601048	no
AT1G08347	AT1G08347		1:22394548-22394634	wt_dd18	mut_dd18	NOTEST	0	0	0	0	1	1	no
AT1G08350	AT1G08350	AT1G08350 Endomembrane protein 70 protein family	1:2630890-2635866	wt_dd18	mut_dd18	OK	8.80343	9.20732	0.0647158	0.111895	0.77575	0.97159	no
AT1G08353	AT1G08353		1:22428240-22428327	wt_dd18	mut_dd18	NOTEST	0	0	0	0	1	1	no
AT1G08357	AT1G08357		1:22522488-22522725	wt_dd18	mut_dd18	NOTEST	0	0	0	0	1	1	no
AT1G08360	AT1G08360	AT1G08360 Ribosomal protein L1p/L10e family	1:2635938-2638004	wt_dd18	mut_dd18	OK	262.05	303.965	0.214062	0.72574	0.14265	0.58765	no
AT1G08363	AT1G08363		1:22581098-22581302	wt_dd18	mut_dd18	NOTEST	0	0	0	0	1	1	no
AT1G08367	AT1G08367		1:22606785-22606960	wt_dd18	mut_dd18	NOTEST	0	0	0	0	1	1	no
AT1G08370	AT1G08370	DCP1 decapping 1	1:2638036-2640663	wt_dd18	mut_dd18	OK	26.1122	26.2851	0.00951916	0.0260991	0.9562	0.992422	no
AT1G08377	AT1G08377		1:22612257-22612474	wt_dd18	mut_dd18	NOTEST	0	0	0	0	1	1	no
AT1G08380	AT1G08380	PSAO photosystem I subunit O	1:2640802-2641934	wt_dd18	mut_dd18	OK	61.7863	58.0747	-0.0893768	-0.26679	0.6166	0.935965	no
AT1G08383	AT1G08383		1:22620084-22620307	wt_dd18	mut_dd18	NOTEST	0	0	0	0	1	1	no
AT1G08387	AT1G08387	Natural antisense transcript overlaps with AT1G61420	1:22659660-22668651	wt_dd18	mut_dd18	NOTEST	0	0	0	0	1	1	no
AT1G08390	AT1G08390	AT1G08390 recQ-mediated instability-like protein	1:2642071-2646048	wt_dd18	mut_dd18	OK	2.5491	2.69753	0.0816525	0.0483622	0.91875	0.989839	no
AT1G08393	AT1G08393		1:22728733-22729039	wt_dd18	mut_dd18	NOTEST	0	0	0	0	1	1	no
AT1G08397	AT1G08397		1:22740620-22740823	wt_dd18	mut_dd18	NOTEST	0	0	0	0	1	1	no
AT1G08400	AT1G08400	AT1G08400 RINT-1 / TIP-1 family	1:2642071-2646048	wt_dd18	mut_dd18	OK	3.4491	4.20502	0.285892	0.42733	0.2997	0.785871	no
AT1G08403	AT1G08403		1:22741574-22741922	wt_dd18	mut_dd18	OK	0	1.47795	inf	-nan	0.00405	0.0631483	no
AT1G08410	AT1G08410	AT1G08410 P-loop containing nucleoside triphosphate hydrolases super	1:2646143-2649440	wt_dd18	mut_dd18	OK	12.0405	11.4996	-0.0663199	-0.155693	0.73015	0.960833	no
AT1G08413	AT1G08413		1:22741574-22741922	wt_dd18	mut_dd18	NOTEST	0	0	0	0	1	1	no
AT1G08417	AT1G08417		1:22743171-22743472	wt_dd18	mut_dd18	NOTEST	0	0	0	0	1	1	no
AT1G08420	AT1G08420	BSL2 BRI1 suppressor 1 (BSU1)-like 2	1:2649458-2657120	wt_dd18	mut_dd18	OK	28.73	27.6703	-0.054222	-0.151822	0.7057	0.956912	no
AT1G08427	AT1G08427	Natural antisense transcript overlaps with AT1G61670	1:22769363-22774720	wt_dd18	mut_dd18	NOTEST	0	0	0	0	1	1	no
AT1G08430	AT1G08430	ALMT1 aluminum-activated malate transporter 1	1:2658601-2661310	wt_dd18	mut_dd18	OK	37.1934	29.4661	-0.335994	-0.904852	0.04475	0.317647	no
AT1G08433	AT1G08433		1:22829920-22834809	wt_dd18	mut_dd18	NOTEST	0	0	0	0	1	1	no
AT1G08437	AT1G08437		1:22829920-22834809	wt_dd18	mut_dd18	NOTEST	0	0	0	0	1	1	no
AT1G08440	AT1G08440	AT1G08440 aluminum activated malate transporter family protein	1:2662966-2665584	wt_dd18	mut_dd18	NOTEST	0	0	0	0	1	1	no
AT1G08443	AT1G08443		1:22867315-22867541	wt_dd18	mut_dd18	NOTEST	0	0	0	0	1	1	no
AT1G08447	AT1G08447		1:22914365-22915032	wt_dd18	mut_dd18	NOTEST	0	0	0	0	1	1	no
AT1G08450	AT1G08450	CRT3 calreticulin 3	1:2667797-2671957	wt_dd18	mut_dd18	OK	46.222	40.9896	-0.173322	-0.442949	0.27655	0.7653	no
AT1G08453	AT1G08453		1:22918355-22918592	wt_dd18	mut_dd18	NOTEST	0	0	0	0	1	1	no
AT1G08457	AT1G08457		1:22947413-22950488	wt_dd18	mut_dd18	NOTEST	0.360347	0.327177	-0.139318	0	1	1	no
AT1G08460	AT1G08460	HDA08 histone deacetylase 8	1:2672197-2674721	wt_dd18	mut_dd18	OK	26.333	26.2985	-0.00188974	-0.00457172	0.991	0.996838	no
AT1G08463	AT1G08463		1:22947413-22950488	wt_dd18	mut_dd18	NOTEST	0	0	0	0	1	1	no
AT1G08465	AT1G08465	YAB2 Plant-specific transcription factor YABBY family protein	1:2675812-2679824	wt_dd18	mut_dd18	OK	4.80734	6.9006	0.521483	0.780214	0.1115	0.524094	no
AT1G08470	AT1G08470	SSL3 strictosidine synthase-like 3	1:2682057-2684171	wt_dd18	mut_dd18	OK	9.8531	10.7838	0.130213	0.267116	0.56395	0.918914	no
AT1G08473	AT1G08473		1:22955427-22957717	wt_dd18	mut_dd18	NOTEST	0	0	0	0	1	1	no
AT1G08477	AT1G08477	Natural antisense transcript overlaps with AT1G62180	1:22973839-22977885	wt_dd18	mut_dd18	NOTEST	0	0.151374	inf	0	1	1	no
AT1G08480	AT1G08480	SDH6 succinate dehydrogenase subunit	1:2684175-2688658	wt_dd18	mut_dd18	OK	86.6569	80.2016	-0.111684	-0.323825	0.53965	0.911594	no
AT1G08483	AT1G08483		1:22988980-22989332	wt_dd18	mut_dd18	NOTEST	0	0	0	0	1	1	no
AT1G08487	AT1G08487		1:23003504-23003714	wt_dd18	mut_dd18	NOTEST	0	0	0	0	1	1	no
AT1G08490	AT1G08490	CPNIFS chloroplastic NIFS-like cysteine desulfurase	1:2684175-2688658	wt_dd18	mut_dd18	OK	14.481	12.5271	-0.209111	-0.271677	0.51055	0.901405	no
AT1G08493	AT1G08493		1:23006713-23006912	wt_dd18	mut_dd18	NOTEST	0	0	0	0	1	1	no
AT1G08497	AT1G08497		1:23023931-23024189	wt_dd18	mut_dd18	NOTEST	0	0	0	0	1	1	no
AT1G08500	AT1G08500	ENODL18 early nodulin-like protein 18	1:2688879-2690250	wt_dd18	mut_dd18	OK	4.15223	14.0711	1.76077	2.86714	5e-05	0.00194082	yes
AT1G08503	AT1G08503		1:23030491-23030787	wt_dd18	mut_dd18	NOTEST	0	0	0	0	1	1	no
AT1G08507	AT1G08507		1:23032346-23033035	wt_dd18	mut_dd18	OK	1.00369	0.24976	-2.0067	-0.340991	0.22825	0.713063	no
AT1G08510	AT1G08510	FATB fatty acyl-ACP thioesterases B	1:2691061-2694547	wt_dd18	mut_dd18	OK	63.1177	67.0717	0.0876602	0.270871	0.53725	0.910875	no
AT1G08513	AT1G08513		1:23033402-23039787	wt_dd18	mut_dd18	NOTEST	0	0	0	0	1	1	no
AT1G08517	AT1G08517		1:23068046-23068354	wt_dd18	mut_dd18	NOTEST	0	0	0	0	1	1	no
AT1G08520	AT1G08520	ALB1 ALBINA 1	1:2696380-2703162	wt_dd18	mut_dd18	OK	31.9667	27.8981	-0.196399	-0.523185	0.2395	0.727248	no
AT1G08523	AT1G08523		1:23077195-23077601	wt_dd18	mut_dd18	NOTEST	0	0	0	0	1	1	no
AT1G08530	AT1G08530	AT1G08530 chitinase-like protein	1:2696380-2703162	wt_dd18	mut_dd18	OK	4.79925	6.59285	0.458094	0.203091	0.4523	0.879937	no
AT1G08533	AT1G08533	Natural antisense transcript overlaps with AT1G62580	1:23173285-23179248	wt_dd18	mut_dd18	NOTEST	0	0	0	0	1	1	no
AT1G08537	AT1G08537	Natural antisense transcript overlaps with AT1G62590	1:23173285-23179248	wt_dd18	mut_dd18	NOTEST	0	0	0	0	1	1	no
AT1G08540	AT1G08540	SIG2 RNApolymerase sigma subunit 2	1:2703294-2706860	wt_dd18	mut_dd18	OK	13.398	13.0068	-0.0427546	-0.0993543	0.82575	0.979408	no
AT1G08543	AT1G08543	Natural antisense transcript overlaps with AT1G62600	1:23179398-23185151	wt_dd18	mut_dd18	NOTEST	0	0	0	0	1	1	no
AT1G08547	AT1G08547	Natural antisense transcript overlaps with AT1G62610	1:23179398-23185151	wt_dd18	mut_dd18	NOTEST	0	0	0	0	1	1	no
AT1G08550	AT1G08550	NPQ1 non-photochemical quenching 1	1:2706867-2711000	wt_dd18	mut_dd18	OK	8.02694	6.92994	-0.212007	-0.300081	0.521	0.907336	no
AT1G08553	AT1G08553		1:23215952-23219393	wt_dd18	mut_dd18	NOTEST	0	0	0	0	1	1	no
AT1G08557	AT1G08557	Natural antisense transcript overlaps with AT1G62720	1:23227531-23230818	wt_dd18	mut_dd18	NOTEST	0	0	0	0	1	1	no
AT1G08560	AT1G08560	SYP111 syntaxin of plants 111	1:2706867-2711000	wt_dd18	mut_dd18	OK	9.51723	12.0211	0.336952	0.420698	0.28765	0.773141	no
AT1G08563	AT1G08563	Natural antisense transcript overlaps with AT1G62790	1:23252139-23257546	wt_dd18	mut_dd18	NOTEST	0	0	0	0	1	1	no
AT1G08567	AT1G08567	Natural antisense transcript overlaps with AT1G62800	1:23252139-23257546	wt_dd18	mut_dd18	NOTEST	0	0	0	0	1	1	no
AT1G08570	AT1G08570	ACHT4 atypical CYS HIS rich thioredoxin 4	1:2712693-2714833	wt_dd18	mut_dd18	OK	65.6512	71.724	0.127635	0.33581	0.40675	0.853658	no
AT1G08573	AT1G08573		1:23262294-23263024	wt_dd18	mut_dd18	NOTEST	0	0	0	0	1	1	no
AT1G08577	AT1G08577	Natural antisense transcript overlaps with AT1G62840	1:23271415-23274340	wt_dd18	mut_dd18	NOTEST	0	0	0	0	1	1	no
AT1G08580	AT1G08580	AT1G08580 hypothetical protein	1:2714993-2716532	wt_dd18	mut_dd18	OK	43.8524	48.0629	0.132268	0.391271	0.45785	0.882292	no
AT1G08583	AT1G08583		1:23314784-23320427	wt_dd18	mut_dd18	NOTEST	0	0	0	0	1	1	no
AT1G08587	AT1G08587		1:23365724-23365930	wt_dd18	mut_dd18	NOTEST	0	0	0	0	1	1	no
AT1G08590	AT1G08590	AT1G08590 Leucine-rich receptor-like protein kinase family protein G	1:2718537-2722280	wt_dd18	mut_dd18	OK	10.4127	11.8818	0.190413	0.433139	0.32745	0.809198	no
AT1G08592	AT1G08592	AT1G08592 Natural antisense transcript overlaps with AT1G08590	1:2718537-2722280	wt_dd18	mut_dd18	OK	2.83745	3.58549	0.337573	0.298026	0.43025	0.869754	no
AT1G08600	AT1G08600	ATRX P-loop containing nucleoside triphosphate hydrolases superfamil	1:2723676-2735819	wt_dd18	mut_dd18	OK	12.504	12.0159	-0.0574457	-0.137362	0.75335	0.966452	no
AT1G08603	AT1G08603		1:23415639-23415849	wt_dd18	mut_dd18	NOTEST	0	0	0	0	1	1	no
AT1G08607	AT1G08607		1:23494642-23498381	wt_dd18	mut_dd18	NOTEST	0	0	0	0	1	1	no
AT1G08610	AT1G08610	AT1G08610 Pentatricopeptide repeat (PPR) superfamily protein	1:2723676-2735819	wt_dd18	mut_dd18	OK	7.17711	7.50524	0.0644946	0.0653686	0.87055	0.985778	no
AT1G08613	AT1G08613		1:23514851-23515147	wt_dd18	mut_dd18	NOTEST	0	0	0	0	1	1	no
AT1G08620	AT1G08620	PKDM7D Transcription factor jumonji (jmj) family protein / zinc fing	1:2736597-2747967	wt_dd18	mut_dd18	OK	13.6644	12.2621	-0.156222	-0.133218	0.6298	0.939314	no
AT1G08623	AT1G08623		1:23640069-23640371	wt_dd18	mut_dd18	NOTEST	0	0	0	0	1	1	no
AT1G08627	AT1G08627		1:23640069-23640371	wt_dd18	mut_dd18	NOTEST	0	0	0	0	1	1	no
AT1G08630	AT1G08630	THA1 threonine aldolase 1	1:2736597-2747967	wt_dd18	mut_dd18	OK	83.5709	39.1557	-1.09378	-1.41094	0.01065	0.126141	no
AT1G08633	AT1G08633	Natural antisense transcript overlaps with AT1G63770	1:23657505-23664793	wt_dd18	mut_dd18	NOTEST	0	0	0	0	1	1	no
AT1G08637	AT1G08637		1:23691268-23691584	wt_dd18	mut_dd18	NOTEST	0	0	0	0	1	1	no
AT1G08640	AT1G08640	CJD1 Chloroplast J-like domain 1	1:2748360-2751620	wt_dd18	mut_dd18	OK	23.8569	22.6648	-0.0739513	-0.196099	0.6754	0.951125	no
AT1G08643	AT1G08643		1:23701177-23701304	wt_dd18	mut_dd18	OK	66.5173	189.565	1.51089	15.7535	0.2734	0.761566	no
AT1G08645	AT1G08645	AT1G08645 hypothetical protein	1:2751812-2753809	wt_dd18	mut_dd18	OK	1.12036	1.50752	0.42821	0.0921208	0.8142	0.978341	no
AT1G08647	AT1G08647	Natural antisense transcript overlaps with AT1G63980	1:23740492-23745385	wt_dd18	mut_dd18	NOTEST	0	0	0	0	1	1	no
AT1G08650	AT1G08650	PPCK1 phosphoenolpyruvate carboxylase kinase 1	1:2751812-2753809	wt_dd18	mut_dd18	OK	82.021	66.0024	-0.313475	-0.801028	0.0499	0.338237	no
AT1G08653	AT1G08653		1:23807640-23807852	wt_dd18	mut_dd18	NOTEST	0	0	0	0	1	1	no
AT1G08657	AT1G08657	Natural antisense transcript overlaps with AT1G64190	1:23824486-23827136	wt_dd18	mut_dd18	NOTEST	0.453147	0.437041	-0.0522079	0	1	1	no
AT1G08660	AT1G08660	MGP2 MALE GAMETOPHYTE DEFECTIVE 2	1:2756903-2759889	wt_dd18	mut_dd18	OK	17.0877	21.1087	0.304876	0.686232	0.0961	0.48603	no
AT1G08663	AT1G08663		1:23840887-23844438	wt_dd18	mut_dd18	NOTEST	0	0	0	0	1	1	no
AT1G08667	AT1G08667	Natural antisense transcript overlaps with AT1G64280	1:23850571-23855658	wt_dd18	mut_dd18	NOTEST	0	0	0	0	1	1	no
AT1G08670	AT1G08670	AT1G08670 ENTH/VHS family protein	1:2760182-2761599	wt_dd18	mut_dd18	OK	10.4808	11.027	0.0732927	0.107739	0.7848	0.972841	no
AT1G08673	AT1G08673		1:23895659-23896006	wt_dd18	mut_dd18	NOTEST	0	0	0	0	1	1	no
AT1G08677	AT1G08677		1:23950793-23951106	wt_dd18	mut_dd18	NOTEST	0	0	0	0	1	1	no
AT1G08680	AT1G08680	ZIGA4 ARF GAP-like zinc finger-containing protein ZIGA4	1:2762583-2769508	wt_dd18	mut_dd18	OK	29.6588	27.4335	-0.112522	-0.296664	0.4626	0.884328	no
AT1G08683	AT1G08683		1:23950793-23951106	wt_dd18	mut_dd18	NOTEST	0	0	0	0	1	1	no
AT1G08695	AT1G08695	SCRL3 SCR-like 3	1:2762583-2769508	wt_dd18	mut_dd18	NOTEST	0	0	0	0	1	1	no
AT1G08697	AT1G08697		1:23964147-23964418	wt_dd18	mut_dd18	NOTEST	1.36888	0	-inf	0	1	1	no
AT1G08700	AT1G08700	PS1 Presenilin-1	1:2769614-2771477	wt_dd18	mut_dd18	OK	26.1829	30.5559	0.222829	0.624586	0.1731	0.642667	no
AT1G08703	AT1G08703		1:23966434-23968512	wt_dd18	mut_dd18	NOTEST	0	0	0	0	1	1	no
AT1G08707	AT1G08707	Natural antisense transcript overlaps with AT1G64561	1:23973728-23974789	wt_dd18	mut_dd18	NOTEST	0	0	0	0	1	1	no
AT1G08710	AT1G08710	AT1G08710 F-box family protein	1:2771619-2773531	wt_dd18	mut_dd18	OK	16.9689	14.8506	-0.192377	-0.360943	0.37995	0.838611	no
AT1G08713	AT1G08713		1:23975084-23978335	wt_dd18	mut_dd18	NOTEST	0	0	0	0	1	1	no
AT1G08717	AT1G08717		1:24009578-24009843	wt_dd18	mut_dd18	NOTEST	0	0	0	0	1	1	no
AT1G08720	AT1G08720	EDR1 Protein kinase superfamily protein	1:2773940-2779308	wt_dd18	mut_dd18	OK	14.2189	12.9891	-0.130511	-0.318061	0.4305	0.86987	no
AT1G08723	AT1G08723	Natural antisense transcript overlaps with AT1G64630	1:24019472-24023424	wt_dd18	mut_dd18	NOTEST	0	0	0	0	1	1	no
AT1G08727	AT1G08727	Natural antisense transcript overlaps with AT1G64740	1:24050005-24053923	wt_dd18	mut_dd18	NOTEST	0	0.302739	inf	0	1	1	no
AT1G08730	AT1G08730	XIC Myosin family protein with Dil domain-containing protein	1:2779437-2788477	wt_dd18	mut_dd18	NOTEST	0.103825	0.0162748	-2.67345	0	1	1	no
AT1G08733	AT1G08733	Natural antisense transcript overlaps with AT1G64970	1:24129835-24136109	wt_dd18	mut_dd18	NOTEST	0	0	0	0	1	1	no
AT1G08735	AT1G08735	AT1G08735 transposable_element_ TransposableElement	1:2790289-2793641	wt_dd18	mut_dd18	NOTEST	0	0	0	0	1	1	no
AT1G08737	AT1G08737		1:24191178-24196337	wt_dd18	mut_dd18	NOTEST	0	0	0	0	1	1	no
AT1G08740	AT1G08740	AT1G08740 transposable_element_ TransposableElement	1:2795642-2800081	wt_dd18	mut_dd18	NOTEST	0	0	0	0	1	1	no
AT1G08743	AT1G08743		1:24222946-24223187	wt_dd18	mut_dd18	NOTEST	0	0	0	0	1	1	no
AT1G08747	AT1G08747	Natural antisense transcript overlaps with AT1G65230	1:24229062-24233523	wt_dd18	mut_dd18	NOTEST	0	0	0	0	1	1	no
AT1G08750	AT1G08750	AT1G08750 Peptidase C13 family	1:2801041-2804711	wt_dd18	mut_dd18	OK	10.6374	9.10659	-0.224159	-0.372308	0.35365	0.82494	no
AT1G08753	AT1G08753	Natural antisense transcript overlaps with AT1G65420	1:24295168-24298608	wt_dd18	mut_dd18	OK	0	2.35482	inf	-nan	0.0081	0.105005	no
AT1G08757	AT1G08757		1:24339370-24340154	wt_dd18	mut_dd18	OK	0.825023	0.586925	-0.491257	-0.240935	0.64	0.941722	no
AT1G08760	AT1G08760	AT1G08760 GPI-anchored adhesin-like protein, putative (DUF936)	1:2805043-2808623	wt_dd18	mut_dd18	OK	13.3026	11.4458	-0.216893	-0.542063	0.2174	0.700212	no
AT1G08763	AT1G08763		1:24345646-24345921	wt_dd18	mut_dd18	OK	3.63991	0	-inf	-nan	0.05665	0.364517	no
AT1G08767	AT1G08767		1:24376614-24376890	wt_dd18	mut_dd18	NOTEST	0	0	0	0	1	1	no
AT1G08770	AT1G08770	PRA1.E prenylated RAB acceptor 1.E	1:2808759-2809775	wt_dd18	mut_dd18	OK	43.9089	49.3863	0.169597	0.505424	0.3229	0.805603	no
AT1G08773	AT1G08773		1:24447826-24448071	wt_dd18	mut_dd18	NOTEST	0	0	0	0	1	1	no
AT1G08777	AT1G08777		1:24472727-24476891	wt_dd18	mut_dd18	NOTEST	0	0	0	0	1	1	no
AT1G08780	AT1G08780	AIP3 ABI3-interacting protein 3	1:2809777-2811313	wt_dd18	mut_dd18	OK	26.7749	24.8787	-0.105971	-0.257998	0.64515	0.942583	no
AT1G08787	AT1G08787		1:24544545-24544782	wt_dd18	mut_dd18	NOTEST	0	0	0	0	1	1	no
AT1G08790	AT1G08790	AT1G08790 1-phosphatidylinositol-4,5-bisphosphate phosphodiesterase	1:2811988-2812782	wt_dd18	mut_dd18	NOTEST	0	0	0	0	1	1	no
AT1G08797	AT1G08797	Natural antisense transcript overlaps with AT1G65960	1:24551806-24558322	wt_dd18	mut_dd18	NOTEST	0	0	0	0	1	1	no
AT1G08800	AT1G08800	AT1G08800 myosin-binding protein (Protein of unknown function, DUF59	1:2812817-2818071	wt_dd18	mut_dd18	OK	32.7245	32.4523	-0.0120495	-0.0335417	0.9309	0.991532	no
AT1G08803	AT1G08803	Natural antisense transcript overlaps with AT1G65970	1:24551806-24558322	wt_dd18	mut_dd18	OK	4.19964	0	-inf	-nan	0.1214	0.543074	no
AT1G08807	AT1G08807		1:24576761-24577005	wt_dd18	mut_dd18	NOTEST	0	0	0	0	1	1	no
AT1G08810	AT1G08810	MYB60 myb domain protein 60	1:2819064-2820478	wt_dd18	mut_dd18	OK	2.47989	4.16106	0.746677	0.545315	0.1687	0.635041	no
AT1G08817	AT1G08817		1:24675158-24675406	wt_dd18	mut_dd18	NOTEST	0	0	0	0	1	1	no
AT1G08820	AT1G08820	VAP27-2 vamp/synaptobrevin-associated protein 27-2	1:2821353-2825481	wt_dd18	mut_dd18	OK	62.9498	66.4612	0.0783105	0.214997	0.60005	0.930178	no
AT1G08823	AT1G08823		1:24712211-24712790	wt_dd18	mut_dd18	NOTEST	0	0	0	0	1	1	no
AT1G08827	AT1G08827		1:24712211-24712790	wt_dd18	mut_dd18	NOTEST	0	0	0	0	1	1	no
AT1G08830	AT1G08830	CSD1 copper/zinc superoxide dismutase 1	1:2827059-2841134	wt_dd18	mut_dd18	OK	208.548	408.138	0.968677	3.24372	5e-05	0.00194082	yes
AT1G08833	AT1G08833		1:24721320-24721663	wt_dd18	mut_dd18	NOTEST	0	0	0	0	1	1	no
AT1G08840	AT1G08840	emb2411 DNA replication helicase	1:2827059-2841134	wt_dd18	mut_dd18	OK	1.54862	1.5206	-0.0263394	-0.0111226	0.9747	0.993976	no
AT1G08843	AT1G08843		1:24745573-24745815	wt_dd18	mut_dd18	NOTEST	0	0	0	0	1	1	no
AT1G08845	AT1G08845	AT1G08845 Ribosomal L18p/L5e family protein	1:2827059-2841134	wt_dd18	mut_dd18	OK	9.62642	11.4836	0.25451	0.107095	0.77525	0.97159	no
AT1G08847	AT1G08847		1:24912511-24912977	wt_dd18	mut_dd18	NOTEST	0	0	0	0	1	1	no
AT1G08853	AT1G08853	Natural antisense transcript overlaps with AT1G66870	1:24945483-24955694	wt_dd18	mut_dd18	NOTEST	0	0	0	0	1	1	no
AT1G08857	AT1G08857	Natural antisense transcript overlaps with AT1G66880	1:24945483-24955694	wt_dd18	mut_dd18	OK	2.62654	2.3301	-0.172777	-0.064258	0.85645	0.984251	no
AT1G08860	AT1G08860	BON3 Calcium-dependent phospholipid-binding Copine family protein Ge	1:2841968-2846350	wt_dd18	mut_dd18	NOTEST	0.347477	0.0914225	-1.9263	0	1	1	no
AT1G08863	AT1G08863		1:24964332-24964615	wt_dd18	mut_dd18	NOTEST	0	0	0	0	1	1	no
AT1G08867	AT1G08867		1:24969873-24974946	wt_dd18	mut_dd18	NOTEST	0	0	0	0	1	1	no
AT1G08870	AT1G08870	AT1G08870 tRNA-Ala	1:2846535-2846608	wt_dd18	mut_dd18	NOTEST	0	0	0	0	1	1	no
AT1G08877	AT1G08877		1:25017841-25019057	wt_dd18	mut_dd18	NOTEST	0	0	0	0	1	1	no
AT1G08880	AT1G08880	H2AXA Histone superfamily protein	1:2846893-2848100	wt_dd18	mut_dd18	OK	38.6238	44.466	0.203213	0.594278	0.23485	0.721284	no
AT1G08883	AT1G08883		1:25019104-25022891	wt_dd18	mut_dd18	NOTEST	0	0	0	0	1	1	no
AT1G08887	AT1G08887		1:25027118-25027355	wt_dd18	mut_dd18	NOTEST	0	0	0	0	1	1	no
AT1G08890	AT1G08890	AT1G08890 Major facilitator superfamily protein	1:2848148-2852270	wt_dd18	mut_dd18	OK	18.5403	25.1301	0.438748	1.16422	0.0101	0.121469	no
AT1G08893	AT1G08893		1:25032593-25033048	wt_dd18	mut_dd18	NOTEST	0	0	0	0	1	1	no
AT1G08897	AT1G08897		1:25032593-25033048	wt_dd18	mut_dd18	NOTEST	0	0	0	0	1	1	no
AT1G08900	AT1G08900	AT1G08900 Major facilitator superfamily protein	1:2852362-2855941	wt_dd18	mut_dd18	OK	11.7773	11.129	-0.081684	-0.14758	0.7053	0.956912	no
AT1G08903	AT1G08903		1:25119572-25119824	wt_dd18	mut_dd18	NOTEST	0	0	0	0	1	1	no
AT1G08907	AT1G08907		1:25139088-25139293	wt_dd18	mut_dd18	NOTEST	0	0	0	0	1	1	no
AT1G08910	AT1G08910	AT1G08910 zinc ion binding protein	1:2856161-2861170	wt_dd18	mut_dd18	OK	8.35505	7.59593	-0.137421	-0.303311	0.4921	0.896681	no
AT1G08913	AT1G08913		1:25145044-25145523	wt_dd18	mut_dd18	NOTEST	0	0	0	0	1	1	no
AT1G08920	AT1G08920	ESL1 ERD (early response to dehydration) six-like 1	1:2867202-2870745	wt_dd18	mut_dd18	OK	20.2437	16.5422	-0.291323	-0.618576	0.12845	0.558985	no
AT1G08923	AT1G08923		1:25174144-25174393	wt_dd18	mut_dd18	NOTEST	0	0	0	0	1	1	no
AT1G08927	AT1G08927		1:25219562-25219954	wt_dd18	mut_dd18	NOTEST	0	0	0	0	1	1	no
AT1G08930	AT1G08930	ERD6 Major facilitator superfamily protein	1:2873299-2877270	wt_dd18	mut_dd18	OK	329.502	271.304	-0.280381	-0.707079	0.08435	0.456515	no
AT1G08933	AT1G08933		1:25219562-25219954	wt_dd18	mut_dd18	NOTEST	0	0	0	0	1	1	no
AT1G08937	AT1G08937		1:25262133-25265861	wt_dd18	mut_dd18	NOTEST	0	0	0	0	1	1	no
AT1G08940	AT1G08940	AT1G08940 Phosphoglycerate mutase family protein	1:2877429-2879169	wt_dd18	mut_dd18	OK	39.67	27.2264	-0.543044	-1.49317	0.00315	0.0522879	no
AT1G08947	AT1G08947		1:25338080-25338392	wt_dd18	mut_dd18	NOTEST	0	0	0	0	1	1	no
AT1G08950	AT1G08950	AT1G08950 tRNA-Pro	1:2879302-2879374	wt_dd18	mut_dd18	NOTEST	0	0	0	0	1	1	no
AT1G08953	AT1G08953		1:25386023-25391258	wt_dd18	mut_dd18	NOTEST	0	0	0	0	1	1	no
AT1G08960	AT1G08960	CAX11 cation exchanger 11	1:2879505-2882234	wt_dd18	mut_dd18	OK	8.35764	7.06125	-0.24317	-0.491598	0.2733	0.761496	no
AT1G08963	AT1G08963	Natural antisense transcript overlaps with AT1G67950	1:25477669-25480580	wt_dd18	mut_dd18	NOTEST	0	0	0	0	1	1	no
AT1G08967	AT1G08967		1:25536811-25537318	wt_dd18	mut_dd18	NOTEST	0.78242	0	-inf	0	1	1	no
AT1G08970	AT1G08970	NF-YC9 nuclear factor Y, subunit C9	1:2882490-2884342	wt_dd18	mut_dd18	OK	47.5703	47.3596	-0.00640511	-0.0160452	0.9691	0.99355	no
AT1G08973	AT1G08973	Natural antisense transcript overlaps with AT1G68290	1:25596553-25599350	wt_dd18	mut_dd18	OK	7.28449	1.99609	-1.86765	-0.913563	0.10285	0.502154	no
AT1G08977	AT1G08977		1:25612600-25612883	wt_dd18	mut_dd18	NOTEST	0	0	0	0	1	1	no
AT1G08980	AT1G08980	AMI1 amidase 1	1:2884350-2886621	wt_dd18	mut_dd18	OK	29.8384	26.7175	-0.159383	-0.439829	0.34845	0.822201	no
AT1G08983	AT1G08983		1:25617342-25617842	wt_dd18	mut_dd18	NOTEST	0	0	0	0	1	1	no
AT1G08985	AT1G08985	AT1G08985 AP2/B3-like transcriptional factor family protein	1:2887244-2887706	wt_dd18	mut_dd18	NOTEST	0	0	0	0	1	1	no
AT1G08987	AT1G08987		1:25646038-25649254	wt_dd18	mut_dd18	NOTEST	0	0	0	0	1	1	no
AT1G08990	AT1G08990	PGSIP5 plant glycogenin-like starch initiation protein 5	1:2888426-2890965	wt_dd18	mut_dd18	OK	4.43778	2.99903	-0.565341	-0.856449	0.05295	0.350371	no
AT1G08993	AT1G08993		1:25740061-25740329	wt_dd18	mut_dd18	NOTEST	0	0	0	0	1	1	no
AT1G08997	AT1G08997		1:25751562-25751882	wt_dd18	mut_dd18	NOTEST	0	0	0	0	1	1	no
AT1G09000	AT1G09000	NP1 NPK1-related protein kinase 1	1:2891018-2899446	wt_dd18	mut_dd18	OK	2.48506	2.94209	0.243561	0.150493	0.72275	0.959314	no
AT1G09003	AT1G09003	Natural antisense transcript overlaps with AT1G68640	1:25768538-25772650	wt_dd18	mut_dd18	NOTEST	0	0	0	0	1	1	no
AT1G09007	AT1G09007		1:25785505-25787611	wt_dd18	mut_dd18	NOTEST	0	0	0	0	1	1	no
AT1G09010	AT1G09010	AT1G09010 glycoside hydrolase family 2 protein	1:2891018-2899446	wt_dd18	mut_dd18	OK	31.5153	31.9115	0.0180247	0.0482254	0.90805	0.989556	no
AT1G09013	AT1G09013		1:25845891-25850131	wt_dd18	mut_dd18	NOTEST	0	0	0	0	1	1	no
AT1G09017	AT1G09017		1:25893304-25893649	wt_dd18	mut_dd18	NOTEST	0	0	0	0	1	1	no
AT1G09020	AT1G09020	SNF4 sucrose nonfermenting-like protein	1:2899775-2904862	wt_dd18	mut_dd18	OK	17.8067	18.423	0.0490885	0.130987	0.7695	0.969805	no
AT1G09023	AT1G09023	Natural antisense transcript overlaps with AT1G68940	1:25921324-25926267	wt_dd18	mut_dd18	OK	1.75784	1.22263	-0.523809	-0.421442	0.21715	0.699518	no
AT1G09027	AT1G09027		1:25926848-25927337	wt_dd18	mut_dd18	OK	18.3111	43.2962	1.24152	0.116128	0.22025	0.70296	no
AT1G09030	AT1G09030	NF-YB4 nuclear factor Y, subunit B4	1:2908610-2909032	wt_dd18	mut_dd18	NOTEST	0	0	0	0	1	1	no
AT1G09033	AT1G09033		1:25954831-25955368	wt_dd18	mut_dd18	NOTEST	0	0	0	0	1	1	no
AT1G09037	AT1G09037		1:25954831-25955368	wt_dd18	mut_dd18	NOTEST	0	0	0	0	1	1	no
AT1G09040	AT1G09040	AT1G09040 arginine-glutamic acid dipeptide repeat protein	1:2911249-2915406	wt_dd18	mut_dd18	OK	1.91845	2.36351	0.300986	0.419628	0.32645	0.808104	no
AT1G09043	AT1G09043		1:25996142-25996343	wt_dd18	mut_dd18	NOTEST	0	0	0	0	1	1	no
AT1G09047	AT1G09047		1:25996564-25997011	wt_dd18	mut_dd18	NOTEST	0	0	0	0	1	1	no
AT1G09050	AT1G09050	AT1G09050 arginine-glutamic acid dipeptide repeat protein	1:2916967-2925826	wt_dd18	mut_dd18	OK	1.85034	2.23049	0.269571	0.232814	0.59115	0.928382	no
AT1G09053	AT1G09053	Natural antisense transcript overlaps with AT1G69270	1:26038904-26042741	wt_dd18	mut_dd18	NOTEST	0.199656	0.0523856	-1.93028	0	1	1	no
AT1G09057	AT1G09057		1:26111317-26111522	wt_dd18	mut_dd18	NOTEST	0	0	0	0	1	1	no
AT1G09060	AT1G09060	AT1G09060 JmjC domain protein JMJ24	1:2916967-2925826	wt_dd18	mut_dd18	OK	15.614	14.6188	-0.09502	-0.225732	0.57365	0.920353	no
AT1G09063	AT1G09063		1:26131293-26133539	wt_dd18	mut_dd18	NOTEST	0	0	0	0	1	1	no
AT1G09067	AT1G09067		1:26148020-26153600	wt_dd18	mut_dd18	NOTEST	0	0	0	0	1	1	no
AT1G09070	AT1G09070	SRC2 soybean regulated by cold-2	1:2927501-2929107	wt_dd18	mut_dd18	OK	131.561	105.169	-0.323018	-1.04285	0.0241	0.216006	no
AT1G09073	AT1G09073		1:26182155-26183684	wt_dd18	mut_dd18	NOTEST	0	0	0	0	1	1	no
AT1G09077	AT1G09077		1:26186390-26186596	wt_dd18	mut_dd18	NOTEST	0	0	0	0	1	1	no
AT1G09080	AT1G09080	BIP3 Heat shock protein 70 (Hsp 70) family protein	1:2929216-2931850	wt_dd18	mut_dd18	OK	0.539414	0.134963	-1.99883	-0.444237	0.2867	0.772736	no
AT1G09083	AT1G09083		1:26189774-26191404	wt_dd18	mut_dd18	NOTEST	0	0	0	0	1	1	no
AT1G09087	AT1G09087		1:26189774-26191404	wt_dd18	mut_dd18	NOTEST	0	0	0	0	1	1	no
AT1G09090	AT1G09090	RBOHB respiratory burst oxidase-like protein	1:2932738-2939363	wt_dd18	mut_dd18	OK	10.3006	7.57786	-0.442861	-0.559538	0.22745	0.712242	no
AT1G09097	AT1G09097		1:26207813-26208030	wt_dd18	mut_dd18	NOTEST	0	0	0	0	1	1	no
AT1G09100	AT1G09100	RPT5B 26S proteasome AAA-ATPase subunit RPT5B	1:2932738-2939363	wt_dd18	mut_dd18	OK	26.0711	26.872	0.0436506	0.0678722	0.85995	0.985556	no
AT1G09103	AT1G09103		1:26209716-26210001	wt_dd18	mut_dd18	NOTEST	0	0	0	0	1	1	no
AT1G09107	AT1G09107		1:26271540-26272267	wt_dd18	mut_dd18	NOTEST	0	0	0	0	1	1	no
AT1G09110	AT1G09110	AT1G09110 tRNA-Glu	1:2939416-2939488	wt_dd18	mut_dd18	NOTEST	0	0	0	0	1	1	no
AT1G09113	AT1G09113		1:26271540-26272267	wt_dd18	mut_dd18	NOTEST	0	0	0	0	1	1	no
AT1G09117	AT1G09117		1:26281565-26281767	wt_dd18	mut_dd18	NOTEST	0	0	0	0	1	1	no
AT1G09123	AT1G09123		1:26308148-26308427	wt_dd18	mut_dd18	NOTEST	0	0	0	0	1	1	no
AT1G09127	AT1G09127		1:26355787-26357731	wt_dd18	mut_dd18	NOTEST	0	0	0	0	1	1	no
AT1G09130	AT1G09130	AT1G09130 ATP-dependent caseinolytic (Clp) protease/crotonase family	1:2939567-2942345	wt_dd18	mut_dd18	OK	40.5869	33.4316	-0.279803	-0.688222	0.0896	0.470383	no
AT1G09133	AT1G09133		1:26382597-26382799	wt_dd18	mut_dd18	NOTEST	0	0	0	0	1	1	no
AT1G09137	AT1G09137		1:26425752-26425999	wt_dd18	mut_dd18	NOTEST	0	0	0	0	1	1	no
AT1G09140	AT1G09140	SR30 SERINE-ARGININE PROTEIN 30	1:2942537-2945976	wt_dd18	mut_dd18	OK	85.3962	81.3705	-0.069666	-0.188718	0.64015	0.941722	no
AT1G09143	AT1G09143		1:26432296-26434538	wt_dd18	mut_dd18	NOTEST	0	0	0	0	1	1	no
AT1G09147	AT1G09147		1:26445044-26445798	wt_dd18	mut_dd18	NOTEST	0	0	0	0	1	1	no
AT1G09150	AT1G09150	AT1G09150 pseudouridine synthase and archaeosine transglycosylase (P	1:2946029-2949159	wt_dd18	mut_dd18	OK	25.7254	27.8548	0.114734	0.303559	0.52765	0.908338	no
AT1G09153	AT1G09153		1:26445044-26445798	wt_dd18	mut_dd18	NOTEST	0	0	0	0	1	1	no
AT1G09155	AT1G09155	PP2-B15 phloem protein 2-B15	1:2949620-2950989	wt_dd18	mut_dd18	NOTEST	0.620387	0.304459	-1.02692	0	1	1	no
AT1G09157	AT1G09157	AT1G09157 transmembrane protein, putative (DUF679)	1:2951634-2952490	wt_dd18	mut_dd18	NOTEST	0.263434	0.126822	-1.05463	0	1	1	no
AT1G09160	AT1G09160	AT1G09160 Protein phosphatase 2C family protein	1:2952596-2955745	wt_dd18	mut_dd18	OK	13.5876	16.0822	0.243171	0.542444	0.18105	0.654352	no
AT1G09163	AT1G09163		1:26488133-26488333	wt_dd18	mut_dd18	NOTEST	0	0	0	0	1	1	no
AT1G09167	AT1G09167	Natural antisense transcript overlaps with AT1G70340	1:26502908-26506672	wt_dd18	mut_dd18	NOTEST	0	0	0	0	1	1	no
AT1G09170	AT1G09170	AT1G09170 P-loop nucleoside triphosphate hydrolases superfamily prot	1:2956260-2962546	wt_dd18	mut_dd18	NOTEST	0.196478	0.10223	-0.942547	0	1	1	no
AT1G09173	AT1G09173		1:26542321-26542675	wt_dd18	mut_dd18	NOTEST	0	0	0	0	1	1	no
AT1G09176	AT1G09176	AT1G09176 transmembrane protein	1:2964014-2964727	wt_dd18	mut_dd18	NOTEST	0	0	0	0	1	1	no
AT1G09177	AT1G09177		1:26542321-26542675	wt_dd18	mut_dd18	NOTEST	0	0	0	0	1	1	no
AT1G09180	AT1G09180	SARA1A secretion-associated RAS super family 1	1:2965022-2965972	wt_dd18	mut_dd18	OK	1.01803	0.319432	-1.67219	-0.47057	0.11505	0.530222	no
AT1G09183	AT1G09183		1:26544623-26544852	wt_dd18	mut_dd18	NOTEST	0	0	0	0	1	1	no
AT1G09187	AT1G09187		1:26569596-26569972	wt_dd18	mut_dd18	NOTEST	0	0	0	0	1	1	no
AT1G09190	AT1G09190	AT1G09190 Tetratricopeptide repeat (TPR)-like superfamily protein Ge	1:2966119-2967733	wt_dd18	mut_dd18	OK	2.44145	2.89843	0.247532	0.296515	0.51295	0.901749	no
AT1G09193	AT1G09193	Natural antisense transcript overlaps with AT1G70760	1:26687057-26691281	wt_dd18	mut_dd18	NOTEST	0.111674	0	-inf	0	1	1	no
AT1G09195	AT1G09195	AT1G09195 Ppx-GppA phosphatase	1:2967939-2971568	wt_dd18	mut_dd18	OK	6.21578	5.54908	-0.163686	-0.247718	0.4457	0.87663	no
AT1G09197	AT1G09197		1:26697371-26697740	wt_dd18	mut_dd18	NOTEST	0	0	0	0	1	1	no
AT1G09200	AT1G09200	AT1G09200 Histone superfamily protein	1:2971570-2972334	wt_dd18	mut_dd18	OK	20.9974	35.8132	0.770279	1.91526	0.0009	0.0203689	yes
AT1G09207	AT1G09207		1:26772595-26772881	wt_dd18	mut_dd18	NOTEST	0	0	0	0	1	1	no
AT1G09210	AT1G09210	CRT1b calreticulin 1b	1:2972637-2977002	wt_dd18	mut_dd18	OK	67.4568	57.7193	-0.224911	-0.692501	0.1186	0.537193	no
AT1G09217	AT1G09217		1:26794195-26794614	wt_dd18	mut_dd18	NOTEST	0	0.385318	inf	0	1	1	no
AT1G09220	AT1G09220	AT1G09220 Pentatricopeptide repeat (PPR) superfamily protein	1:2977791-2979466	wt_dd18	mut_dd18	OK	1.51537	1.7689	0.223179	0.222032	0.621	0.937318	no
AT1G09223	AT1G09223	Natural antisense transcript overlaps with AT1G71260	1:26860109-26863454	wt_dd18	mut_dd18	NOTEST	0	0	0	0	1	1	no
AT1G09227	AT1G09227		1:26873394-26873938	wt_dd18	mut_dd18	NOTEST	0	0	0	0	1	1	no
AT1G09230	AT1G09230	AT1G09230 RNA-binding (RRM/RBD/RNP motifs) family protein	1:2979510-2982713	wt_dd18	mut_dd18	OK	13.3006	11.7497	-0.178865	-0.328326	0.40915	0.855593	no
AT1G09233	AT1G09233	Natural antisense transcript overlaps with AT1G71310	1:26874063-26880064	wt_dd18	mut_dd18	NOTEST	0	0	0	0	1	1	no
AT1G09237	AT1G09237		1:26895255-26895298	wt_dd18	mut_dd18	NOTEST	0	0	0	0	1	1	no
AT1G09240	AT1G09240	NAS3 nicotianamine synthase 3	1:2984828-2986231	wt_dd18	mut_dd18	OK	2.17686	0.729864	-1.57655	-1.26493	0.0285	0.239875	no
AT1G09243	AT1G09243		1:26904261-26904744	wt_dd18	mut_dd18	NOTEST	0	0	0	0	1	1	no
AT1G09245	AT1G09245	AT1G09245 Plant self-incompatibility protein S1 family	1:2986873-2987393	wt_dd18	mut_dd18	NOTEST	0	0	0	0	1	1	no
AT1G09247	AT1G09247	Natural antisense transcript overlaps with AT1G71430	1:26920411-26924431	wt_dd18	mut_dd18	NOTEST	0.737822	0	-inf	0	1	1	no
AT1G09250	AT1G09250	AT1G09250 basic helix-loop-helix (bHLH) DNA-binding superfamily prot	1:2989140-2990427	wt_dd18	mut_dd18	OK	43.364	43.0711	-0.00977975	-0.0287804	0.9549	0.992422	no
AT1G09253	AT1G09253	Natural antisense transcript overlaps with AT1G71480	1:26931851-26935825	wt_dd18	mut_dd18	OK	0.524147	1.75796	1.74586	0.437861	0.31195	0.79569	no
AT1G09257	AT1G09257	Natural antisense transcript overlaps with AT1G71490	1:26931851-26935825	wt_dd18	mut_dd18	NOTEST	0	0	0	0	1	1	no
AT1G09260	AT1G09260	AT1G09260 Chaperone DnaJ-domain superfamily protein	1:2993380-2993820	wt_dd18	mut_dd18	NOTEST	0	0	0	0	1	1	no
AT1G09263	AT1G09263		1:26973566-26981046	wt_dd18	mut_dd18	NOTEST	0	0	0	0	1	1	no
AT1G09267	AT1G09267	Natural antisense transcript overlaps with AT1G71865	1:27029115-27031461	wt_dd18	mut_dd18	NOTEST	0	0	0	0	1	1	no
AT1G09270	AT1G09270	IMPA-4 importin alpha isoform 4	1:2994330-3001362	wt_dd18	mut_dd18	OK	53.4037	50.678	-0.075581	-0.193099	0.6678	0.949638	no
AT1G09273	AT1G09273		1:27042716-27043026	wt_dd18	mut_dd18	NOTEST	0	0	0	0	1	1	no
AT1G09277	AT1G09277		1:27073230-27073709	wt_dd18	mut_dd18	NOTEST	0	0	0	0	1	1	no
AT1G09280	AT1G09280	AT1G09280 rhodanese-like domain protein	1:2994330-3001362	wt_dd18	mut_dd18	OK	25.3165	26.677	0.0755184	0.115684	0.77575	0.97159	no
AT1G09283	AT1G09283		1:27073230-27073709	wt_dd18	mut_dd18	NOTEST	0	0	0	0	1	1	no
AT1G09287	AT1G09287	Natural antisense transcript overlaps with AT1G71950	1:27078523-27081641	wt_dd18	mut_dd18	NOTEST	0	0	0	0	1	1	no
AT1G09290	AT1G09290	AT1G09290 hypothetical protein	1:3001438-3008381	wt_dd18	mut_dd18	OK	11.3076	12.1946	0.108955	0.185659	0.70515	0.956912	no
AT1G09293	AT1G09293		1:27090632-27090945	wt_dd18	mut_dd18	NOTEST	0	0	0	0	1	1	no
AT1G09297	AT1G09297	Natural antisense transcript overlaps with AT1G72070	1:27118176-27119918	wt_dd18	mut_dd18	OK	2.64791	0.822375	-1.68699	-0.552174	0.3147	0.79879	no
AT1G09300	AT1G09300	AT1G09300 Metallopeptidase M24 family protein	1:3001438-3008381	wt_dd18	mut_dd18	OK	8.76289	7.48349	-0.227696	-0.339754	0.4025	0.852049	no
AT1G09303	AT1G09303		1:27120156-27123029	wt_dd18	mut_dd18	NOTEST	0	0	0	0	1	1	no
AT1G09307	AT1G09307		1:27276710-27277043	wt_dd18	mut_dd18	NOTEST	0	0	0	0	1	1	no
AT1G09310	AT1G09310	AT1G09310 plant/protein (Protein of unknown function, DUF538)	1:3008909-3012407	wt_dd18	mut_dd18	OK	326.674	690.382	1.07954	3.11906	5e-05	0.00194082	yes
AT1G09313	AT1G09313		1:27305685-27306118	wt_dd18	mut_dd18	NOTEST	0	0	0	0	1	1	no
AT1G09317	AT1G09317		1:27312953-27314644	wt_dd18	mut_dd18	NOTEST	0	0	0	0	1	1	no
AT1G09320	AT1G09320	AT1G09320 at domain-containing protein	1:3008909-3012407	wt_dd18	mut_dd18	OK	13.9513	15.2318	0.126691	0.0676849	0.848	0.983335	no
AT1G09323	AT1G09323		1:27324366-27330031	wt_dd18	mut_dd18	NOTEST	0	0	0	0	1	1	no
AT1G09327	AT1G09327	Natural antisense transcript overlaps with AT1G72600	1:27338033-27340328	wt_dd18	mut_dd18	NOTEST	0	0.146699	inf	0	1	1	no
AT1G09330	AT1G09330	AT1G09330 golgi apparatus membrane protein-like protein ECHIDNA prot	1:3012738-3018542	wt_dd18	mut_dd18	OK	48.7175	50.2622	0.0450324	0.110968	0.8219	0.978669	no
AT1G09333	AT1G09333		1:27348260-27349219	wt_dd18	mut_dd18	LOWDATA	30.0332	0	-inf	0	1	1	no
AT1G09337	AT1G09337		1:27363311-27363766	wt_dd18	mut_dd18	NOTEST	0	0	0	0	1	1	no
AT1G09340	AT1G09340	CRB chloroplast RNA binding protein	1:3012738-3018542	wt_dd18	mut_dd18	OK	9.51047	11.2304	0.239821	0.246217	0.5418	0.912552	no
AT1G09343	AT1G09343		1:27437637-27437846	wt_dd18	mut_dd18	NOTEST	0	0	0	0	1	1	no
AT1G09350	AT1G09350	GolS3 galactinol synthase 3	1:3019638-3021443	wt_dd18	mut_dd18	OK	0.558327	0.661012	0.243568	0.0888623	0.84505	0.982102	no
AT1G09353	AT1G09353		1:27440982-27441586	wt_dd18	mut_dd18	NOTEST	0	0	0	0	1	1	no
AT1G09357	AT1G09357		1:27443938-27445997	wt_dd18	mut_dd18	NOTEST	0	0	0	0	1	1	no
AT1G09360	AT1G09360	AT1G09360 Plant invertase/pectin methylesterase inhibitor superfamil	1:3021801-3022368	wt_dd18	mut_dd18	NOTEST	0	0	0	0	1	1	no
AT1G09363	AT1G09363	Natural antisense transcript overlaps with AT1G73030	1:27473762-27475962	wt_dd18	mut_dd18	NOTEST	0.365908	0.450898	0.30132	0	1	1	no
AT1G09367	AT1G09367	Natural antisense transcript overlaps with AT1G73100	1:27491183-27496969	wt_dd18	mut_dd18	NOTEST	0	0	0	0	1	1	no
AT1G09370	AT1G09370	AT1G09370 Plant invertase/pectin methylesterase inhibitor superfamil	1:3024876-3025539	wt_dd18	mut_dd18	OK	1.10327	0.190706	-2.53237	-0.406837	0.0461	0.322066	no
AT1G09373	AT1G09373		1:27534532-27534769	wt_dd18	mut_dd18	NOTEST	0	0	0	0	1	1	no
AT1G09377	AT1G09377		1:27578092-27578401	wt_dd18	mut_dd18	NOTEST	0	0	0	0	1	1	no
AT1G09380	AT1G09380	UMAMIT25 nodulin MtN21 /EamA-like transporter family protein	1:3026061-3029549	wt_dd18	mut_dd18	NOTEST	0.578999	0.221569	-1.38581	0	1	1	no
AT1G09383	AT1G09383	Natural antisense transcript overlaps with AT1G73440	1:27611353-27613350	wt_dd18	mut_dd18	NOTEST	0	0.763707	inf	0	1	1	no
AT1G09387	AT1G09387		1:27641612-27642030	wt_dd18	mut_dd18	NOTEST	0	0	0	0	1	1	no
AT1G09390	AT1G09390	AT1G09390 GDSL-like Lipase/Acylhydrolase superfamily protein	1:3031045-3035396	wt_dd18	mut_dd18	OK	10.942	10.6094	-0.0445398	-0.0836906	0.84485	0.982042	no
AT1G09393	AT1G09393		1:27656279-27656750	wt_dd18	mut_dd18	NOTEST	0	0	0	0	1	1	no
AT1G09397	AT1G09397		1:27656279-27656750	wt_dd18	mut_dd18	NOTEST	0	0	0	0	1	1	no
AT1G09400	AT1G09400	AT1G09400 FMN-linked oxidoreductases superfamily protein	1:3031045-3035396	wt_dd18	mut_dd18	NOTEST	0.444785	0.330682	-0.427663	0	1	1	no
AT1G09407	AT1G09407		1:27720249-27720698	wt_dd18	mut_dd18	NOTEST	0	0	0	0	1	1	no
AT1G09410	AT1G09410	AT1G09410 pentatricopeptide (PPR) repeat-containing protein	1:3035399-3037687	wt_dd18	mut_dd18	OK	1.30446	1.06087	-0.298202	-0.290392	0.51815	0.905402	no
AT1G09415	AT1G09415	NIMIN-3 NIM1-interacting 3	1:3037753-3038408	wt_dd18	mut_dd18	OK	30.2123	37.1211	0.297106	0.786059	0.18185	0.655051	no
AT1G09417	AT1G09417		1:27761943-27762256	wt_dd18	mut_dd18	NOTEST	0	0	0	0	1	1	no
AT1G09420	AT1G09420	G6PD4 glucose-6-phosphate dehydrogenase 4	1:3038461-3041873	wt_dd18	mut_dd18	OK	10.2079	9.92148	-0.0410545	-0.0813942	0.83945	0.981268	no
AT1G09421	AT1G09421	AT1G09421 Natural antisense transcript overlaps with AT1G09420	1:3038461-3041873	wt_dd18	mut_dd18	NOTEST	0	0	0	0	1	1	no
AT1G09423	AT1G09423		1:27897039-27902025	wt_dd18	mut_dd18	NOTEST	0	0	0	0	1	1	no
AT1G09427	AT1G09427		1:27906908-27910187	wt_dd18	mut_dd18	OK	0	1.53173	inf	-nan	0.1166	0.53301	no
AT1G09430	AT1G09430	ACLA-3 ATP-citrate lyase A-3	1:3041995-3048006	wt_dd18	mut_dd18	OK	97.8692	88.2228	-0.149703	-0.460493	0.3107	0.794999	no
AT1G09433	AT1G09433	Natural antisense transcript overlaps with AT1G74300	1:27935155-27940369	wt_dd18	mut_dd18	NOTEST	0	0	0	0	1	1	no
AT1G09437	AT1G09437	Natural antisense transcript overlaps with AT1G74360	1:27954128-27959400	wt_dd18	mut_dd18	NOTEST	0	0	0	0	1	1	no
AT1G09440	AT1G09440	AT1G09440 Protein kinase superfamily protein	1:3041995-3048006	wt_dd18	mut_dd18	OK	3.22068	2.64526	-0.283958	-0.127723	0.7537	0.966452	no
AT1G09443	AT1G09443	Natural antisense transcript overlaps with AT1G74370	1:27954128-27959400	wt_dd18	mut_dd18	NOTEST	0	0	0	0	1	1	no
AT1G09447	AT1G09447	Natural antisense transcript overlaps with AT1G74410	1:27965533-27969965	wt_dd18	mut_dd18	NOTEST	0	0	0	0	1	1	no
AT1G09450	AT1G09450	Haspin Protein kinase superfamily protein	1:3048965-3053163	wt_dd18	mut_dd18	OK	0.960839	0.835457	-0.201728	-0.174269	0.69665	0.955869	no
AT1G09453	AT1G09453	Natural antisense transcript overlaps with AT1G74420	1:27965533-27969965	wt_dd18	mut_dd18	NOTEST	0	0	0	0	1	1	no
AT1G09457	AT1G09457	Natural antisense transcript overlaps with AT1G74430	1:27975167-27980456	wt_dd18	mut_dd18	NOTEST	0	0	0	0	1	1	no
AT1G09460	AT1G09460	AT1G09460 Carbohydrate-binding X8 domain superfamily protein	1:3053697-3057543	wt_dd18	mut_dd18	OK	63.1435	67.425	0.094649	0.298268	0.5286	0.908338	no
AT1G09463	AT1G09463	Natural antisense transcript overlaps with AT1G74440	1:27975167-27980456	wt_dd18	mut_dd18	NOTEST	0	0	0	0	1	1	no
AT1G09467	AT1G09467		1:27984974-27985042	wt_dd18	mut_dd18	NOTEST	0	0	0	0	1	1	no
AT1G09470	AT1G09470	AT1G09470 myosin heavy chain, cardiac protein	1:3053697-3057543	wt_dd18	mut_dd18	OK	1.80924	1.66264	-0.121903	-0.0445683	0.88945	0.988724	no
AT1G09477	AT1G09477		1:28009464-28012893	wt_dd18	mut_dd18	NOTEST	0	0	0	0	1	1	no
AT1G09480	AT1G09480	AT1G09480 NAD(P)-binding Rossmann-fold superfamily protein	1:3057974-3060757	wt_dd18	mut_dd18	OK	14.0718	15.1308	0.104679	0.188416	0.64405	0.942327	no
AT1G09483	AT1G09483	AT1G09483 myosin heavy chain, cardiac protein	1:3061169-3061743	wt_dd18	mut_dd18	NOTEST	0	0	0	0	1	1	no
AT1G09486	AT1G09486	AT1G09486 pseudo of Translation protein SH3-like family protein	1:3062222-3063396	wt_dd18	mut_dd18	OK	4.82758	4.40886	-0.130896	-0.165434	0.75365	0.966452	no
AT1G09487	AT1G09487	Natural antisense transcript overlaps with AT1G74550	1:28016044-28020059	wt_dd18	mut_dd18	NOTEST	0.463738	0.548772	0.242896	0	1	1	no
AT1G09490	AT1G09490	AT1G09490 NAD(P)-binding Rossmann-fold superfamily protein	1:3063935-3065949	wt_dd18	mut_dd18	OK	14.6582	14.6093	-0.00482923	-0.00918642	0.98385	0.995025	no
AT1G09493	AT1G09493		1:28045331-28048289	wt_dd18	mut_dd18	NOTEST	0.230921	0	-inf	0	1	1	no
AT1G09497	AT1G09497		1:28045331-28048289	wt_dd18	mut_dd18	NOTEST	0	0	0	0	1	1	no
AT1G09500	AT1G09500	AT1G09500 NAD(P)-binding Rossmann-fold superfamily protein	1:3066673-3068796	wt_dd18	mut_dd18	NOTEST	0	0	0	0	1	1	no
AT1G09503	AT1G09503		1:28056528-28056805	wt_dd18	mut_dd18	NOTEST	0	0	0	0	1	1	no
AT1G09507	AT1G09507		1:28056528-28056805	wt_dd18	mut_dd18	NOTEST	0	0	0	0	1	1	no
AT1G09510	AT1G09510	AT1G09510 NAD(P)-binding Rossmann-fold superfamily protein	1:3069356-3070910	wt_dd18	mut_dd18	NOTEST	0	0	0	0	1	1	no
AT1G09513	AT1G09513	Natural antisense transcript overlaps with AT1G74730	1:28078851-28082671	wt_dd18	mut_dd18	NOTEST	0	0	0	0	1	1	no
AT1G09517	AT1G09517	Natural antisense transcript overlaps with AT1G74900	1:28133932-28138971	wt_dd18	mut_dd18	NOTEST	0	0	0	0	1	1	no
AT1G09520	AT1G09520	AT1G09520 hypothetical protein	1:3070914-3072074	wt_dd18	mut_dd18	OK	27.7421	27.7031	-0.00202675	-0.00539191	0.9898	0.996574	no
AT1G09523	AT1G09523	Natural antisense transcript overlaps with AT1G75080	1:28185503-28189765	wt_dd18	mut_dd18	NOTEST	2.3081	2.40916	0.0618218	0	1	1	no
AT1G09527	AT1G09527	Natural antisense transcript overlaps with AT1G75090	1:28185503-28189765	wt_dd18	mut_dd18	NOTEST	0	0	0	0	1	1	no
AT1G09530	AT1G09530	PIF3 phytochrome interacting factor 3	1:3075767-3079654	wt_dd18	mut_dd18	OK	15.6146	15.4883	-0.0117169	-0.0254848	0.94655	0.991856	no
AT1G09533	AT1G09533		1:28212218-28212357	wt_dd18	mut_dd18	OK	23.123	61.6674	1.41518	5.57087	0.2371	0.724468	no
AT1G09537	AT1G09537	Natural antisense transcript overlaps with AT1G75170	1:28213665-28219186	wt_dd18	mut_dd18	NOTEST	0	0	0	0	1	1	no
AT1G09540	AT1G09540	MYB61 myb domain protein 61	1:3086100-3087914	wt_dd18	mut_dd18	OK	0.43883	2.04092	2.21748	1.29943	0.00145	0.02929	yes
AT1G09543	AT1G09543	Natural antisense transcript overlaps with AT1G75180	1:28213665-28219186	wt_dd18	mut_dd18	NOTEST	0.511402	0	-inf	0	1	1	no
AT1G09547	AT1G09547		1:28288908-28289117	wt_dd18	mut_dd18	NOTEST	0	0	0	0	1	1	no
AT1G09550	AT1G09550	AT1G09550 Pectinacetylesterase family protein	1:3089575-3092327	wt_dd18	mut_dd18	NOTEST	0	0	0	0	1	1	no
AT1G09553	AT1G09553	Natural antisense transcript overlaps with AT1G75440	1:28313378-28318375	wt_dd18	mut_dd18	NOTEST	0	0	0	0	1	1	no
AT1G09557	AT1G09557	Natural antisense transcript overlaps with AT1G75450	1:28313378-28318375	wt_dd18	mut_dd18	NOTEST	0	0	0	0	1	1	no
AT1G09560	AT1G09560	GLP5 germin-like protein 5	1:3093643-3094954	wt_dd18	mut_dd18	OK	290.566	253.09	-0.199214	-0.644815	0.18375	0.65785	no
AT1G09567	AT1G09567		1:28343828-28344031	wt_dd18	mut_dd18	NOTEST	0	0	0	0	1	1	no
AT1G09570	AT1G09570	PHYA phytochrome A	1:3095159-3100819	wt_dd18	mut_dd18	OK	196.073	240.928	0.297215	0.642917	0.11425	0.528817	no
AT1G09573	AT1G09573		1:28420322-28420635	wt_dd18	mut_dd18	NOTEST	0	0	0	0	1	1	no
AT1G09575	AT1G09575	AT1G09575 calcium uniporter-like protein (DUF607)	1:3101148-3103677	wt_dd18	mut_dd18	OK	7.97904	9.61238	0.268677	0.397642	0.34895	0.822482	no
AT1G09577	AT1G09577		1:28467240-28467900	wt_dd18	mut_dd18	NOTEST	0	0	0	0	1	1	no
AT1G09580	AT1G09580	AT1G09580 emp24/gp25L/p24 family/GOLD family protein	1:3104491-3106366	wt_dd18	mut_dd18	OK	6.52729	6.00365	-0.120644	-0.185306	0.70565	0.956912	no
AT1G09583	AT1G09583		1:28470023-28470292	wt_dd18	mut_dd18	NOTEST	0	0	0	0	1	1	no
AT1G09587	AT1G09587		1:28487909-28488251	wt_dd18	mut_dd18	NOTEST	0	0	0	0	1	1	no
AT1G09590	AT1G09590	AT1G09590 Translation protein SH3-like family protein	1:3106366-3107801	wt_dd18	mut_dd18	OK	145.539	155.27	0.0933737	0.341331	0.5207	0.907135	no
AT1G09593	AT1G09593		1:28495289-28495666	wt_dd18	mut_dd18	NOTEST	0	0	0	0	1	1	no
AT1G09597	AT1G09597		1:28495289-28495666	wt_dd18	mut_dd18	NOTEST	0	0	0	0	1	1	no
AT1G09600	AT1G09600	AT1G09600 Protein kinase superfamily protein	1:3107895-3111552	wt_dd18	mut_dd18	NOTEST	0	0.0621494	inf	0	1	1	no
AT1G09603	AT1G09603		1:28503778-28507168	wt_dd18	mut_dd18	NOTEST	0	0	0	0	1	1	no
AT1G09607	AT1G09607		1:28568367-28568677	wt_dd18	mut_dd18	NOTEST	0	0	0	0	1	1	no
AT1G09610	AT1G09610	GXM3 glucuronoxylan 4-O-methyltransferase-like protein (DUF579)	1:3111693-3116699	wt_dd18	mut_dd18	OK	0.755744	0.694379	-0.122175	-0.0190382	0.92535	0.991007	no
AT1G09613	AT1G09613		1:28600506-28600725	wt_dd18	mut_dd18	NOTEST	0	0	0	0	1	1	no
AT1G09617	AT1G09617	Natural antisense transcript overlaps with AT1G76350	1:28639452-28646721	wt_dd18	mut_dd18	NOTEST	0	0	0	0	1	1	no
AT1G09620	AT1G09620	AT1G09620 ATP binding/leucine-tRNA ligases/aminoacyl-tRNA ligase Gen	1:3111693-3116699	wt_dd18	mut_dd18	OK	82.077	84.2279	0.0373197	0.1007	0.80475	0.977228	no
AT1G09623	AT1G09623	Natural antisense transcript overlaps with AT1G76360	1:28639452-28646721	wt_dd18	mut_dd18	NOTEST	0	0	0	0	1	1	no
AT1G09625	AT1G09625	AT1G09625 transmembrane protein	1:3117136-3117567	wt_dd18	mut_dd18	NOTEST	0	0	0	0	1	1	no
AT1G09627	AT1G09627	Natural antisense transcript overlaps with AT1G76390	1:28655207-28661710	wt_dd18	mut_dd18	NOTEST	0.039219	0.0379523	-0.0473652	0	1	1	no
AT1G09630	AT1G09630	RAB11c RAB GTPase 11C	1:3118154-3122542	wt_dd18	mut_dd18	OK	23.3858	23.7724	0.0236562	0.0118878	0.98165	0.994389	no
AT1G09633	AT1G09633		1:28739769-28740168	wt_dd18	mut_dd18	NOTEST	0	0	0	0	1	1	no
AT1G09637	AT1G09637	Natural antisense transcript overlaps with AT1G76700	1:28776625-28783257	wt_dd18	mut_dd18	NOTEST	0	0	0	0	1	1	no
AT1G09640	AT1G09640	AT1G09640 Translation elongation factor EF1B, gamma chain	1:3118154-3122542	wt_dd18	mut_dd18	OK	366.294	387.612	0.0816092	0.182554	0.65145	0.944447	no
AT1G09645	AT1G09645	AT1G09645 transmembrane protein	1:3122925-3124667	wt_dd18	mut_dd18	OK	48.3133	40.8242	-0.242996	-0.713025	0.18	0.653115	no
AT1G09647	AT1G09647		1:28785164-28785372	wt_dd18	mut_dd18	NOTEST	0	0	0	0	1	1	no
AT1G09650	AT1G09650	AT1G09650 F-box and associated interaction domains-containing protei	1:3125174-3127284	wt_dd18	mut_dd18	NOTEST	0.266948	0.467379	0.808033	0	1	1	no
AT1G09653	AT1G09653		1:28801489-28801798	wt_dd18	mut_dd18	NOTEST	0	0	0	0	1	1	no
AT1G09657	AT1G09657	Natural antisense transcript overlaps with AT1G76750	1:28811039-28814378	wt_dd18	mut_dd18	NOTEST	0	0	0	0	1	1	no
AT1G09660	AT1G09660	AT1G09660 RNA-binding KH domain-containing protein	1:3127761-3131094	wt_dd18	mut_dd18	OK	21.3929	18.9028	-0.178537	-0.376609	0.35665	0.826923	no
AT1G09663	AT1G09663	Natural antisense transcript overlaps with AT1G76760	1:28811039-28814378	wt_dd18	mut_dd18	NOTEST	0	0	0	0	1	1	no
AT1G09665	AT1G09665	AT1G09665 Toll-Interleukin-Resistance (TIR) domain family protein Ge	1:3133007-3133674	wt_dd18	mut_dd18	NOTEST	0	0	0	0	1	1	no
AT1G09667	AT1G09667		1:28811039-28814378	wt_dd18	mut_dd18	NOTEST	0	0	0	0	1	1	no
AT1G09673	AT1G09673	Natural antisense transcript overlaps with AT1G76780	1:28814433-28823727	wt_dd18	mut_dd18	NOTEST	0.181683	0.0763505	-1.25071	0	1	1	no
AT1G09677	AT1G09677	Natural antisense transcript overlaps with AT1G76850	1:28847870-28855750	wt_dd18	mut_dd18	NOTEST	0	0	0	0	1	1	no
AT1G09680	AT1G09680	AT1G09680 Pentatricopeptide repeat (PPR) superfamily protein	1:3133884-3135976	wt_dd18	mut_dd18	OK	1.53732	1.96474	0.353916	0.396179	0.37315	0.834418	no
AT1G09683	AT1G09683		1:28886890-28887095	wt_dd18	mut_dd18	NOTEST	0	0	0	0	1	1	no
AT1G09690	AT1G09690	AT1G09690 Translation protein SH3-like family protein	1:3136187-3140353	wt_dd18	mut_dd18	OK	313.555	343.776	0.132755	0.444461	0.3923	0.847243	no
AT1G09693	AT1G09693		1:28890573-28890814	wt_dd18	mut_dd18	NOTEST	0	0	0	0	1	1	no
AT1G09697	AT1G09697		1:28928286-28928704	wt_dd18	mut_dd18	NOTEST	0	0	0	0	1	1	no
AT1G09700	AT1G09700	HYL1 dsRNA-binding domain-like superfamily protein	1:3136187-3140353	wt_dd18	mut_dd18	OK	11.3086	12.582	0.153941	0.107526	0.7878	0.973479	no
AT1G09703	AT1G09703		1:28963503-28963894	wt_dd18	mut_dd18	NOTEST	0	0	0	0	1	1	no
AT1G09710	AT1G09710	AT1G09710 Homeodomain-like superfamily protein	1:3140861-3144381	wt_dd18	mut_dd18	OK	7.33528	7.0303	-0.061265	-0.104531	0.7937	0.974473	no
AT1G09713	AT1G09713	Natural antisense transcript overlaps with AT1G77122	1:28975254-28978750	wt_dd18	mut_dd18	NOTEST	0	0	0	0	1	1	no
AT1G09717	AT1G09717		1:29079252-29079454	wt_dd18	mut_dd18	NOTEST	0	0	0	0	1	1	no
AT1G09720	AT1G09720	NET2B Kinase interacting (KIP1-like) family protein	1:3144437-3147303	wt_dd18	mut_dd18	NOTEST	0	0	0	0	1	1	no
AT1G09723	AT1G09723		1:29080816-29081025	wt_dd18	mut_dd18	NOTEST	0	0	0	0	1	1	no
AT1G09730	AT1G09730	AT1G09730 Cysteine proteinases superfamily protein	1:3147636-3156376	wt_dd18	mut_dd18	OK	23.9001	22.5531	-0.0836921	-0.131068	0.753	0.966452	no
AT1G09733	AT1G09733		1:29098674-29099062	wt_dd18	mut_dd18	NOTEST	0	0	0	0	1	1	no
AT1G09737	AT1G09737		1:29173077-29173283	wt_dd18	mut_dd18	NOTEST	0	0	0	0	1	1	no
AT1G09740	AT1G09740	AT1G09740 Adenine nucleotide alpha hydrolases-like superfamily prote	1:3147636-3156376	wt_dd18	mut_dd18	OK	171.454	136.867	-0.325042	-0.660127	0.1085	0.517177	no
AT1G09743	AT1G09743		1:29197720-29197924	wt_dd18	mut_dd18	NOTEST	0	0	0	0	1	1	no
AT1G09747	AT1G09747		1:29198599-29198955	wt_dd18	mut_dd18	NOTEST	0	0	0	0	1	1	no
AT1G09750	AT1G09750	AT1G09750 Eukaryotic aspartyl protease family protein	1:3157500-3161692	wt_dd18	mut_dd18	OK	25.1953	39.9103	0.663604	1.17344	0.02235	0.206333	no
AT1G09753	AT1G09753		1:29208881-29209127	wt_dd18	mut_dd18	NOTEST	0	0	0	0	1	1	no
AT1G09757	AT1G09757	Natural antisense transcript overlaps with AT1G77800	1:29253331-29260617	wt_dd18	mut_dd18	NOTEST	0	0	0	0	1	1	no
AT1G09760	AT1G09760	U2A' U2 small nuclear ribonucleoprotein A	1:3157500-3161692	wt_dd18	mut_dd18	OK	39.4258	40.6313	0.0434511	0.0625875	0.87595	0.986665	no
AT1G09763	AT1G09763		1:29281985-29284480	wt_dd18	mut_dd18	NOTEST	0	0	0	0	1	1	no
AT1G09767	AT1G09767		1:29296513-29296851	wt_dd18	mut_dd18	NOTEST	0	0	0	0	1	1	no
AT1G09770	AT1G09770	CDC5 cell division cycle 5	1:3161831-3167924	wt_dd18	mut_dd18	OK	104.081	108.132	0.0550964	0.125269	0.7749	0.97159	no
AT1G09773	AT1G09773		1:29344274-29347183	wt_dd18	mut_dd18	NOTEST	0.31864	0.403623	0.341082	0	1	1	no
AT1G09777	AT1G09777	Natural antisense transcript overlaps with AT1G78060	1:29347580-29352946	wt_dd18	mut_dd18	NOTEST	0	0	0	0	1	1	no
AT1G09780	AT1G09780	iPGAM1 Phosphoglycerate mutase, 2,3-bisphosphoglycerate-independent	1:3161831-3167924	wt_dd18	mut_dd18	OK	68.1773	63.6402	-0.0993526	-0.119701	0.76805	0.969628	no
AT1G09783	AT1G09783	Natural antisense transcript overlaps with AT1G78130	1:29400093-29404025	wt_dd18	mut_dd18	NOTEST	0.303125	0.128182	-1.24172	0	1	1	no
AT1G09787	AT1G09787		1:29422294-29422360	wt_dd18	mut_dd18	NOTEST	0	0	0	0	1	1	no
AT1G09790	AT1G09790	COBL6 COBRA-like protein 6 precursor	1:3168433-3171018	wt_dd18	mut_dd18	NOTEST	0	0	0	0	1	1	no
AT1G09793	AT1G09793		1:29427764-29428566	wt_dd18	mut_dd18	NOTEST	0	0	0	0	1	1	no
AT1G09794	AT1G09794	AT1G09794 Cox19 family protein (CHCH motif)	1:3171904-3173510	wt_dd18	mut_dd18	OK	5.35609	4.17898	-0.35803	-0.432156	0.44735	0.877878	no
AT1G09795	AT1G09795	ATP-PRT2 ATP phosphoribosyl transferase 2	1:3173533-3180736	wt_dd18	mut_dd18	OK	8.98434	8.58887	-0.0649444	-0.106147	0.8224	0.978669	no
AT1G09797	AT1G09797		1:29427764-29428566	wt_dd18	mut_dd18	OK	2.58975	3.71824	0.521806	0.391269	0.313	0.796794	no
AT1G09800	AT1G09800	AT1G09800 Pseudouridine synthase family protein	1:3173533-3180736	wt_dd18	mut_dd18	OK	3.03141	3.41773	0.17305	0.144952	0.70555	0.956912	no
AT1G09803	AT1G09803		1:29460160-29460571	wt_dd18	mut_dd18	NOTEST	0	0	0	0	1	1	no
AT1G09807	AT1G09807		1:29466032-29466249	wt_dd18	mut_dd18	NOTEST	0	0	0	0	1	1	no
[truncated: 35,330 more rows]

## Sheet: Significant
test_id	Gene	Annotation	locus	sample_1	sample_2	status	value_1	value_2	log2(fold_change)	fold chnge	test_stat	p_value	q_value	significant
AT1G54020	AT1G54020	AT1G54020 GDSL-like Lipase/Acylhydrolase superfamily protein	1:20161554-20163750	wt_dd18	mut_dd18	OK	0	0.592165	inf	inf	-nan	5e-05	0.00194082	yes
AT4G27140	AT4G27140	SESA1 seed storage albumin 1	4:13607328-13608031	wt_dd18	mut_dd18	OK	0	20.1434	inf	inf	-nan	5e-05	0.00194082	yes
AT4G19690	AT4G19690	IRT1 iron-regulated transporter 1	4:10707343-10709015	wt_dd18	mut_dd18	OK	0	6.17779	inf	inf	-nan	0.00065	0.0157091	yes
AT3G05936	AT3G05936	AT3G05936 hypothetical protein	3:1773811-1774594	wt_dd18	mut_dd18	OK	0	1.7481	inf	inf	-nan	0.00155	0.0309102	yes
AT4G27150	AT4G27150	SESA2 seed storage albumin 2	4:13609340-13610075	wt_dd18	mut_dd18	OK	1.42336	10.9252	2.94029	7.67566	2.64018	0.00235	0.0417387	yes
AT5G44440	AT5G44440	AT5G44440 FAD-binding Berberine family protein	5:17910479-17912643	wt_dd18	mut_dd18	OK	0.972352	7.15576	2.87955	7.35921	2.54193	5e-05	0.00194082	yes
AT4G22505	AT4G22505	AT4G22505 Bifunctional inhibitor/lipid-transfer protein/seed storage	4:11851143-11853026	wt_dd18	mut_dd18	OK	5.45171	27.2271	2.32026	4.99422	4.12146	5e-05	0.00194082	yes
AT1G48130	AT1G48130	PER1 1-cysteine peroxiredoxin 1	1:17780428-17781727	wt_dd18	mut_dd18	OK	1.42991	6.97307	2.28587	4.87658	2.33593	0.00085	0.0195202	yes
AT1G09540	AT1G09540	MYB61 myb domain protein 61	1:3086100-3087914	wt_dd18	mut_dd18	OK	0.43883	2.04092	2.21748	4.6508	1.29943	0.00145	0.02929	yes
AT1G02205	AT1G02205	CER1 Fatty acid hydroxylase superfamily	1:418415-422579	wt_dd18	mut_dd18	OK	4.78739	20.7196	2.11369	4.32797	3.77011	5e-05	0.00194082	yes
AT4G22460	AT4G22460	AT4G22460 Bifunctional inhibitor/lipid-transfer protein/seed storage	4:11838959-11839659	wt_dd18	mut_dd18	OK	2.84594	11.856	2.05864	4.16593	1.69601	0.0014	0.0285642	yes
AT1G65310	AT1G65310	XTH17 xyloglucan endotransglucosylase/hydrolase 17	1:24257053-24258506	wt_dd18	mut_dd18	OK	9.15232	36.4146	1.99231	3.97874	3.38366	5e-05	0.00194082	yes
AT2G20750	AT2G20750	EXPB1 expansin B1	2:8940832-8942706	wt_dd18	mut_dd18	OK	1.23714	4.87495	1.97838	3.9405	1.6068	0.00055	0.0137507	yes
AT2G17300	AT2G17300	AT2G17300 hypothetical protein	2:7522049-7523177	wt_dd18	mut_dd18	OK	1.51872	5.69339	1.90643	3.7488	1.88455	0.00165	0.0321465	yes
AT5G54190	AT5G54190	PORA protochlorophyllide oxidoreductase A	5:21990863-21992814	wt_dd18	mut_dd18	OK	1.28444	4.74783	1.88613	3.69642	1.58807	0.0004	0.0106427	yes
AT5G53250	AT5G53250	AGP22 arabinogalactan protein 22	5:21603568-21604414	wt_dd18	mut_dd18	OK	17.9184	64.067	1.83814	3.57549	4.62424	5e-05	0.00194082	yes
AT5G59320	AT5G59320	LTP3 lipid transfer protein 3	5:23928953-23929816	wt_dd18	mut_dd18	OK	3.01402	10.7634	1.83637	3.5711	2.37613	0.00085	0.0195202	yes
AT2G47780	AT2G47780	AT2G47780 Rubber elongation factor protein (REF)	2:19570039-19573027	wt_dd18	mut_dd18	OK	6.88796	24.1502	1.80989	3.50616	2.27988	0.00055	0.0137507	yes
AT1G52400	AT1G52400	BGLU18 beta glucosidase 18	1:19514988-19518411	wt_dd18	mut_dd18	OK	1.1919	4.17066	1.80701	3.49916	1.70745	0.0001	0.00350622	yes
AT4G18970	AT4G18970	AT4G18970 GDSL-like Lipase/Acylhydrolase superfamily protein	4:10388721-10391452	wt_dd18	mut_dd18	OK	11.5392	39.7111	1.783	3.44141	3.74435	5e-05	0.00194082	yes
AT1G08500	AT1G08500	ENODL18 early nodulin-like protein 18	1:2688879-2690250	wt_dd18	mut_dd18	OK	4.15223	14.0711	1.76077	3.38879	2.86714	5e-05	0.00194082	yes
AT3G17580	AT3G17580	AT3G17580 SsrA-binding protein	3:6015183-6015944	wt_dd18	mut_dd18	OK	3.61253	11.9406	1.72479	3.30532	2.35738	0.00115	0.0245233	yes
AT2G35300	AT2G35300	LEA18 Late embryosis abundant protein, group 1 protein	2:14862778-14863412	wt_dd18	mut_dd18	OK	4.19684	13.7821	1.71542	3.28392	2.28039	0.0012	0.0253762	yes
AT5G15265	AT5G15265	AT5G15265 transmembrane protein	5:4956313-4957633	wt_dd18	mut_dd18	OK	6.79922	21.35	1.65079	3.14006	1.71861	0.0001	0.00350622	yes
AT1G06080	AT1G06080	ADS1 delta 9 desaturase 1	1:1843462-1846311	wt_dd18	mut_dd18	OK	6.83457	20.749	1.60212	3.03589	2.62235	5e-05	0.00194082	yes
AT2G28490	AT2G28490	AT2G28490 RmlC-like cupins superfamily protein	2:12178596-12181012	wt_dd18	mut_dd18	OK	1.41213	4.26214	1.5937	3.01822	1.7077	0.0019	0.0356487	yes
AT4G29030	AT4G29030	AT4G29030 Putative membrane lipoprotein	4:14307194-14308022	wt_dd18	mut_dd18	OK	3.12364	9.27706	1.57044	2.96995	2.00228	0.0012	0.0253762	yes
AT1G11120	AT1G11120	AT1G11120 CTTNBP 2 amino-terminal-like protein	1:3715083-3717659	wt_dd18	mut_dd18	OK	2.57388	7.56656	1.55569	2.93974	1.29116	0.00265	0.0459024	yes
AT3G14370	AT3G14370	WAG2 Protein kinase superfamily protein	3:4797827-4799612	wt_dd18	mut_dd18	OK	4.33754	12.7332	1.55364	2.93557	2.75747	5e-05	0.00194082	yes
AT5G50335	AT5G50335	AT5G50335 hypothetical protein	5:20489032-20489727	wt_dd18	mut_dd18	OK	6.45286	18.8654	1.54773	2.92357	2.54331	0.00015	0.00491947	yes
AT5G46900	AT5G46900	AT5G46900 Bifunctional inhibitor/lipid-transfer protein/seed storage	5:19039700-19040456	wt_dd18	mut_dd18	OK	6.44332	18.4568	1.51828	2.86449	2.44684	0.00025	0.00739832	yes
AT5G65800	AT5G65800	ACS5 ACC synthase 5	5:26330745-26332812	wt_dd18	mut_dd18	OK	1.35935	3.8628	1.50672	2.84163	1.71468	0.00135	0.0277955	yes
AT1G75830	AT1G75830	LCR67 low-molecular-weight cysteine-rich 67	1:28472356-28472898	wt_dd18	mut_dd18	OK	11.5524	32.6735	1.49993	2.82829	2.8314	0.0008	0.0186034	yes
AT4G12520	AT4G12520	AT4G12520 Bifunctional inhibitor/lipid-transfer protein/seed storage	4:7420950-7421828	wt_dd18	mut_dd18	OK	16.9604	47.9467	1.49926	2.82698	3.66404	5e-05	0.00194082	yes
AT1G75040	AT1G75040	PR5 pathosis-related protein 5	1:28177669-28179022	wt_dd18	mut_dd18	OK	2.20491	6.13656	1.47671	2.78313	1.73865	0.0026	0.045307	yes
AT5G03760	AT5G03760	ATCSLA09 Nucleotide-diphospho-sugar transferases superfamily protein	5:985621-990630	wt_dd18	mut_dd18	OK	8.97082	24.6167	1.45633	2.74409	3.46289	5e-05	0.00194082	yes
AT1G16850	AT1G16850	AT1G16850 transmembrane protein	1:5764806-5765798	wt_dd18	mut_dd18	OK	4.66615	12.7972	1.45552	2.74255	2.20371	0.00015	0.00491947	yes
AT2G39980	AT2G39980	AT2G39980 HXXXD-type acyl-transferase family protein	2:16687672-16690182	wt_dd18	mut_dd18	OK	3.25343	8.86964	1.44692	2.72625	2.31759	5e-05	0.00194082	yes
AT4G32280	AT4G32280	IAA29 indole-3-acetic acid inducible 29	4:15583331-15584903	wt_dd18	mut_dd18	OK	6.12278	16.5383	1.43355	2.70111	2.07804	5e-05	0.00194082	yes
AT2G28260	AT2G28260	CNGC15 cyclic nucleotide-gated channel 15	2:12049442-12052643	wt_dd18	mut_dd18	OK	0.973273	2.62505	1.43143	2.69714	1.3531	0.00195	0.0363851	yes
AT3G23730	AT3G23730	XTH16 xyloglucan endotransglucosylase/hydrolase 16	3:8550036-8551403	wt_dd18	mut_dd18	OK	12.555	33.7117	1.42499	2.68513	3.27516	5e-05	0.00194082	yes
AT5G50740	AT5G50740	AT5G50740 Heavy metal transport/detoxification superfamily protein G	5:20635825-20638104	wt_dd18	mut_dd18	OK	1.68825	4.51664	1.41972	2.67534	1.01126	0.00285	0.0484572	yes
AT1G13430	AT1G13430	ST4C sulfotransferase 4C	1:4606499-4607780	wt_dd18	mut_dd18	OK	5.1535	13.7812	1.41908	2.67415	2.41859	5e-05	0.00194082	yes
AT4G30290	AT4G30290	XTH19 xyloglucan endotransglucosylase/hydrolase 19	4:14828711-14830224	wt_dd18	mut_dd18	OK	26.0614	68.8749	1.40206	2.64279	3.85994	5e-05	0.00194082	yes
AT1G77330	AT1G77330	AT1G77330 2-oxoglutarate (2OG) and Fe(II)-dependent oxygenase superf	1:29051497-29064637	wt_dd18	mut_dd18	OK	21.0198	54.9192	1.38556	2.61273	2.59091	5e-05	0.00194082	yes
AT2G21140	AT2G21140	PRP2 proline-rich protein 2	2:9060560-9062093	wt_dd18	mut_dd18	OK	14.8896	38.515	1.37111	2.5867	3.31609	5e-05	0.00194082	yes
AT4G16515	AT4G16515	RGF6 root meristem growth factor	4:9302601-9305845	wt_dd18	mut_dd18	OK	12.0278	30.5664	1.34557	2.54131	1.38887	0.00135	0.0277955	yes
AT5G01330	AT5G01330	PDC3 pyruvate decarboxylase-3	5:132263-134920	wt_dd18	mut_dd18	OK	2.14767	5.43495	1.3395	2.53064	1.92419	0.0002	0.00623687	yes
AT2G18890	AT2G18890	AT2G18890 Protein kinase superfamily protein	2:8183637-8186851	wt_dd18	mut_dd18	OK	4.27244	10.7907	1.33665	2.52564	1.90619	0.00015	0.00491947	yes
AT5G18080	AT5G18080	SAUR24 SAUR-like auxin-responsive protein family	5:5983682-5984308	wt_dd18	mut_dd18	OK	7.48985	18.8836	1.33413	2.52123	2.26146	0.0009	0.0203689	yes
AT2G25220	AT2G25220	AT2G25220 Protein kinase superfamily protein	2:10742622-10745819	wt_dd18	mut_dd18	OK	2.10703	5.29061	1.32822	2.51093	1.25839	0.0002	0.00623687	yes
AT2G40170	AT2G40170	GEA6 Stress induced protein	2:16779551-16780368	wt_dd18	mut_dd18	OK	11.696	29.2857	1.32417	2.50389	2.44755	5e-05	0.00194082	yes
AT2G21880	AT2G21880	RAB7A RAB GTPase homolog 7A	2:9324632-9326426	wt_dd18	mut_dd18	OK	2.79554	6.92743	1.30919	2.47802	1.08558	0.002	0.0371133	yes
AT2G43050	AT2G43050	ATPMEPCRD Plant invertase/pectin methylesterase inhibitor superfamil	2:17902369-17904443	wt_dd18	mut_dd18	OK	58.3591	141.464	1.27741	2.42403	3.80037	5e-05	0.00194082	yes
AT1G73330	AT1G73330	DR4 drought-repressed 4	1:27568713-27569823	wt_dd18	mut_dd18	OK	360.392	862.933	1.25968	2.39443	3.17258	5e-05	0.00194082	yes
AT3G05890	AT3G05890	RCI2B Low temperature and salt responsive protein family	3:1757439-1758807	wt_dd18	mut_dd18	OK	33.4913	80.1236	1.25844	2.39237	3.68659	5e-05	0.00194082	yes
AT3G63470	AT3G63470	scpl40 serine carboxypeptidase-like 40	3:23438395-23444088	wt_dd18	mut_dd18	OK	1.98876	4.72258	1.2477	2.37463	1.45258	0.0022	0.0396997	yes
AT4G02290	AT4G02290	GH9B13 glycosyl hydrolase 9B13	4:1002337-1005305	wt_dd18	mut_dd18	OK	21.3424	50.5976	1.24535	2.37076	3.16209	5e-05	0.00194082	yes
AT5G56540	AT5G56540	AGP14 arabinogalactan protein 14	5:22893150-22893651	wt_dd18	mut_dd18	OK	11.1255	26.2854	1.24038	2.36261	2.46325	0.00155	0.0309102	yes
AT1G76240	AT1G76240	AT1G76240 DUF241 domain protein (DUF241)	1:28602704-28603932	wt_dd18	mut_dd18	OK	3.29721	7.75876	1.23458	2.35313	1.76683	0.0013	0.0269574	yes
AT1G48300	AT1G48300	DGAT3 diacylglycerol acyltransferase	1:17847041-17848338	wt_dd18	mut_dd18	OK	212.262	498.57	1.23195	2.34884	3.65118	5e-05	0.00194082	yes
AT5G03120	AT5G03120	AT5G03120 transmembrane protein	5:733886-735381	wt_dd18	mut_dd18	OK	5.17238	12.1329	1.23002	2.3457	1.63021	0.0003	0.00858999	yes
AT4G14550	AT4G14550	IAA14 indole-3-acetic acid inducible 14	4:8347821-8350263	wt_dd18	mut_dd18	OK	7.92712	18.5204	1.22425	2.33634	1.60213	0.0001	0.00350622	yes
AT5G20630	AT5G20630	GER3 germin 3	5:6975028-6976036	wt_dd18	mut_dd18	OK	19.3867	45.0529	1.21655	2.3239	3.01034	5e-05	0.00194082	yes
AT4G38770	AT4G38770	PRP4 proline-rich protein 4	4:18096605-18098633	wt_dd18	mut_dd18	OK	129.925	298.995	1.20244	2.30129	2.89268	5e-05	0.00194082	yes
AT5G62170	AT5G62170	TRM25 LOW protein: M-phase inducer phosphatase-like protein	5:24972885-24975708	wt_dd18	mut_dd18	OK	2.82199	6.43754	1.1898	2.28121	1.69733	5e-05	0.00194082	yes
AT4G25260	AT4G25260	AT4G25260 Plant invertase/pectin methylesterase inhibitor superfamil	4:12935709-12938910	wt_dd18	mut_dd18	OK	24.7173	55.7512	1.17348	2.25555	3.08988	5e-05	0.00194082	yes
AT1G26960	AT1G26960	AtHB23 homeobox protein 23	1:9355826-9357502	wt_dd18	mut_dd18	OK	3.4185	7.70399	1.17224	2.25361	1.70543	0.00125	0.0262422	yes
AT1G28710	AT1G28710	AT1G28710 Nucleotide-diphospho-sugar transferase family protein	1:10086365-10089772	wt_dd18	mut_dd18	OK	3.24722	7.28809	1.16633	2.2444	1.49838	0.00045	0.0117573	yes
AT5G10430	AT5G10430	AGP4 arabinogalactan protein 4	5:3277487-3278461	wt_dd18	mut_dd18	OK	161.827	362.716	1.16439	2.24138	2.99902	5e-05	0.00194082	yes
AT3G54320	AT3G54320	WRI1 Integrase-type DNA-binding superfamily protein	3:20114487-20118745	wt_dd18	mut_dd18	OK	3.14659	7.01138	1.15591	2.22825	1.29587	0.0007	0.0166402	yes
AT5G45950	AT5G45950	AT5G45950 GDSL-like Lipase/Acylhydrolase superfamily protein	5:18634040-18636720	wt_dd18	mut_dd18	OK	6.54292	14.5714	1.15513	2.22704	2.17901	5e-05	0.00194082	yes
AT5G02540	AT5G02540	AT5G02540 NAD(P)-binding Rossmann-fold superfamily protein	5:568424-570973	wt_dd18	mut_dd18	OK	31.7284	70.5658	1.15319	2.22405	3.24681	5e-05	0.00194082	yes
AT2G22170	AT2G22170	PLAT2 Lipase/lipooxygenase, PLAT/LH2 family protein	2:9426795-9428170	wt_dd18	mut_dd18	OK	44.4123	98.7	1.15209	2.22236	3.4767	5e-05	0.00194082	yes
AT1G68110	AT1G68110	AT1G68110 ENTH/ANTH/VHS superfamily protein	1:25524717-25526150	wt_dd18	mut_dd18	OK	4.32807	9.6138	1.15138	2.22126	1.87888	5e-05	0.00194082	yes
AT3G14810	AT3G14810	MSL5 mechanosensitive channel of small conductance-like 5	3:4970943-4974534	wt_dd18	mut_dd18	OK	1.03355	2.29193	1.14896	2.21754	1.22073	0.00295	0.0497822	yes
AT4G38860	AT4G38860	AT4G38860 SAUR-like auxin-responsive protein family	4:18130236-18131284	wt_dd18	mut_dd18	OK	9.3872	20.6949	1.14051	2.20459	2.26405	0.0001	0.00350622	yes
AT4G14750	AT4G14750	IQD19 IQ-domain 19	4:8470178-8472217	wt_dd18	mut_dd18	OK	3.50845	7.7294	1.13952	2.20308	1.49869	0.00025	0.00739832	yes
AT5G44417	AT5G44417	AT5G44417 pseudo of FAD-binding Berberine family protein Pseudog	5:17901642-17903380	wt_dd18	mut_dd18	OK	11.2776	24.8286	1.13854	2.20158	2.67379	5e-05	0.00194082	yes
AT4G19380	AT4G19380	AT4G19380 Long-chain fatty alcohol dehydrogenase family protein	4:10568322-10572516	wt_dd18	mut_dd18	OK	2.73476	6.00099	1.13379	2.19434	1.63102	0.0002	0.00623687	yes
AT5G06200	AT5G06200	CASP4 Uncharacterized protein family (UPF0497)	5:1877133-1878324	wt_dd18	mut_dd18	OK	12.1589	26.6529	1.13228	2.19205	2.43544	5e-05	0.00194082	yes
AT4G38690	AT4G38690	AT4G38690 PLC-like phosphodiesterases superfamily protein	4:18074319-18075957	wt_dd18	mut_dd18	OK	18.8008	41.2111	1.13224	2.19199	2.98411	5e-05	0.00194082	yes
AT1G36940	AT1G36940	AT1G36940 myotubularin-like protein	1:14003818-14005502	wt_dd18	mut_dd18	OK	7.18272	15.6367	1.12234	2.177	1.65603	0.00045	0.0117573	yes
AT2G37025	AT2G37025	TRFL8 TRF-like 8	2:15549051-15552160	wt_dd18	mut_dd18	OK	5.01812	10.834	1.11035	2.15898	1.64866	0.00025	0.00739832	yes
AT3G17120	AT3G17120	AT3G17120 transmembrane protein	3:5841045-5843624	wt_dd18	mut_dd18	OK	3.63455	7.84413	1.10984	2.15822	1.54057	0.0001	0.00350622	yes
AT1G11740	AT1G11740	AT1G11740 ankyrin repeat family protein	1:3963053-3966850	wt_dd18	mut_dd18	OK	2.20217	4.7518	1.10954	2.15777	1.58594	0.001	0.0218997	yes
AT1G64110	AT1G64110	DAA1 P-loop containing nucleoside triphosphate hydrolases superfamil	1:23796697-23801799	wt_dd18	mut_dd18	OK	6.4572	13.9195	1.10813	2.15566	2.22845	5e-05	0.00194082	yes
AT4G22485	AT4G22485	AT4G22485 Bifunctional inhibitor/lipid-transfer protein/seed storage	4:11844241-11846630	wt_dd18	mut_dd18	OK	49.6923	106.801	1.10384	2.14926	2.87906	5e-05	0.00194082	yes
AT3G49970	AT3G49970	AT3G49970 Phototropic-responsive NPH3 family protein	3:18527060-18529525	wt_dd18	mut_dd18	OK	2.96041	6.35045	1.10106	2.14512	1.55019	0.00035	0.00969352	yes
AT1G17700	AT1G17700	PRA1.F1 prenylated RAB acceptor 1.F1	1:6089459-6090339	wt_dd18	mut_dd18	OK	6.62585	14.1629	1.09594	2.13752	1.8582	0.00215	0.0389359	yes
AT1G55260	AT1G55260	AT1G55260 Bifunctional inhibitor/lipid-transfer protein/seed storage	1:20614572-20616466	wt_dd18	mut_dd18	OK	16.0153	34.231	1.09585	2.13739	2.13889	5e-05	0.00194082	yes
AT1G14700	AT1G14700	PAP3 purple acid phosphatase 3	1:5058582-5061140	wt_dd18	mut_dd18	OK	9.68141	20.6695	1.09422	2.13498	1.89736	5e-05	0.00194082	yes
AT3G22640	AT3G22640	PAP85 cupin family protein	3:8011723-8013941	wt_dd18	mut_dd18	OK	6.77028	14.4303	1.09181	2.13141	1.87109	0.0001	0.00350622	yes
AT2G40610	AT2G40610	EXPA8 expansin A8	2:16948790-16950705	wt_dd18	mut_dd18	OK	15.4244	32.7341	1.08558	2.12223	2.65212	5e-05	0.00194082	yes
AT5G35660	AT5G35660	AT5G35660 Glycine-rich protein family	5:13852386-13853742	wt_dd18	mut_dd18	OK	7.32152	15.474	1.07963	2.11349	1.89525	0.00035	0.00969352	yes
AT1G09310	AT1G09310	AT1G09310 plant/protein (Protein of unknown function, DUF538)	1:3008909-3012407	wt_dd18	mut_dd18	OK	326.674	690.382	1.07954	2.11336	3.11906	5e-05	0.00194082	yes
AT2G19660	AT2G19660	AT2G19660 Cysteine/Histidine-rich C1 domain family protein	2:8496601-8498807	wt_dd18	mut_dd18	OK	5.32159	11.2256	1.07687	2.10945	1.89235	5e-05	0.00194082	yes
AT4G34760	AT4G34760	AT4G34760 SAUR-like auxin-responsive protein family	4:16582182-16583075	wt_dd18	mut_dd18	OK	17.6474	37.1202	1.07275	2.10344	2.58199	5e-05	0.00194082	yes
AT5G25610	AT5G25610	RD22 BURP domain-containing protein	5:8914121-8916856	wt_dd18	mut_dd18	OK	67.4931	141.907	1.07213	2.10254	3.26516	5e-05	0.00194082	yes
AT5G18050	AT5G18050	SAUR22 SAUR-like auxin-responsive protein family	5:5974340-5975087	wt_dd18	mut_dd18	OK	10.6172	22.2736	1.06893	2.09788	2.07894	0.00035	0.00969352	yes
AT5G07030	AT5G07030	AT5G07030 Eukaryotic aspartyl protease family protein	5:2183327-2185972	wt_dd18	mut_dd18	OK	20.9432	43.7608	1.06316	2.0895	2.96768	5e-05	0.00194082	yes
AT5G18060	AT5G18060	SAUR23 SAUR-like auxin-responsive protein family	5:5975779-5976589	wt_dd18	mut_dd18	OK	6.83852	14.2846	1.0627	2.08884	1.78311	0.0024	0.0425152	yes
AT1G78970	AT1G78970	LUP1 lupeol synthase 1	1:29703054-29711421	wt_dd18	mut_dd18	OK	4.86882	10.1649	1.06195	2.08775	1.91809	5e-05	0.00194082	yes
AT1G11545	AT1G11545	XTH8 xyloglucan endotransglucosylase/hydrolase 8	1:3878494-3880391	wt_dd18	mut_dd18	OK	24.801	51.3484	1.04992	2.07042	2.84252	5e-05	0.00194082	yes
AT1G74670	AT1G74670	GASA6 Gibberellin-regulated family protein	1:28053029-28055437	wt_dd18	mut_dd18	OK	39.1075	80.8109	1.0471	2.06637	2.41551	5e-05	0.00194082	yes
AT2G40530	AT2G40530	AT2G40530 transmembrane protein	2:16927500-16928280	wt_dd18	mut_dd18	OK	10.6467	21.9581	1.04435	2.06244	2.0776	0.00045	0.0117573	yes
AT5G11420	AT5G11420	AT5G11420 transmembrane protein, putative (Protein of unknown functi	5:3644546-3647411	wt_dd18	mut_dd18	OK	44.3347	91.2399	1.04123	2.05798	3.02568	5e-05	0.00194082	yes
AT3G07010	AT3G07010	AT3G07010 Pectin lyase-like superfamily protein	3:2212062-2216483	wt_dd18	mut_dd18	OK	15.4612	31.7839	1.03965	2.05573	2.43093	5e-05	0.00194082	yes
AT1G04240	AT1G04240	SHY2 AUX/IAA transcriptional regulator family protein	1:1125514-1129689	wt_dd18	mut_dd18	OK	32.6588	66.8764	1.03403	2.04774	2.04634	5e-05	0.00194082	yes
AT4G30410	AT4G30410	AT4G30410 sequence-specific DNA binding transcription factor	4:14870983-14872267	wt_dd18	mut_dd18	OK	11.533	23.4983	1.02679	2.03749	1.79386	5e-05	0.00194082	yes
AT5G57670	AT5G57670	AT5G57670 Protein kinase superfamily protein	5:23360399-23363839	wt_dd18	mut_dd18	OK	2.75644	5.61343	1.02608	2.03648	1.54051	0.002	0.0371133	yes
AT5G47450	AT5G47450	TIP2;3 tonoplast intrinsic protein 2;3	5:19248248-19249622	wt_dd18	mut_dd18	OK	144.747	294.386	1.02417	2.03379	3.17329	5e-05	0.00194082	yes
AT4G32460	AT4G32460	AT4G32460 choice-of-anchor C domain protein, putative (Protein of un	4:15660926-15665032	wt_dd18	mut_dd18	OK	40.6299	82.036	1.01371	2.0191	2.35422	5e-05	0.00194082	yes
AT4G14130	AT4G14130	XTH15 xyloglucan endotransglucosylase/hydrolase 15	4:8135123-8138392	wt_dd18	mut_dd18	OK	328.861	658.944	1.00268	2.00372	2.1803	5e-05	0.00194082	yes
AT3G48970	AT3G48970	AT3G48970 Heavy metal transport/detoxification superfamily protein G	3:18152235-18153643	wt_dd18	mut_dd18	OK	25.9933	51.9014	0.997635	1.99672	1.76146	5e-05	0.00194082	yes
AT1G30280	AT1G30280	AT1G30280 Chaperone DnaJ-domain superfamily protein	1:10662607-10664763	wt_dd18	mut_dd18	OK	3.18273	6.34823	0.996088	1.99458	1.23515	0.0017	0.0327125	yes
AT4G01950	AT4G01950	GPAT3 glycerol-3-phosphate acyltransferase 3	4:844341-846814	wt_dd18	mut_dd18	OK	6.10648	12.1742	0.995418	1.99366	1.73706	0.0001	0.00350622	yes
AT5G48460	AT5G48460	AT5G48460 Actin binding Calponin homology (CH) domain-containing pro	5:19636044-19639529	wt_dd18	mut_dd18	OK	4.28595	8.53427	0.993653	1.99122	1.83908	0.00025	0.00739832	yes
AT5G22580	AT5G22580	AT5G22580 Stress responsive A/B Barrel Domain-containing protein Gen	5:7502426-7503463	wt_dd18	mut_dd18	OK	32.1911	63.9662	0.990649	1.98708	2.80445	5e-05	0.00194082	yes
AT5G48900	AT5G48900	AT5G48900 Pectin lyase-like superfamily protein	5:19825077-19829140	wt_dd18	mut_dd18	OK	18.9427	37.64	0.990624	1.98704	2.5687	5e-05	0.00194082	yes
AT5G44670	AT5G44670	GALS2 glycosyltransferase family protein (DUF23)	5:18018904-18021508	wt_dd18	mut_dd18	OK	5.36147	10.642	0.989068	1.9849	1.91675	0.0001	0.00350622	yes
AT3G15115	AT3G15115	AT3G15115 serine/arginine repetitive matrix protein	3:5085991-5087496	wt_dd18	mut_dd18	OK	4.77089	9.45539	0.986877	1.98189	1.64307	0.00125	0.0262422	yes
AT5G14740	AT5G14740	CA2 carbonic anhydrase 2	5:4757855-4762666	wt_dd18	mut_dd18	OK	31.4283	62.2295	0.985536	1.98005	2.25187	5e-05	0.00194082	yes
AT2G04570	AT2G04570	AT2G04570 GDSL-like Lipase/Acylhydrolase superfamily protein	2:1594587-1596372	wt_dd18	mut_dd18	OK	4.62544	9.15481	0.984938	1.97923	1.61785	0.0011	0.0236809	yes
AT5G38980	AT5G38980	AT5G38980 transmembrane protein	5:15606682-15607409	wt_dd18	mut_dd18	OK	14.3497	28.3074	0.98016	1.97268	2.1173	0.0003	0.00858999	yes
AT1G44350	AT1G44350	ILL6 IAA-amino acid hydrolase ILR1-like 6	1:16834209-16838562	wt_dd18	mut_dd18	OK	7.11435	14.0078	0.977422	1.96894	2.11477	5e-05	0.00194082	yes
AT1G54200	AT1G54200	AT1G54200 DNA mismatch repair Msh6-like protein	1:20235464-20237358	wt_dd18	mut_dd18	OK	3.42363	6.70809	0.970375	1.95935	1.5439	0.00165	0.0321465	yes
AT1G08830	AT1G08830	CSD1 copper/zinc superoxide dismutase 1	1:2827059-2841134	wt_dd18	mut_dd18	OK	208.548	408.138	0.968677	1.95705	3.24372	5e-05	0.00194082	yes
AT5G62280	AT5G62280	AT5G62280 DUF1442 family protein (DUF1442)	5:25016859-25018265	wt_dd18	mut_dd18	OK	13.3911	26.1992	0.968243	1.95646	2.20988	0.0001	0.00350622	yes
AT1G29660	AT1G29660	AT1G29660 GDSL-like Lipase/Acylhydrolase superfamily protein	1:10371674-10374005	wt_dd18	mut_dd18	OK	21.2788	41.6169	0.967757	1.9558	2.59309	5e-05	0.00194082	yes
AT2G27402	AT2G27402	AT2G27402 plastid transcriptionally active protein	2:11722769-11724400	wt_dd18	mut_dd18	OK	17.6735	34.5565	0.967372	1.95528	1.84213	5e-05	0.00194082	yes
AT2G37640	AT2G37640	EXP3 Barwin-like endoglucanases superfamily protein	2:15787522-15790139	wt_dd18	mut_dd18	OK	46.618	91.1143	0.96679	1.95449	2.35221	5e-05	0.00194082	yes
AT3G53980	AT3G53980	AT3G53980 Bifunctional inhibitor/lipid-transfer protein/seed storage	3:19987561-19988463	wt_dd18	mut_dd18	OK	15.3367	29.9688	0.966472	1.95406	1.29077	0.00275	0.0472316	yes
AT3G48260	AT3G48260	WNK3 with no lysine (K) kinase 3	3:17872819-17875530	wt_dd18	mut_dd18	OK	6.28751	12.285	0.966331	1.95387	1.74296	0.0001	0.00350622	yes
AT5G66590	AT5G66590	AT5G66590 CAP (Cysteine-rich secretory proteins, Antigen 5, and Path	5:26573963-26574959	wt_dd18	mut_dd18	OK	17.2476	33.6845	0.965688	1.95299	2.3352	5e-05	0.00194082	yes
AT4G16980	AT4G16980	AT4G16980 arabinogalactan-protein family	4:9556782-9557939	wt_dd18	mut_dd18	OK	58.6602	114.308	0.962476	1.94865	2.3851	5e-05	0.00194082	yes
AT1G12330	AT1G12330	AT1G12330 cyclin-dependent kinase-like protein	1:4194419-4196749	wt_dd18	mut_dd18	OK	4.11664	8.01466	0.961175	1.94689	1.62859	0.00065	0.0157091	yes
AT2G28950	AT2G28950	EXPA6 expansin A6	2:12431337-12433796	wt_dd18	mut_dd18	OK	24.7255	48.0615	0.958883	1.9438	2.70268	5e-05	0.00194082	yes
AT5G57090	AT5G57090	EIR1 Auxin efflux carrier family protein	5:23100515-23105228	wt_dd18	mut_dd18	OK	2.3169	4.49984	0.957679	1.94218	1.39265	0.00185	0.0349366	yes
AT1G70890	AT1G70890	MLP43 MLP-like protein 43	1:26725520-26726652	wt_dd18	mut_dd18	OK	159.195	308.674	0.955286	1.93896	3.24534	5e-05	0.00194082	yes
AT1G64640	AT1G64640	ENODL8 early nodulin-like protein 8	1:24019472-24023424	wt_dd18	mut_dd18	OK	34.2545	66.3659	0.95415	1.93744	1.585	0.0016	0.0314744	yes
AT5G07000	AT5G07000	ST2B sulfotransferase 2B	5:2171366-2173015	wt_dd18	mut_dd18	OK	7.60234	14.7261	0.953857	1.93704	1.91013	0.0001	0.00350622	yes
AT1G14280	AT1G14280	PKS2 phytochrome kinase substrate 2	1:4877505-4879307	wt_dd18	mut_dd18	OK	15.7498	30.4897	0.952987	1.93588	2.41419	5e-05	0.00194082	yes
AT2G41260	AT2G41260	M17 glycine-rich protein / late embryosis abundant protein (M17)	2:17206451-17207698	wt_dd18	mut_dd18	OK	16.6264	32.1532	0.951486	1.93386	1.61996	0.0003	0.00858999	yes
AT4G11211	AT4G11211	AT4G11211 hypothetical protein	4:6836105-6836588	wt_dd18	mut_dd18	OK	101.555	196.26	0.950506	1.93255	3.91148	5e-05	0.00194082	yes
AT3G06770	AT3G06770	AT3G06770 Pectin lyase-like superfamily protein	3:2134772-2137641	wt_dd18	mut_dd18	OK	9.567	18.4878	0.950431	1.93245	1.82535	5e-05	0.00194082	yes
AT1G67910	AT1G67910	AT1G67910 hypothetical protein	1:25471287-25472577	wt_dd18	mut_dd18	OK	21.1734	40.8126	0.946763	1.92754	1.77341	5e-05	0.00194082	yes
AT5G24580	AT5G24580	AT5G24580 Heavy metal transport/detoxification superfamily protein G	5:8410183-8412512	wt_dd18	mut_dd18	OK	12.5315	24.1378	0.945734	1.92617	1.68011	5e-05	0.00194082	yes
AT3G16370	AT3G16370	AT3G16370 GDSL-like Lipase/Acylhydrolase superfamily protein	3:5556709-5561126	wt_dd18	mut_dd18	OK	122.203	235.111	0.944066	1.92394	2.48495	5e-05	0.00194082	yes
AT3G54560	AT3G54560	HTA11 histone H2A 11	3:20196139-20197726	wt_dd18	mut_dd18	OK	9.92498	19.0498	0.94064	1.91938	1.38886	0.00055	0.0137507	yes
AT1G04250	AT1G04250	AXR3 AUX/IAA transcriptional regulator family protein	1:1136077-1138663	wt_dd18	mut_dd18	OK	57.6482	110.48	0.938439	1.91645	2.95182	5e-05	0.00194082	yes
AT1G44575	AT1G44575	NPQ4 Chlorophyll A-B binding family protein	1:16870220-16873427	wt_dd18	mut_dd18	OK	22.1222	42.0601	0.92696	1.90127	1.96504	5e-05	0.00194082	yes
AT3G58850	AT3G58850	PAR2 phy rapidly regulated 2	3:21759349-21760390	wt_dd18	mut_dd18	OK	9.57625	18.152	0.922594	1.89552	1.84105	0.0008	0.0186034	yes
AT2G42380	AT2G42380	BZIP34 Basic-leucine zipper (bZIP) transcription factor family prote	2:17646856-17649062	wt_dd18	mut_dd18	OK	4.88554	9.22304	0.916724	1.88782	1.3281	0.0009	0.0203689	yes
AT1G53830	AT1G53830	PME2 pectin methylesterase 2	1:20098521-20100978	wt_dd18	mut_dd18	OK	3.36072	6.33456	0.914472	1.88488	1.47497	0.0016	0.0314744	yes
AT5G15230	AT5G15230	GASA4 GAST1 protein homolog 4	5:4944815-4946299	wt_dd18	mut_dd18	OK	675.958	1270.7	0.910623	1.87986	2.11465	5e-05	0.00194082	yes
AT1G52827	AT1G52827	CDT1 cadmium tolerance 1	1:19671299-19672021	wt_dd18	mut_dd18	OK	14.5196	27.2763	0.909649	1.87859	1.95127	0.00275	0.0472316	yes
AT3G61550	AT3G61550	AT3G61550 RING/U-box superfamily protein	3:22776241-22777362	wt_dd18	mut_dd18	OK	7.96816	14.9347	0.906353	1.8743	1.70628	0.00095	0.0211934	yes
AT5G35525	AT5G35525	AT5G35525 PLAC8 family protein	5:13707034-13708040	wt_dd18	mut_dd18	OK	11.9367	22.3302	0.903596	1.87072	1.80456	0.00215	0.0389359	yes
AT1G29980	AT1G29980	AT1G29980 choice-of-anchor C domain protein, putative (Protein of un	1:10503238-10506189	wt_dd18	mut_dd18	OK	6.51727	12.1675	0.900688	1.86696	1.48774	0.00035	0.00969352	yes
AT3G44990	AT3G44990	XTH31 xyloglucan endo-transglycosylase-related 8	3:16446934-16448844	wt_dd18	mut_dd18	OK	17.7083	32.9709	0.896772	1.8619	2.27675	5e-05	0.00194082	yes
AT1G73830	AT1G73830	BEE3 BR enhanced expression 3	1:27759940-27761588	wt_dd18	mut_dd18	OK	16.2103	30.0847	0.892118	1.8559	1.70484	0.0001	0.00350622	yes
AT5G12940	AT5G12940	AT5G12940 Leucine-rich repeat (LRR) family protein	5:4087688-4089146	wt_dd18	mut_dd18	OK	10.1456	18.8251	0.891795	1.85548	1.94197	5e-05	0.00194082	yes
AT4G35060	AT4G35060	HIPP25 Heavy metal transport/detoxification superfamily protein	4:16685611-16686818	wt_dd18	mut_dd18	OK	6.61639	12.2761	0.891731	1.8554	1.56623	0.002	0.0371133	yes
AT4G37800	AT4G37800	XTH7 xyloglucan endotransglucosylase/hydrolase 7	4:17775369-17777445	wt_dd18	mut_dd18	OK	19.5091	36.1813	0.891094	1.85458	2.27625	5e-05	0.00194082	yes
AT2G13820	AT2G13820	XYP2 Bifunctional inhibitor/lipid-transfer protein/seed storage 2S a	2:5774088-5776342	wt_dd18	mut_dd18	OK	16.5328	30.6438	0.890263	1.85351	1.46535	0.0007	0.0166402	yes
AT5G22310	AT5G22310	AT5G22310 trichohyalin-like protein	5:7383582-7385833	wt_dd18	mut_dd18	OK	4.5231	8.37304	0.888439	1.85117	1.60316	0.00115	0.0245233	yes
AT4G31590	AT4G31590	CSLC5 Cellulose-synthase-like C5	4:15309505-15312987	wt_dd18	mut_dd18	OK	9.30829	17.2209	0.887574	1.85006	2.22075	5e-05	0.00194082	yes
AT1G20190	AT1G20190	EXPA11 expansin 11	1:6998334-6999839	wt_dd18	mut_dd18	OK	37.7184	69.7529	0.886987	1.84931	1.92631	5e-05	0.00194082	yes
AT3G05727	AT3G05727	AT3G05727 S locus-related glycoprotein 1 (SLR1) binding pollen coat	3:1693547-1694140	wt_dd18	mut_dd18	OK	308.59	570.161	0.885676	1.84763	3.905	5e-05	0.00194082	yes
AT3G21330	AT3G21330	AT3G21330 basic helix-loop-helix (bHLH) DNA-binding superfamily prot	3:7507239-7509186	wt_dd18	mut_dd18	OK	8.57099	15.7955	0.88198	1.8429	1.85664	0.00025	0.00739832	yes
AT3G15540	AT3G15540	IAA19 indole-3-acetic acid inducible 19	3:5264000-5265695	wt_dd18	mut_dd18	OK	19.3807	35.6986	0.881248	1.84197	2.19856	5e-05	0.00194082	yes
AT2G24300	AT2G24300	AT2G24300 Calmodulin-binding protein	2:10340784-10343736	wt_dd18	mut_dd18	OK	7.08438	13.0313	0.879264	1.83944	1.67576	5e-05	0.00194082	yes
AT5G22500	AT5G22500	FAR1 fatty acid reductase 1	5:7470327-7474133	wt_dd18	mut_dd18	OK	59.6355	109.067	0.870977	1.8289	2.35702	5e-05	0.00194082	yes
AT1G14350	AT1G14350	FLP Duplicated homeodomain-like superfamily protein	1:4907886-4913167	wt_dd18	mut_dd18	OK	11.6862	21.3292	0.868021	1.82516	1.59884	0.00095	0.0211934	yes
AT2G35860	AT2G35860	FLA16 FASCICLIN-like arabinogalactan protein 16 precursor	2:15059336-15062122	wt_dd18	mut_dd18	OK	12.6433	23.0306	0.865185	1.82157	1.82879	0.00015	0.00491947	yes
AT5G55730	AT5G55730	FLA1 FASCICLIN-like arabinogalactan 1	5:22558043-22560541	wt_dd18	mut_dd18	OK	14.0451	25.5818	0.865051	1.8214	1.79727	5e-05	0.00194082	yes
AT4G22490	AT4G22490	AT4G22490 Bifunctional inhibitor/lipid-transfer protein/seed storage	4:11849652-11850436	wt_dd18	mut_dd18	OK	62.3155	112.75	0.855458	1.80933	2.80611	5e-05	0.00194082	yes
AT2G14890	AT2G14890	AGP9 arabinogalactan protein 9	2:6399404-6401149	wt_dd18	mut_dd18	OK	133.376	241.09	0.854067	1.80759	2.29341	5e-05	0.00194082	yes
AT1G06360	AT1G06360	AT1G06360 Fatty acid desaturase family protein	1:1938861-1940496	wt_dd18	mut_dd18	OK	7.01602	12.6449	0.849831	1.80229	1.27332	0.0022	0.0396997	yes
AT5G59010	AT5G59010	BSK5 kinase with tetratricopeptide repeat domain-containing protein	5:23818183-23823512	wt_dd18	mut_dd18	OK	15.9959	28.8177	0.84925	1.80156	1.87713	5e-05	0.00194082	yes
AT1G20010	AT1G20010	TUB5 tubulin beta-5 chain	1:6937718-6940832	wt_dd18	mut_dd18	OK	71.5859	128.482	0.84382	1.7948	2.49892	5e-05	0.00194082	yes
AT5G06530	AT5G06530	ABCG22 ABC-2 type transporter family protein	5:1989649-1994961	wt_dd18	mut_dd18	OK	4.85878	8.70534	0.841307	1.79167	1.55961	5e-05	0.00194082	yes
AT1G69690	AT1G69690	TCP15 TCP family transcription factor	1:26216008-26218071	wt_dd18	mut_dd18	OK	10.3819	18.5773	0.839477	1.7894	1.95457	5e-05	0.00194082	yes
AT3G16180	AT3G16180	AT3G16180 Major facilitator superfamily protein	3:5480415-5485187	wt_dd18	mut_dd18	OK	14.8443	26.5552	0.83908	1.78891	1.97446	5e-05	0.00194082	yes
AT5G37790	AT5G37790	AT5G37790 Protein kinase superfamily protein	5:15008138-15011257	wt_dd18	mut_dd18	OK	12.4108	22.1421	0.835198	1.7841	2.08297	5e-05	0.00194082	yes
AT4G22010	AT4G22010	sks4 SKU5 similar 4	4:11663185-11666716	wt_dd18	mut_dd18	OK	10.9211	19.4263	0.830893	1.77879	1.98759	5e-05	0.00194082	yes
AT1G13280	AT1G13280	AOC4 allene oxide cyclase 4	1:4547387-4548894	wt_dd18	mut_dd18	OK	21.5345	38.2961	0.830545	1.77836	2.23339	5e-05	0.00194082	yes
AT5G47240	AT5G47240	NUDT8 nudix hydrolase homolog 8	5:19183522-19185644	wt_dd18	mut_dd18	OK	5.97255	10.5719	0.823818	1.77008	1.27966	0.00205	0.0376625	yes
AT4G12730	AT4G12730	FLA2 FASCICLIN-like arabinogalactan 2	4:7491226-7493080	wt_dd18	mut_dd18	OK	106.147	187.816	0.823257	1.7694	2.43473	5e-05	0.00194082	yes
AT4G37470	AT4G37470	KAI2 alpha/beta-Hydrolases superfamily protein	4:17616658-17618656	wt_dd18	mut_dd18	OK	9.70394	17.1428	0.820958	1.76658	1.75229	0.0004	0.0106427	yes
AT5G54980	AT5G54980	AT5G54980 Uncharacterized protein family (UPF0497)	5:22315633-22316935	wt_dd18	mut_dd18	OK	9.98894	17.6447	0.820831	1.76642	1.6811	0.00125	0.0262422	yes
AT2G41820	AT2G41820	AT2G41820 Leucine-rich repeat protein kinase family protein	2:17446743-17450108	wt_dd18	mut_dd18	OK	9.13167	16.1293	0.820729	1.7663	2.04887	5e-05	0.00194082	yes
AT3G12610	AT3G12610	DRT100 Leucine-rich repeat (LRR) family protein	3:4006345-4008018	wt_dd18	mut_dd18	OK	73.446	129.415	0.817251	1.76205	2.46377	5e-05	0.00194082	yes
AT5G15150	AT5G15150	HB-3 homeobox 3	5:4913698-4915976	wt_dd18	mut_dd18	OK	6.86783	12.0995	0.81702	1.76176	1.57764	0.00155	0.0309102	yes
AT4G14140	AT4G14140	DMT2 DNA methyltransferase 2	4:8145997-8152131	wt_dd18	mut_dd18	OK	5.30656	9.33759	0.815274	1.75963	1.74082	5e-05	0.00194082	yes
AT5G04190	AT5G04190	PKS4 phytochrome kinase substrate 4	5:1150885-1152627	wt_dd18	mut_dd18	OK	6.13928	10.7998	0.814857	1.75912	1.52802	0.00175	0.0334527	yes
AT3G24450	AT3G24450	AT3G24450 Heavy metal transport/detoxification superfamily protein G	3:8880011-8881779	wt_dd18	mut_dd18	OK	12.4508	21.8135	0.808982	1.75197	1.69429	0.00235	0.0417387	yes
AT1G75780	AT1G75780	TUB1 tubulin beta-1 chain	1:28449904-28453820	wt_dd18	mut_dd18	OK	21.5608	37.7737	0.808971	1.75196	2.11818	0.0001	0.00350622	yes
AT3G23820	AT3G23820	GAE6 UDP-D-glucuronate 4-epimerase 6	3:8603211-8605810	wt_dd18	mut_dd18	OK	40.6666	71.1652	0.807327	1.74997	2.37471	5e-05	0.00194082	yes
AT1G64380	AT1G64380	AT1G64380 Integrase-type DNA-binding superfamily protein	1:23890569-23892193	wt_dd18	mut_dd18	OK	15.7257	27.4705	0.80476	1.74686	2.03382	5e-05	0.00194082	yes
AT1G62440	AT1G62440	LRX2 leucine-rich repeat/extensin 2	1:23112932-23115293	wt_dd18	mut_dd18	OK	6.39463	11.1468	0.801698	1.74315	1.652	0.00055	0.0137507	yes
AT1G64390	AT1G64390	GH9C2 glycosyl hydrolase 9C2	1:23911023-23915236	wt_dd18	mut_dd18	OK	23.8122	41.32	0.795139	1.73524	2.31275	5e-05	0.00194082	yes
AT5G22860	AT5G22860	AT5G22860 Serine carboxypeptidase S28 family protein	5:7639075-7643170	wt_dd18	mut_dd18	OK	3.74371	6.48245	0.792069	1.73156	1.15893	0.00235	0.0417387	yes
AT3G13520	AT3G13520	AGP12 arabinogalactan protein 12	3:4408924-4409734	wt_dd18	mut_dd18	OK	244.141	421.735	0.788623	1.72742	2.7927	5e-05	0.00194082	yes
AT4G24275	AT4G24275	AT4G24275 hypothetical protein	4:12588377-12589277	wt_dd18	mut_dd18	OK	12.3177	21.2538	0.786981	1.72546	1.63331	0.00205	0.0376625	yes
AT5G57240	AT5G57240	ORP4C OSBP(oxysterol binding protein)-related protein 4C	5:23192871-23200318	wt_dd18	mut_dd18	OK	20.2589	34.8738	0.783592	1.72141	1.60946	0.00155	0.0309102	yes
AT4G19120	AT4G19120	ERD3 S-adenosyl-L-methionine-dependent methyltransferases superfamil	4:10460240-10464306	wt_dd18	mut_dd18	OK	9.58737	16.4835	0.781814	1.71929	1.72029	5e-05	0.00194082	yes
AT1G11000	AT1G11000	MLO4 Seven transmembrane MLO family protein	1:3671755-3676133	wt_dd18	mut_dd18	OK	6.39597	10.9891	0.780832	1.71812	1.40016	0.0008	0.0186034	yes
AT3G58120	AT3G58120	BZIP61 Basic-leucine zipper (bZIP) transcription factor family prote	3:21520973-21523791	wt_dd18	mut_dd18	OK	26.6135	45.653	0.778552	1.71541	1.94116	5e-05	0.00194082	yes
AT5G15780	AT5G15780	AT5G15780 Pollen Ole e 1 allergen and extensin family protein	5:5144628-5146458	wt_dd18	mut_dd18	OK	21.1425	36.2459	0.777669	1.71436	2.01803	5e-05	0.00194082	yes
AT1G19440	AT1G19440	KCS4 3-ketoacyl-CoA synthase 4	1:6728746-6730931	wt_dd18	mut_dd18	OK	5.92391	10.1522	0.777175	1.71377	1.55851	0.00085	0.0195202	yes
AT2G47440	AT2G47440	AT2G47440 Tetratricopeptide repeat (TPR)-like superfamily protein Ge	2:19469570-19472006	wt_dd18	mut_dd18	OK	23.0064	39.427	0.777148	1.71374	1.99665	5e-05	0.00194082	yes
AT1G09200	AT1G09200	AT1G09200 Histone superfamily protein	1:2971570-2972334	wt_dd18	mut_dd18	OK	20.9974	35.8132	0.770279	1.7056	1.91526	0.0009	0.0203689	yes
AT5G67280	AT5G67280	RLK receptor-like kinase	5:26842113-26845294	wt_dd18	mut_dd18	OK	3.32216	5.66236	0.769284	1.70442	1.33702	0.00235	0.0417387	yes
AT5G42180	AT5G42180	PER64 Peroxidase superfamily protein	5:16852627-16855741	wt_dd18	mut_dd18	OK	67.1054	114.338	0.768801	1.70385	1.57284	0.00165	0.0321465	yes
AT1G72610	AT1G72610	GER1 germin-like protein 1	1:27338033-27340328	wt_dd18	mut_dd18	OK	96.1351	163.765	0.768495	1.70349	1.73277	0.00015	0.00491947	yes
AT2G45470	AT2G45470	FLA8 FASCICLIN-like arabinogalactan protein 8	2:18742476-18744322	wt_dd18	mut_dd18	OK	63.2074	107.641	0.768067	1.70299	2.34116	5e-05	0.00194082	yes
AT2G14900	AT2G14900	AT2G14900 Gibberellin-regulated family protein	2:6404130-6405352	wt_dd18	mut_dd18	OK	213.355	362.936	0.766456	1.70109	2.87232	5e-05	0.00194082	yes
AT2G22540	AT2G22540	SVP K-box region and MADS-box transcription factor family protein Ge	2:9579646-9583901	wt_dd18	mut_dd18	OK	16.105	27.3415	0.763588	1.69771	1.43399	0.0005	0.0128325	yes
AT5G45670	AT5G45670	AT5G45670 GDSL-like Lipase/Acylhydrolase superfamily protein	5:18528266-18530501	wt_dd18	mut_dd18	OK	23.6529	40.1105	0.761966	1.6958	2.09534	5e-05	0.00194082	yes
AT4G35100	AT4G35100	PIP3 plasma membrane intrinsic protein 3	4:16708360-16710407	wt_dd18	mut_dd18	OK	451.917	764.556	0.758564	1.69181	1.6983	0.0001	0.00350622	yes
AT2G21540	AT2G21540	SFH3 SEC14-like 3	2:9219251-9224496	wt_dd18	mut_dd18	OK	29.2488	49.4068	0.75633	1.68919	1.83157	5e-05	0.00194082	yes
AT5G23750	AT5G23750	AT5G23750 Remorin family protein	5:8009656-8011709	wt_dd18	mut_dd18	OK	20.6255	34.8024	0.75476	1.68735	1.47766	0.0004	0.0106427	yes
AT1G03870	AT1G03870	FLA9 FASCICLIN-like arabinoogalactan 9	1:982380-983544	wt_dd18	mut_dd18	OK	256.737	433.202	0.754753	1.68734	2.25487	5e-05	0.00194082	yes
AT1G55330	AT1G55330	AGP21 arabinogalactan protein 21	1:20648464-20648891	wt_dd18	mut_dd18	OK	411.268	692.209	0.751129	1.68311	2.03354	5e-05	0.00194082	yes
AT5G63810	AT5G63810	BGAL10 beta-galactosidase 10	5:25537073-25541529	wt_dd18	mut_dd18	OK	15.3894	25.8939	0.750676	1.68258	1.97434	5e-05	0.00194082	yes
AT4G23670	AT4G23670	AT4G23670 Polyketide cyclase/dehydrase and lipid transport superfami	4:12332428-12333904	wt_dd18	mut_dd18	OK	888.835	1495.44	0.750586	1.68248	1.80698	0.00025	0.00739832	yes
AT1G70210	AT1G70210	CYCD1;1 CYCLIN D1;1	1:26439555-26443007	wt_dd18	mut_dd18	OK	11.6177	19.5326	0.749555	1.68127	1.70527	0.0002	0.00623687	yes
AT2G47930	AT2G47930	AGP26 arabinogalactan protein 26	2:19616974-19622301	wt_dd18	mut_dd18	OK	86.8058	145.883	0.748952	1.68057	1.8169	0.00205	0.0376625	yes
AT4G18760	AT4G18760	RLP51 receptor like protein 51	4:10307809-10309591	wt_dd18	mut_dd18	OK	7.99265	13.3817	0.743511	1.67425	1.53403	0.0012	0.0253762	yes
AT4G09160	AT4G09160	AT4G09160 SEC14 cytosolic factor family protein / phosphoglyceride t	4:5839598-5842456	wt_dd18	mut_dd18	OK	12.0242	20.0923	0.740705	1.67099	1.70874	5e-05	0.00194082	yes
AT1G26945	AT1G26945	KDR basic helix-loop-helix (bHLH) DNA-binding superfamily protein Ge	1:9351159-9352833	wt_dd18	mut_dd18	OK	13.0021	21.7157	0.739996	1.67017	1.61483	0.00185	0.0349366	yes
AT2G42170	AT2G42170	AT2G42170 Actin family protein	2:17577713-17580397	wt_dd18	mut_dd18	OK	10.2066	17.0386	0.7393	1.66937	1.29681	0.0011	0.0236809	yes
AT4G25780	AT4G25780	AT4G25780 CAP (Cysteine-rich secretory proteins, Antigen 5, and Path	4:13120823-13122042	wt_dd18	mut_dd18	OK	10.9191	18.1894	0.73624	1.66583	1.56149	0.002	0.0371133	yes
AT2G29630	AT2G29630	THIC thiaminC	2:12666831-12671055	wt_dd18	mut_dd18	OK	9.22635	15.3203	0.731613	1.66049	1.55825	5e-05	0.00194082	yes
AT2G35190	AT2G35190	NPSN11 Putative plant snare 11	2:14830625-14833417	wt_dd18	mut_dd18	OK	7.38563	12.2576	0.730889	1.65966	1.47237	0.00205	0.0376625	yes
AT4G17340	AT4G17340	TIP2;2 tonoplast intrinsic protein 2;2	4:9698939-9700472	wt_dd18	mut_dd18	OK	355.157	588.676	0.729018	1.65751	1.93664	5e-05	0.00194082	yes
AT5G39320	AT5G39320	UDG4 UDP-glucose 6-dehydrogenase family protein	5:15742542-15744946	wt_dd18	mut_dd18	OK	12.3378	20.4499	0.729006	1.6575	1.79028	0.00015	0.00491947	yes
AT1G68530	AT1G68530	KCS6 3-ketoacyl-CoA synthase 6	1:25712413-25715024	wt_dd18	mut_dd18	OK	153.545	254.207	0.727346	1.65559	1.85308	5e-05	0.00194082	yes
AT2G21050	AT2G21050	LAX2 like AUXIN RESISTANT 2	2:9034055-9036636	wt_dd18	mut_dd18	OK	18.6542	30.868	0.726612	1.65475	1.95565	5e-05	0.00194082	yes
AT5G44410	AT5G44410	AT5G44410 FAD-binding Berberine family protein	5:17891131-17893067	wt_dd18	mut_dd18	OK	9.10439	15.047	0.724846	1.65272	1.61535	0.0005	0.0128325	yes
AT3G18000	AT3G18000	XPL1 S-adenosyl-L-methionine-dependent methyltransferases superfamil	3:6154362-6157552	wt_dd18	mut_dd18	OK	8.55881	14.1333	0.723616	1.65132	1.54886	0.001	0.0218997	yes
AT1G72970	AT1G72970	HTH Glucose-methanol-choline (GMC) oxidoreductase family protein Gen	1:27452747-27455964	wt_dd18	mut_dd18	OK	10.0601	16.5822	0.72099	1.64831	1.51892	0.00035	0.00969352	yes
AT3G62110	AT3G62110	AT3G62110 Pectin lyase-like superfamily protein	3:22997020-23000221	wt_dd18	mut_dd18	OK	11.8684	19.5616	0.720901	1.64821	1.60251	0.00015	0.00491947	yes
AT2G33570	AT2G33570	GALS1 glycosyltransferase family protein (DUF23)	2:14216770-14219252	wt_dd18	mut_dd18	OK	5.22661	8.60454	0.719224	1.6463	1.3752	0.00225	0.0403866	yes
AT2G10940	AT2G10940	AT2G10940 Bifunctional inhibitor/lipid-transfer protein/seed storage	2:4310320-4312162	wt_dd18	mut_dd18	OK	537.337	884.336	0.718767	1.64577	1.3736	0.0005	0.0128325	yes
AT5G65390	AT5G65390	AGP7 arabinogalactan protein 7	5:26128580-26129547	wt_dd18	mut_dd18	OK	210.12	345.641	0.71806	1.64497	2.35528	5e-05	0.00194082	yes
AT5G40730	AT5G40730	AGP24 arabinogalactan protein 24	5:16301071-16301748	wt_dd18	mut_dd18	OK	106.948	174.503	0.70634	1.63166	2.65814	5e-05	0.00194082	yes
AT4G34220	AT4G34220	AT4G34220 Leucine-rich repeat protein kinase family protein	4:16381472-16384468	wt_dd18	mut_dd18	OK	6.86914	11.1999	0.705283	1.63046	1.55389	0.0008	0.0186034	yes
AT3G49220	AT3G49220	AT3G49220 Plant invertase/pectin methylesterase inhibitor superfamil	3:18249662-18253911	wt_dd18	mut_dd18	OK	34.048	55.5051	0.705051	1.6302	1.871	5e-05	0.00194082	yes
AT4G12420	AT4G12420	SKU5 Cupredoxin superfamily protein	4:7349186-7353135	wt_dd18	mut_dd18	OK	66.8656	109.004	0.705047	1.6302	1.86113	5e-05	0.00194082	yes
AT4G36360	AT4G36360	BGAL3 beta-galactosidase 3	4:17176341-17181466	wt_dd18	mut_dd18	OK	12.8288	20.8946	0.703743	1.62872	1.7719	5e-05	0.00194082	yes
AT3G60530	AT3G60530	GATA4 GATA transcription factor 4	3:22373012-22374554	wt_dd18	mut_dd18	OK	39.9894	65.0588	0.702127	1.6269	2.07014	5e-05	0.00194082	yes
AT1G25450	AT1G25450	KCS5 3-ketoacyl-CoA synthase 5	1:8938386-8940613	wt_dd18	mut_dd18	OK	8.6396	14.0403	0.700535	1.62511	1.54609	0.00095	0.0211934	yes
AT4G18670	AT4G18670	AT4G18670 Leucine-rich repeat (LRR) family protein	4:10275461-10278794	wt_dd18	mut_dd18	OK	14.6459	23.6613	0.692031	1.61556	1.85135	5e-05	0.00194082	yes
AT5G43745	AT5G43745	AT5G43745 ion channel POLLUX-like protein, putative (DUF1012)	5:17564696-17575051	wt_dd18	mut_dd18	OK	5.52313	8.91962	0.691496	1.61496	1.28088	0.0027	0.0466094	yes
AT4G23870	AT4G23870	AT4G23870 hypothetical protein	4:12414057-12415063	wt_dd18	mut_dd18	OK	60.6609	97.8503	0.689809	1.61307	2.20232	5e-05	0.00194082	yes
AT3G05920	AT3G05920	AT3G05920 Heavy metal transport/detoxification superfamily protein G	3:1768778-1769806	wt_dd18	mut_dd18	OK	29.8978	48.1654	0.687957	1.611	1.45982	0.0007	0.0166402	yes
AT4G23680	AT4G23680	AT4G23680 Polyketide cyclase/dehydrase and lipid transport superfami	4:12336133-12337599	wt_dd18	mut_dd18	OK	727.838	1171.41	0.686561	1.60944	1.81374	0.00045	0.0117573	yes
AT1G70830	AT1G70830	MLP28 MLP-like protein 28	1:26709888-26711587	wt_dd18	mut_dd18	OK	987.387	1585.28	0.683046	1.60553	1.27394	0.00235	0.0417387	yes
AT1G28670	AT1G28670	ARAB-1 GDSL-like Lipase/Acylhydrolase superfamily protein	1:10074358-10076457	wt_dd18	mut_dd18	OK	17.5477	28.1657	0.682658	1.60509	1.75403	0.0001	0.00350622	yes
AT3G16240	AT3G16240	DELTA-TIP delta tonoplast integral protein	3:5505359-5508414	wt_dd18	mut_dd18	OK	1085.07	1739.66	0.681021	1.60327	1.25517	0.00265	0.0459024	yes
AT1G16370	AT1G16370	OCT6 organic cation/carnitine transporter 6	1:5596632-5601367	wt_dd18	mut_dd18	OK	12.9383	20.7314	0.680171	1.60233	1.46192	0.00065	0.0157091	yes
AT4G02090	AT4G02090	AT4G02090 multidrug resistance protein ABC transporter family protei	4:923121-923893	wt_dd18	mut_dd18	OK	32.9322	52.7078	0.678518	1.60049	1.91422	0.00105	0.0227493	yes
AT4G39330	AT4G39330	CAD9 cinnamyl alcohol dehydrogenase 9	4:18291217-18293018	wt_dd18	mut_dd18	OK	44.4708	71.1526	0.678059	1.59999	1.73562	5e-05	0.00194082	yes
AT1G52190	AT1G52190	AT1G52190 Major facilitator superfamily protein	1:19434479-19439031	wt_dd18	mut_dd18	OK	93.47	149.319	0.67582	1.5975	1.86473	5e-05	0.00194082	yes
AT2G18050	AT2G18050	HIS1-3 histone H1-3	2:7845922-7847031	wt_dd18	mut_dd18	OK	247.063	394.521	0.675226	1.59685	1.78368	5e-05	0.00194082	yes
AT5G15580	AT5G15580	LNG1 longifolia1	5:5068236-5072492	wt_dd18	mut_dd18	OK	12.7333	20.3125	0.673758	1.59522	1.66696	5e-05	0.00194082	yes
AT5G53980	AT5G53980	HB52 homeobox protein 52	5:21913882-21914866	wt_dd18	mut_dd18	OK	89.8304	143.251	0.673271	1.59468	2.3196	5e-05	0.00194082	yes
AT4G09890	AT4G09890	AT4G09890 mediator of RNA polymerase II transcription subunit, putat	4:6218318-6218989	wt_dd18	mut_dd18	OK	64.6026	102.782	0.669926	1.59099	2.29542	0.0004	0.0106427	yes
AT5G43700	AT5G43700	ATAUX2-11 AUX/IAA transcriptional regulator family protein	5:17550178-17551715	wt_dd18	mut_dd18	OK	38.6671	61.4944	0.66935	1.59036	2.01544	5e-05	0.00194082	yes
AT1G80280	AT1G80280	AT1G80280 alpha/beta-Hydrolases superfamily protein	1:30180906-30186716	wt_dd18	mut_dd18	OK	13.7209	21.7877	0.667133	1.58791	1.29545	0.0022	0.0396997	yes
AT3G05730	AT3G05730	AT3G05730 defensin-like protein	3:1695042-1696708	wt_dd18	mut_dd18	OK	35.4219	56.2218	0.666489	1.58721	1.57433	0.00015	0.00491947	yes
AT4G35720	AT4G35720	AT4G35720 DUF241 domain protein, putative (DUF241)	4:16927729-16929224	wt_dd18	mut_dd18	OK	78.5261	124.528	0.665231	1.58582	2.13818	5e-05	0.00194082	yes
AT4G34900	AT4G34900	XDH2 xanthine dehydrogenase 2	4:16625516-16631370	wt_dd18	mut_dd18	OK	3.38645	5.35943	0.662304	1.58261	1.24104	0.0028	0.0478475	yes
AT4G39800	AT4G39800	MIPS1 myo-inositol-1-phosphate synthase 1	4:18469254-18472048	wt_dd18	mut_dd18	OK	14.0263	22.1881	0.661644	1.58188	1.68875	0.00025	0.00739832	yes
AT1G70370	AT1G70370	PG2 polygalacturonase 2	1:26512680-26515255	wt_dd18	mut_dd18	OK	24.8185	39.1437	0.657365	1.5772	1.72466	5e-05	0.00194082	yes
AT2G05790	AT2G05790	AT2G05790 O-Glycosyl hydrolases family 17 protein	2:2199150-2201603	wt_dd18	mut_dd18	OK	32.736	51.6245	0.657178	1.57699	1.94371	5e-05	0.00194082	yes
AT5G15830	AT5G15830	bZIP3 basic leucine-zipper 3	5:5168193-5169365	wt_dd18	mut_dd18	OK	29.4302	46.3844	0.656343	1.57608	1.87006	0.00025	0.00739832	yes
AT3G02110	AT3G02110	scpl25 serine carboxypeptidase-like 25	3:370667-373805	wt_dd18	mut_dd18	OK	23.9435	37.7059	0.655158	1.57479	1.84144	0.0001	0.00350622	yes
AT3G54400	AT3G54400	AT3G54400 Eukaryotic aspartyl protease family protein	3:20140024-20142763	wt_dd18	mut_dd18	OK	56.6926	89.245	0.65461	1.57419	2.03438	5e-05	0.00194082	yes
AT3G10080	AT3G10080	AT3G10080 RmlC-like cupins superfamily protein	3:3107265-3108385	wt_dd18	mut_dd18	OK	19.0456	29.9537	0.653277	1.57274	1.27348	0.0016	0.0314744	yes
AT5G12250	AT5G12250	TUB6 beta-6 tubulin	5:3958860-3963624	wt_dd18	mut_dd18	OK	166.595	261.972	0.653073	1.57251	1.58416	5e-05	0.00194082	yes
AT4G29020	AT4G29020	AT4G29020 glycine-rich protein	4:14304920-14305841	wt_dd18	mut_dd18	OK	98.3996	154.701	0.652758	1.57217	1.74314	5e-05	0.00194082	yes
AT1G12080	AT1G12080	AT1G12080 Vacuolar calcium-binding protein-like protein	1:4084161-4085185	wt_dd18	mut_dd18	OK	645.68	1013.75	0.650805	1.57004	1.46899	0.0004	0.0106427	yes
AT5G20270	AT5G20270	HHP1 heptahelical transmembrane protein1	5:6840832-6842946	wt_dd18	mut_dd18	OK	18.006	28.1801	0.646199	1.56504	1.64087	0.0003	0.00858999	yes
AT2G26330	AT2G26330	ER Leucine-rich receptor-like protein kinase family protein	2:11208079-11214662	wt_dd18	mut_dd18	OK	10.276	16.0223	0.640803	1.5592	1.64348	0.00015	0.00491947	yes
AT3G14310	AT3G14310	PME3 pectin methylesterase 3	3:4771832-4775258	wt_dd18	mut_dd18	OK	65.2716	101.765	0.640713	1.5591	1.94811	5e-05	0.00194082	yes
AT5G57800	AT5G57800	CER3 Fatty acid hydroxylase superfamily	5:23420183-23424117	wt_dd18	mut_dd18	OK	21.2126	33.0365	0.639138	1.5574	1.79202	5e-05	0.00194082	yes
AT1G04680	AT1G04680	AT1G04680 Pectin lyase-like superfamily protein	1:1303466-1307973	wt_dd18	mut_dd18	OK	27.9287	43.4832	0.638712	1.55694	1.854	0.0001	0.00350622	yes
AT2G40113	AT2G40113	AT2G40113 Pollen Ole e 1 allergen and extensin family protein	2:16750034-16751314	wt_dd18	mut_dd18	OK	21.4631	33.3421	0.635486	1.55346	1.61738	0.0017	0.0327125	yes
AT5G16590	AT5G16590	AT5G16590 Leucine-rich repeat protein kinase family protein	5:5431583-5434186	wt_dd18	mut_dd18	OK	14.8279	23.0293	0.63516	1.55311	1.6682	0.0004	0.0106427	yes
AT1G70710	AT1G70710	GH9B1 glycosyl hydrolase 9B1	1:26659128-26663337	wt_dd18	mut_dd18	OK	18.1011	28.0688	0.632887	1.55066	1.71537	0.0001	0.00350622	yes
AT2G02820	AT2G02820	MYB88 myb domain protein 88	2:803655-807895	wt_dd18	mut_dd18	OK	18.456	28.5875	0.631297	1.54896	1.68154	5e-05	0.00194082	yes
AT5G23210	AT5G23210	SCPL34 serine carboxypeptidase-like 34	5:7810644-7815089	wt_dd18	mut_dd18	OK	28.0222	43.3758	0.630321	1.54791	1.40414	0.00035	0.00969352	yes
AT1G69570	AT1G69570	AT1G69570 Dof-type zinc finger DNA-binding family protein	1:26161527-26163715	wt_dd18	mut_dd18	OK	19.886	30.7473	0.628703	1.54617	1.61232	0.0005	0.0128325	yes
AT4G30400	AT4G30400	AT4G30400 RING/U-box superfamily protein	4:14866762-14868704	wt_dd18	mut_dd18	OK	9.05189	13.9845	0.627539	1.54493	1.39165	0.00255	0.0446272	yes
AT2G43010	AT2G43010	PIF4 phytochrome interacting factor 4	2:17886100-17889087	wt_dd18	mut_dd18	OK	25.229	38.9722	0.627364	1.54474	1.51194	0.0002	0.00623687	yes
AT4G00400	AT4G00400	GPAT8 glycerol-3-phosphate acyltransferase 8	4:173952-176870	wt_dd18	mut_dd18	OK	35.4165	54.574	0.623793	1.54092	1.87211	5e-05	0.00194082	yes
AT4G26540	AT4G26540	AT4G26540 Leucine-rich repeat receptor-like protein kinase family pr	4:13394446-13398307	wt_dd18	mut_dd18	OK	12.8553	19.7521	0.619638	1.53649	1.52269	0.0007	0.0166402	yes
AT1G62360	AT1G62360	STM KNOX/ELK homeobox transcription factor	1:23058581-23062063	wt_dd18	mut_dd18	OK	22.6437	34.7378	0.6174	1.53411	1.63448	0.00065	0.0157091	yes
ATCG00480	ATCG00480	PB ATP synthase subunit beta	chloroplast:52264-54156	wt_dd18	mut_dd18	OK	53.3405	81.8294	0.617388	1.5341	1.48817	0.00025	0.00739832	yes
AT5G64620	AT5G64620	C/VIF2 cell wall / vacuolar inhibitor of fructosidase 2	5:25831634-25832731	wt_dd18	mut_dd18	OK	28.2137	43.2825	0.617387	1.53409	1.62056	0.0015	0.03015	yes
AT1G27950	AT1G27950	LTPG1 glycosylphosphatidylinositol-anchored lipid protein transfer 1	1:9740507-9745796	wt_dd18	mut_dd18	OK	97.772	149.964	0.617128	1.53382	2.00033	0.00015	0.00491947	yes
AT3G28180	AT3G28180	CSLC04 Cellulose-synthase-like C4	3:10505710-10509265	wt_dd18	mut_dd18	OK	26.2829	40.2356	0.614347	1.53086	1.76799	5e-05	0.00194082	yes
AT5G60660	AT5G60660	PIP2;4 plasma membrane intrinsic protein 2;4	5:24375367-24377206	wt_dd18	mut_dd18	OK	46.8072	71.6094	0.613419	1.52988	1.87873	5e-05	0.00194082	yes
AT2G24270	AT2G24270	ALDH11A3 aldehyde dehydrogenase 11A3	2:10326917-10330048	wt_dd18	mut_dd18	OK	33.9216	51.8707	0.612718	1.52914	1.49443	0.0004	0.0106427	yes
AT5G02260	AT5G02260	EXPA9 expansin A9	5:463072-465273	wt_dd18	mut_dd18	OK	34.3246	52.4238	0.610979	1.5273	1.76355	0.0003	0.00858999	yes
AT1G62770	AT1G62770	AT1G62770 Plant invertase/pectin methylesterase inhibitor superfamil	1:23245834-23246949	wt_dd18	mut_dd18	OK	65.0275	99.2109	0.609449	1.52568	1.97245	5e-05	0.00194082	yes
AT2G23170	AT2G23170	GH3.3 Auxin-responsive GH3 family protein	2:9863854-9866562	wt_dd18	mut_dd18	OK	10.2928	15.6894	0.608158	1.52431	1.39418	0.00215	0.0389359	yes
AT1G41830	AT1G41830	SKS6 SKU5-similar 6	1:15603567-15607966	wt_dd18	mut_dd18	OK	12.5964	19.1917	0.607472	1.52359	1.49443	0.00095	0.0211934	yes
AT5G40850	AT5G40850	UPM1 urophorphyrin methylase 1	5:16365899-16369350	wt_dd18	mut_dd18	OK	87.6987	133.592	0.607209	1.52331	1.67728	5e-05	0.00194082	yes
AT3G08030	AT3G08030	AT3G08030 DNA-directed RNA polymerase subunit beta (Protein of unkno	3:2563802-2566042	wt_dd18	mut_dd18	OK	128.881	196.325	0.607205	1.52331	1.60318	0.0001	0.00350622	yes
AT5G66310	AT5G66310	AT5G66310 ATP binding microtubule motor family protein	5:26485665-26491721	wt_dd18	mut_dd18	OK	6.73058	10.2413	0.605599	1.52161	1.33656	0.0009	0.0203689	yes
AT4G03420	AT4G03420	AT4G03420 hypothetical protein (DUF789)	4:1511596-1514072	wt_dd18	mut_dd18	OK	63.5195	96.6263	0.605217	1.52121	1.86972	5e-05	0.00194082	yes
AT1G45130	AT1G45130	BGAL5 beta-galactosidase 5	1:17065110-17069269	wt_dd18	mut_dd18	OK	42.3859	64.4313	0.604176	1.52011	1.64867	5e-05	0.00194082	yes
AT5G54510	AT5G54510	DFL1 Auxin-responsive GH3 family protein	5:22130963-22133688	wt_dd18	mut_dd18	OK	16.669	25.2542	0.599361	1.51505	1.6148	0.0001	0.00350622	yes
AT3G24927	AT3G24927	AT3G24927 pseudo of expressed protein Pseudo	3:9103013-9103820	wt_dd18	mut_dd18	OK	155.204	235.071	0.59893	1.51459	2.23548	5e-05	0.00194082	yes
AT3G55230	AT3G55230	AT3G55230 Disease resistance-responsive (dirigent-like protein) fami	3:20471786-20472946	wt_dd18	mut_dd18	OK	239.303	362.141	0.597715	1.51332	1.87981	0.00015	0.00491947	yes
AT1G58270	AT1G58270	ZW9 TRAF-like family protein	1:21611802-21614169	wt_dd18	mut_dd18	OK	29.7408	45.0017	0.597533	1.51313	1.71681	5e-05	0.00194082	yes
AT1G73120	AT1G73120	AT1G73120 F-box/RNI superfamily protein	1:27497175-27498062	wt_dd18	mut_dd18	OK	69.7135	105.442	0.596945	1.51251	1.99092	0.0012	0.0253762	yes
AT2G27385	AT2G27385	AT2G27385 Pollen Ole e 1 allergen and extensin family protein	2:11716000-11717437	wt_dd18	mut_dd18	OK	60.2295	91.0464	0.596132	1.51166	1.43437	0.0008	0.0186034	yes
AT1G20440	AT1G20440	COR47 cold-regulated 47	1:7084408-7086873	wt_dd18	mut_dd18	OK	181.042	273.635	0.595929	1.51145	1.63467	0.0003	0.00858999	yes
AT2G28190	AT2G28190	CSD2 copper/zinc superoxide dismutase 2	2:12014411-12016569	wt_dd18	mut_dd18	OK	85.2191	128.728	0.595082	1.51056	1.89237	0.0002	0.00623687	yes
AT2G40820	AT2G40820	AT2G40820 stomatal closure actin-binding-like protein	2:17036441-17040358	wt_dd18	mut_dd18	OK	21.278	32.1414	0.59507	1.51055	1.47447	0.00025	0.00739832	yes
AT5G51670	AT5G51670	AT5G51670 hypothetical protein (DUF668)	5:20993423-20995644	wt_dd18	mut_dd18	OK	17.1923	25.9509	0.594022	1.50945	1.33417	0.0014	0.0285642	yes
AT3G56360	AT3G56360	AT3G56360 hypothetical protein	3:20896331-20897747	wt_dd18	mut_dd18	OK	54.8896	82.8462	0.593903	1.50932	1.81015	0.0002	0.00623687	yes
AT1G14290	AT1G14290	SBH2 sphingoid base hydroxylase 2	1:4880029-4882265	wt_dd18	mut_dd18	OK	15.0486	22.6761	0.591545	1.50686	1.2456	0.00235	0.0417387	yes
AT2G24280	AT2G24280	AT2G24280 alpha/beta-Hydrolases superfamily protein	2:10332482-10337170	wt_dd18	mut_dd18	OK	9.80527	14.7207	0.58622	1.50131	1.41962	0.00065	0.0157091	yes
AT4G20880	AT4G20880	AT4G20880 ethylene-responsive nuclear protein / ethylene-regulated n	4:11178991-11181049	wt_dd18	mut_dd18	OK	22.2698	33.3979	0.584664	1.49969	1.64442	0.0005	0.0128325	yes
AT2G38170	AT2G38170	CAX1 cation exchanger 1	2:15989082-15993326	wt_dd18	mut_dd18	OK	154.03	230.972	0.584512	1.49953	1.46886	0.0006	0.0147465	yes
AT5G63180	AT5G63180	AT5G63180 Pectin lyase-like superfamily protein	5:25340913-25343369	wt_dd18	mut_dd18	OK	13.4346	20.1341	0.583688	1.49868	1.39072	0.0029	0.0490608	yes
AT4G13580	AT4G13580	AT4G13580 Disease resistance-responsive (dirigent-like protein) fami	4:7900373-7904042	wt_dd18	mut_dd18	OK	88.7899	133.036	0.583353	1.49833	1.71204	0.0015	0.03015	yes
AT3G45780	AT3G45780	PHOT1 phototropin 1	3:16816720-16824210	wt_dd18	mut_dd18	OK	57.0424	85.4335	0.582768	1.49772	1.51614	0.00025	0.00739832	yes
AT3G18490	AT3G18490	ASPG1 Eukaryotic aspartyl protease family protein	3:6348627-6350832	wt_dd18	mut_dd18	OK	29.7089	44.4341	0.58077	1.49565	1.69321	0.00015	0.00491947	yes
AT3G15095	AT3G15095	HCF243 Serine/Threonine-kinase pakA-like protein	3:5081779-5084240	wt_dd18	mut_dd18	OK	20.066	30.004	0.580396	1.49526	1.45874	0.0004	0.0106427	yes
AT5G07010	AT5G07010	ST2A sulfotransferase 2A	5:2174667-2176446	wt_dd18	mut_dd18	OK	107.5	160.676	0.579815	1.49466	1.73322	5e-05	0.00194082	yes
AT3G23050	AT3G23050	IAA7 indole-3-acetic acid 7	3:8194605-8197161	wt_dd18	mut_dd18	OK	215.431	321.745	0.57869	1.49349	1.54199	0.0001	0.00350622	yes
AT1G12090	AT1G12090	ELP extensin-like protein	1:4089663-4090857	wt_dd18	mut_dd18	OK	680.308	1012.98	0.574344	1.489	1.52855	0.00265	0.0459024	yes
AT5G04530	AT5G04530	KCS19 3-ketoacyl-CoA synthase 19	5:1291629-1293723	wt_dd18	mut_dd18	OK	21.3484	31.7673	0.573414	1.48804	1.54359	0.001	0.0218997	yes
AT5G64570	AT5G64570	XYL4 beta-D-xylosidase 4	5:25809974-25813648	wt_dd18	mut_dd18	OK	105.195	156.398	0.572148	1.48674	1.43622	0.0006	0.0147465	yes
AT4G36540	AT4G36540	BEE2 BR enhanced expression 2	4:17243582-17245296	wt_dd18	mut_dd18	OK	36.5449	54.286	0.570911	1.48546	1.40276	0.00065	0.0157091	yes
AT5G10770	AT5G10770	AT5G10770 Eukaryotic aspartyl protease family protein	5:3403020-3405571	wt_dd18	mut_dd18	OK	74.8319	111.049	0.569478	1.48399	1.69429	0.00015	0.00491947	yes
AT2G32690	AT2G32690	GRP23 glycine-rich protein 23	2:13863634-13864710	wt_dd18	mut_dd18	OK	247.634	367.252	0.568558	1.48304	1.48487	0.0004	0.0106427	yes
AT3G20820	AT3G20820	AT3G20820 Leucine-rich repeat (LRR) family protein	3:7280791-7282377	wt_dd18	mut_dd18	OK	66.0715	97.9357	0.567807	1.48227	1.73351	0.0001	0.00350622	yes
AT2G05540	AT2G05540	AT2G05540 Glycine-rich protein family	2:2033153-2034283	wt_dd18	mut_dd18	OK	767.518	1137.3	0.567341	1.48179	1.73856	0.0013	0.0269574	yes
AT3G50660	AT3G50660	DWF4 Cytochrome P450 superfamily protein	3:18813948-18817405	wt_dd18	mut_dd18	OK	17.4198	25.8058	0.566969	1.48141	1.33994	0.00155	0.0309102	yes
AT2G47500	AT2G47500	AT2G47500 P-loop nucleoside triphosphate hydrolases superfamily prot	2:19492866-19498189	wt_dd18	mut_dd18	OK	6.35122	9.4067	0.566655	1.48109	1.23556	0.0028	0.0478475	yes
AT3G02170	AT3G02170	LNG2 longifolia2	3:394043-399960	wt_dd18	mut_dd18	OK	23.4475	34.7183	0.566263	1.48068	1.45278	0.0005	0.0128325	yes
AT1G01120	AT1G01120	KCS1 3-ketoacyl-CoA synthase 1	1:57163-59215	wt_dd18	mut_dd18	OK	65.7728	97.2965	0.564897	1.47928	1.74497	0.0001	0.00350622	yes
AT3G05910	AT3G05910	AT3G05910 Pectinacetylesterase family protein	3:1764252-1767843	wt_dd18	mut_dd18	OK	33.8274	50.0095	0.564008	1.47837	1.49136	0.00015	0.00491947	yes
AT4G00430	AT4G00430	PIP1;4 plasma membrane intrinsic protein 1;4	4:185284-187680	wt_dd18	mut_dd18	OK	52.5847	77.5623	0.560713	1.475	1.48498	0.00035	0.00969352	yes
AT2G38540	AT2G38540	LP1 lipid transfer protein 1	2:16130289-16131240	wt_dd18	mut_dd18	OK	81.3327	119.934	0.560334	1.47461	1.90685	0.0006	0.0147465	yes
AT1G72180	AT1G72180	AT1G72180 Leucine-rich receptor-like protein kinase family protein G	1:27162819-27169754	wt_dd18	mut_dd18	OK	16.1257	23.7374	0.557797	1.47202	1.50167	0.00065	0.0157091	yes
AT5G67360	AT5G67360	ARA12 Subtilase family protein	5:26871890-26874850	wt_dd18	mut_dd18	OK	64.2121	94.4497	0.5567	1.4709	1.65569	0.00035	0.00969352	yes
AT3G12710	AT3G12710	AT3G12710 DNA glycosylase superfamily protein	3:4040323-4042075	wt_dd18	mut_dd18	OK	47.1186	69.2829	0.556205	1.4704	1.6466	0.0003	0.00858999	yes
AT1G27030	AT1G27030	AT1G27030 hypothetical protein	1:9381526-9384060	wt_dd18	mut_dd18	OK	155.023	226.862	0.549333	1.46341	1.57213	0.00085	0.0195202	yes
AT1G68560	AT1G68560	XYL1 alpha-xylosidase 1	1:25734059-25738134	wt_dd18	mut_dd18	OK	124.462	182.119	0.549169	1.46324	1.40062	0.0016	0.0314744	yes
AT1G31070	AT1G31070	GlcNAc1pUT1 N-acetylglucosamine-1-phosphate uridylyltransferase 1 Ge	1:11084665-11088589	wt_dd18	mut_dd18	OK	15.2355	22.2289	0.545004	1.45902	1.26846	0.00195	0.0363851	yes
AT4G23690	AT4G23690	DIR6 Disease resistance-responsive (dirigent-like protein) family pr	4:12338828-12339967	wt_dd18	mut_dd18	OK	55.5379	80.9772	0.544044	1.45805	1.71676	0.0004	0.0106427	yes
AT5G19190	AT5G19190	AT5G19190 hypothetical protein	5:6457025-6458504	wt_dd18	mut_dd18	OK	32.8458	47.8871	0.54393	1.45794	1.54012	0.00185	0.0349366	yes
AT3G54260	AT3G54260	TBL36 TRICHOME BIREFRINGENCE-LIKE 36	3:20084970-20086967	wt_dd18	mut_dd18	OK	25.2724	36.8222	0.543013	1.45701	1.50786	0.0017	0.0327125	yes
AT2G42840	AT2G42840	PDF1 protodermal factor 1	2:17826070-17827648	wt_dd18	mut_dd18	OK	115.921	168.854	0.542628	1.45662	1.73811	0.0002	0.00623687	yes
AT1G14920	AT1G14920	GAI GRAS family transcription factor family protein	1:5148981-5151415	wt_dd18	mut_dd18	OK	31.4767	45.8288	0.541972	1.45596	1.57725	0.0003	0.00858999	yes
AT2G29450	AT2G29450	GSTU5 glutathione S-transferase tau 5	2:12624402-12625790	wt_dd18	mut_dd18	OK	43.2538	62.7596	0.53701	1.45096	1.63779	0.0007	0.0166402	yes
AT3G61160	AT3G61160	AT3G61160 Protein kinase superfamily protein	3:22635802-22641359	wt_dd18	mut_dd18	OK	44.8479	64.887	0.532889	1.44682	1.61084	0.00065	0.0157091	yes
AT3G56370	AT3G56370	AT3G56370 Leucine-rich repeat protein kinase family protein	3:20899098-20903080	wt_dd18	mut_dd18	OK	13.7107	19.8125	0.531108	1.44504	1.44481	0.0009	0.0203689	yes
AT4G12880	AT4G12880	ENODL19 early nodulin-like protein 19	4:7544380-7545512	wt_dd18	mut_dd18	OK	135.438	195.697	0.530988	1.44492	1.45825	0.0004	0.0106427	yes
AT5G03150	AT5G03150	JKD C2H2-like zinc finger protein	5:745420-749028	wt_dd18	mut_dd18	OK	22.8757	33.0253	0.529758	1.44369	1.50554	0.00085	0.0195202	yes
AT5G62720	AT5G62720	AT5G62720 Integral membrane HPP family protein	5:25191401-25195071	wt_dd18	mut_dd18	OK	42.2456	60.8547	0.526565	1.4405	1.3948	0.001	0.0218997	yes
AT1G76670	AT1G76670	AT1G76670 Nucleotide-sugar transporter family protein	1:28772562-28775002	wt_dd18	mut_dd18	OK	42.5784	61.1888	0.523145	1.43708	1.39664	0.0007	0.0166402	yes
AT1G75680	AT1G75680	GH9B7 glycosyl hydrolase 9B7	1:28417051-28419635	wt_dd18	mut_dd18	OK	39.9699	57.1212	0.515114	1.42911	1.54624	0.00065	0.0157091	yes
AT3G24020	AT3G24020	AT3G24020 Disease resistance-responsive (dirigent-like protein) fami	3:8678677-8679656	wt_dd18	mut_dd18	OK	46.6577	66.623	0.513905	1.42791	1.3701	0.0025	0.0438656	yes
AT5G28300	AT5G28300	AT5G28300 Duplicated homeodomain-like superfamily protein	5:10292278-10295283	wt_dd18	mut_dd18	OK	21.8051	31.1227	0.513301	1.42731	1.4065	0.00215	0.0389359	yes
AT4G34980	AT4G34980	SLP2 subtilisin-like serine protease 2	4:16656621-16659486	wt_dd18	mut_dd18	OK	27.6969	39.4783	0.511333	1.42537	1.50775	0.00075	0.0176838	yes
AT1G01300	AT1G01300	AT1G01300 Eukaryotic aspartyl protease family protein	1:116783-118845	wt_dd18	mut_dd18	OK	37.68	53.6835	0.510681	1.42472	1.54363	0.00075	0.0176838	yes
AT1G50010	AT1G50010	TUA2 tubulin alpha-2 chain	1:18517585-18521781	wt_dd18	mut_dd18	OK	161.924	230.654	0.510413	1.42446	1.47804	0.0015	0.03015	yes
AT4G27430	AT4G27430	CIP7 COP1-interacting protein 7	4:13718006-13723461	wt_dd18	mut_dd18	OK	14.2949	20.2999	0.505972	1.42008	1.32026	0.0013	0.0269574	yes
AT3G23030	AT3G23030	IAA2 indole-3-acetic acid inducible 2	3:8180645-8182095	wt_dd18	mut_dd18	OK	150.655	213.763	0.504764	1.41889	1.36655	0.0007	0.0166402	yes
AT1G14900	AT1G14900	HMGA high mobility group A	1:5138115-5139467	wt_dd18	mut_dd18	OK	60.6173	85.8181	0.501552	1.41574	1.60758	0.00105	0.0227493	yes
AT3G15356	AT3G15356	AT3G15356 Legume lectin family protein	3:5174401-5175523	wt_dd18	mut_dd18	OK	132.82	187.854	0.50014	1.41435	1.69951	0.0005	0.0128325	yes
AT2G42610	AT2G42610	LSH10 LIGHT-DEPENDENT SHORT HYPOCOTYLS-like protein (DUF640)	2:17747780-17750524	wt_dd18	mut_dd18	OK	46.0667	65.1457	0.499945	1.41416	1.23701	0.0022	0.0396997	yes
AT1G71340	AT1G71340	GDPD4 PLC-like phosphodiesterases superfamily protein	1:26885169-26888364	wt_dd18	mut_dd18	OK	28.5359	40.3135	0.498484	1.41273	1.46742	0.0009	0.0203689	yes
AT5G10180	AT5G10180	SULTR2;1 slufate transporter 2;1	5:3193016-3197136	wt_dd18	mut_dd18	OK	23.988	33.799	0.494669	1.409	1.35636	0.0025	0.0438656	yes
AT2G35880	AT2G35880	AT2G35880 TPX2 (targeting protein for Xklp2) protein family	2:15062855-15066056	wt_dd18	mut_dd18	OK	46.2719	65.0769	0.492011	1.4064	1.35726	0.0005	0.0128325	yes
AT3G17390	AT3G17390	MTO3 S-adenosylmethionine synthetase family protein	3:5950189-5954091	wt_dd18	mut_dd18	OK	156.696	220.356	0.491868	1.40626	1.31111	0.00135	0.0277955	yes
AT4G21850	AT4G21850	MSRB9 methionine sulfoxide reductase B9	4:11591115-11592425	wt_dd18	mut_dd18	OK	104.94	147.456	0.49072	1.40515	1.32338	0.00125	0.0262422	yes
AT2G01420	AT2G01420	PIN4 Auxin efflux carrier family protein	2:180032-183764	wt_dd18	mut_dd18	OK	21.7184	30.3732	0.483885	1.3985	1.27553	0.00145	0.02929	yes
AT1G23080	AT1G23080	PIN7 Auxin efflux carrier family protein	1:8180188-8183650	wt_dd18	mut_dd18	OK	42.837	59.8801	0.483219	1.39786	1.33565	0.0012	0.0253762	yes
AT3G05880	AT3G05880	RCI2A Low temperature and salt responsive protein family	3:1753288-1756924	wt_dd18	mut_dd18	OK	287.57	401.951	0.483106	1.39775	1.32113	0.0017	0.0327125	yes
AT3G10760	AT3G10760	AT3G10760 Homeodomain-like superfamily protein	3:3369478-3371575	wt_dd18	mut_dd18	OK	27.759	38.7756	0.482194	1.39687	1.39607	0.00205	0.0376625	yes
AT5G62700	AT5G62700	TUB3 tubulin beta chain 3	5:25184257-25186777	wt_dd18	mut_dd18	OK	124.257	173.56	0.482102	1.39678	1.4657	0.0011	0.0236809	yes
AT2G29550	AT2G29550	TUB7 tubulin beta-7 chain	2:12642502-12646057	wt_dd18	mut_dd18	OK	64.1589	89.3749	0.478221	1.39302	1.27981	0.00205	0.0376625	yes
AT1G25230	AT1G25230	AT1G25230 Calcineurin-like metallo-phosphoesterase superfamily prote	1:8840202-8842445	wt_dd18	mut_dd18	OK	173.119	240.78	0.475952	1.39084	1.3278	0.00105	0.0227493	yes
AT5G54380	AT5G54380	THE1 protein kinase family protein	5:22077039-22080341	wt_dd18	mut_dd18	OK	25.1712	35.0023	0.475678	1.39057	1.36963	0.00195	0.0363851	yes
AT5G11740	AT5G11740	AGP15 arabinogalactan protein 15	5:3783929-3784963	wt_dd18	mut_dd18	OK	256.604	355.092	0.468645	1.38381	1.57215	0.00245	0.0431749	yes
AT3G28860	AT3G28860	ABCB19 ATP binding cassette subfamily B19	3:10870004-10877578	wt_dd18	mut_dd18	OK	68.2168	93.9404	0.461619	1.37709	1.23513	0.0028	0.0478475	yes
AT1G20450	AT1G20450	ERD10 Dehydrin family protein	1:7087902-7089606	wt_dd18	mut_dd18	OK	56.3254	77.2263	0.455305	1.37107	1.25153	0.0021	0.0383727	yes
AT1G29050	AT1G29050	TBL38 TRICHOME BIREFRINGENCE-LIKE 38	1:10136245-10139228	wt_dd18	mut_dd18	OK	68.1595	93.4136	0.454718	1.37051	1.23718	0.00235	0.0417387	yes
AT4G18030	AT4G18030	AT4G18030 S-adenosyl-L-methionine-dependent methyltransferases super	4:10012360-10016039	wt_dd18	mut_dd18	OK	33.2865	45.5652	0.452995	1.36888	1.35098	0.00155	0.0309102	yes
AT2G37180	AT2G37180	RD28 Aquaporin-like superfamily protein	2:15617634-15619155	wt_dd18	mut_dd18	OK	88.7699	121.42	0.451866	1.36781	1.49434	0.00225	0.0403866	yes
AT1G55360	AT1G55360	AT1G55360 tRNA-splicing ligase (DUF239)	1:20666179-20668817	wt_dd18	mut_dd18	OK	66.5687	90.9759	0.450641	1.36665	1.41186	0.0026	0.045307	yes
AT3G04910	AT3G04910	WNK1 with no lysine (K) kinase 1	3:1354535-1358235	wt_dd18	mut_dd18	OK	44.5893	60.7916	0.447173	1.36337	1.24218	0.0026	0.045307	yes
AT3G54366	AT3G54366	AT3G54366	3:20132885-20133750	wt_dd18	mut_dd18	OK	224.015	302.771	0.434629	1.35156	1.59482	0.00285	0.0484572	yes
AT3G51670	AT3G51670	AT3G51670 SEC14 cytosolic factor family protein / phosphoglyceride t	3:19168671-19171227	wt_dd18	mut_dd18	OK	67.7918	91.564	0.433671	1.35067	1.36584	0.00245	0.0431749	yes
AT5G19550	AT5G19550	ASP2 aspartate aminotransferase 2	5:6597970-6601971	wt_dd18	mut_dd18	OK	76.2912	56.6569	-0.429264	0.742641	-1.35225	0.00245	0.0431749	yes
AT3G12670	AT3G12670	emb2742 CTP synthase family protein	3:4019030-4024357	wt_dd18	mut_dd18	OK	33.2163	24.5279	-0.437466	0.73843	-1.20205	0.0027	0.0466094	yes
AT5G43060	AT5G43060	RD21B Granulin repeat cysteine protease family protein	5:17269309-17272298	wt_dd18	mut_dd18	OK	149.026	109.92	-0.439109	0.73759	-1.35314	0.00275	0.0472316	yes
AT1G55920	AT1G55920	SERAT2;1 serine acetyltransferase 2;1	1:20911124-20913565	wt_dd18	mut_dd18	OK	108.94	80.1807	-0.442209	0.736007	-1.19549	0.00295	0.0497822	yes
AT3G12050	AT3G12050	AT3G12050 Aha1 domain-containing protein	3:3839100-3841606	wt_dd18	mut_dd18	OK	115.254	84.6159	-0.445811	0.734171	-1.23643	0.0024	0.0425152	yes
AT2G33150	AT2G33150	PKT3 peroxisomal 3-ketoacyl-CoA thiolase 3	2:14047477-14051400	wt_dd18	mut_dd18	OK	173.208	126.95	-0.44824	0.732936	-1.34732	0.0029	0.0490608	yes
AT1G55850	AT1G55850	CSLE1 cellulose synthase like E1	1:20876439-20879482	wt_dd18	mut_dd18	OK	70.2825	51.4737	-0.44933	0.732383	-1.36573	0.00145	0.02929	yes
AT1G69410	AT1G69410	ELF5A-3 eukaryotic elongation factor 5A-3	1:26086880-26090734	wt_dd18	mut_dd18	OK	95.3267	69.6087	-0.453613	0.730212	-1.2344	0.00275	0.0472316	yes
AT1G22710	AT1G22710	SUC2 sucrose-proton symporter 2	1:8030586-8033156	wt_dd18	mut_dd18	OK	69.4974	50.7162	-0.454511	0.729757	-1.37558	0.0014	0.0285642	yes
AT4G30530	AT4G30530	GGP1 Class I glutamine amidotransferase-like superfamily protein Gen	4:14920375-14922519	wt_dd18	mut_dd18	OK	166.386	121.22	-0.456904	0.728548	-1.45975	0.0029	0.0490608	yes
AT2G23810	AT2G23810	TET8 tetraspanin8	2:10135604-10137595	wt_dd18	mut_dd18	OK	276.589	201.289	-0.458477	0.727754	-1.48357	0.00225	0.0403866	yes
AT4G26970	AT4G26970	ACO2 aconitase 2	4:13542917-13550722	wt_dd18	mut_dd18	OK	107.059	77.4947	-0.466239	0.723849	-1.3187	0.00225	0.0403866	yes
AT1G71040	AT1G71040	LPR2 Cupredoxin superfamily protein	1:26796724-26800483	wt_dd18	mut_dd18	OK	46.0256	33.2572	-0.468767	0.722582	-1.37438	0.0019	0.0356487	yes
AT4G25170	AT4G25170	AT4G25170 Uncharacterized conserved protein (UCP012943)	4:12909462-12914039	wt_dd18	mut_dd18	OK	89.479	64.593	-0.470171	0.721879	-1.3952	0.0028	0.0478475	yes
AT1G70300	AT1G70300	KUP6 K uptake permease 6	1:26477742-26481630	wt_dd18	mut_dd18	OK	58.4425	42.1732	-0.470691	0.721619	-1.35617	0.0017	0.0327125	yes
AT5G54810	AT5G54810	TSB1 tryptophan synthase beta-subunit 1	5:22264593-22266902	wt_dd18	mut_dd18	OK	145.474	104.885	-0.471954	0.720987	-1.44681	0.0018	0.0342152	yes
AT1G15670	AT1G15670	AT1G15670 Galactose oxidase/kelch repeat superfamily protein	1:5389951-5391672	wt_dd18	mut_dd18	OK	144.025	103.737	-0.473386	0.720272	-1.48903	0.0011	0.0236809	yes
AT4G34390	AT4G34390	XLG2 extra-large GTP-binding protein 2	4:16441085-16445017	wt_dd18	mut_dd18	OK	23.228	16.7238	-0.473962	0.719985	-1.22692	0.00265	0.0459024	yes
AT4G24020	AT4G24020	NLP7 NIN like protein 7	4:12479527-12484049	wt_dd18	mut_dd18	OK	26.0426	18.7332	-0.475275	0.71933	-1.28158	0.00175	0.0334527	yes
AT1G69450	AT1G69450	AT1G69450 Early-responsive to dehydration stress protein (ERD4)	1:26106789-26110357	wt_dd18	mut_dd18	OK	37.4107	26.9081	-0.475411	0.719262	-1.23046	0.00285	0.0484572	yes
AT5G44240	AT5G44240	ALA2 aminophospholipid ATPase 2	5:17816903-17823708	wt_dd18	mut_dd18	OK	26.9511	19.3753	-0.476125	0.718906	-1.29626	0.0016	0.0314744	yes
AT4G17230	AT4G17230	SCL13 SCARECROW-like 13	4:9660592-9663809	wt_dd18	mut_dd18	OK	34.8589	25.0165	-0.478648	0.71765	-1.24527	0.0021	0.0383727	yes
AT2G23450	AT2G23450	AT2G23450 Protein kinase superfamily protein	2:9988677-9992010	wt_dd18	mut_dd18	OK	29.8098	21.3763	-0.47977	0.717092	-1.26913	0.0021	0.0383727	yes
AT4G23270	AT4G23270	CRK19 cysteine-rich RLK (RECEPTOR-like protein kinase) 19	4:12170954-12174297	wt_dd18	mut_dd18	OK	39.5953	28.3877	-0.480067	0.716944	-1.28263	0.00145	0.02929	yes
AT2G44500	AT2G44500	AT2G44500 O-fucosyltransferase family protein	2:18374161-18376799	wt_dd18	mut_dd18	OK	75.2357	53.9318	-0.480281	0.716838	-1.30775	0.00165	0.0321465	yes
AT1G28380	AT1G28380	NSL1 MAC/Perforin domain-containing protein	1:9963447-9968495	wt_dd18	mut_dd18	OK	47.9903	34.4008	-0.480302	0.716828	-1.33386	0.0028	0.0478475	yes
AT5G57350	AT5G57350	HA3 H[ ]-ATPase 3	5:23230873-23236682	wt_dd18	mut_dd18	OK	42.8774	30.7094	-0.481535	0.716215	-1.32837	0.00115	0.0245233	yes
AT3G11930	AT3G11930	AT3G11930 Adenine nucleotide alpha hydrolases-like superfamily prote	3:3776176-3777751	wt_dd18	mut_dd18	OK	287.971	206.241	-0.48159	0.716188	-1.32313	0.001	0.0218997	yes
AT1G31130	AT1G31130	AT1G31130 polyadenylate-binding protein 1-B-binding protein	1:11114692-11116195	wt_dd18	mut_dd18	OK	110.875	79.4011	-0.481704	0.716131	-1.54352	0.0013	0.0269574	yes
AT1G70520	AT1G70520	CRK2 cysteine-rich RLK (RECEPTOR-like protein kinase) 2	1:26584728-26587628	wt_dd18	mut_dd18	OK	28.105	20.104	-0.483344	0.715318	-1.34998	0.00265	0.0459024	yes
AT1G51760	AT1G51760	IAR3 peptidase M20/M25/M40 family protein	1:19199350-19201707	wt_dd18	mut_dd18	OK	52.1994	37.3311	-0.483653	0.715164	-1.42955	0.00165	0.0321465	yes
AT2G22330	AT2G22330	CYP79B3 cytochrome P450, family 79, subfamily B, polypeptide 3	2:9488412-9491404	wt_dd18	mut_dd18	OK	70.0867	50.1057	-0.484167	0.71491	-1.32592	0.0014	0.0285642	yes
AT1G24100	AT1G24100	UGT74B1 UDP-glucosyl transferase 74B1	1:8525333-8527087	wt_dd18	mut_dd18	OK	57.4877	40.8448	-0.493098	0.710498	-1.47833	0.00105	0.0227493	yes
AT5G13180	AT5G13180	NAC083 NAC domain containing protein 83	5:4196255-4197940	wt_dd18	mut_dd18	OK	99.0775	70.3777	-0.493439	0.71033	-1.57194	0.00095	0.0211934	yes
AT1G29025	AT1G29025	AT1G29025 Calcium-binding EF-hand family protein	1:10124285-10127098	wt_dd18	mut_dd18	OK	59.4812	42.1707	-0.496192	0.708976	-1.50846	0.0008	0.0186034	yes
AT2G19110	AT2G19110	HMA4 heavy metal atpase 4	2:8278788-8286561	wt_dd18	mut_dd18	OK	73.298	51.919	-0.49751	0.708328	-1.30769	0.0016	0.0314744	yes
AT1G13110	AT1G13110	CYP71B7 cytochrome P450, family 71 subfamily B, polypeptide 7	1:4467093-4469033	wt_dd18	mut_dd18	OK	172.694	122.289	-0.497926	0.708124	-1.51284	0.00085	0.0195202	yes
AT2G29490	AT2G29490	GSTU1 glutathione S-transferase TAU 1	2:12631340-12632538	wt_dd18	mut_dd18	OK	81.473	57.6512	-0.498972	0.707611	-1.5523	0.0026	0.045307	yes
AT1G66200	AT1G66200	GSR2 hypothetical protein	1:24655114-24657703	wt_dd18	mut_dd18	OK	226.631	160.3	-0.499572	0.707317	-1.33279	0.001	0.0218997	yes
AT4G30280	AT4G30280	XTH18 xyloglucan endotransglucosylase/hydrolase 18	4:14825756-14827211	wt_dd18	mut_dd18	OK	69.1997	48.9142	-0.500513	0.706855	-1.52089	0.00205	0.0376625	yes
AT3G12360	AT3G12360	ITN1 Ankyrin repeat family protein	3:3933999-3936758	wt_dd18	mut_dd18	OK	47.413	33.5078	-0.500788	0.706721	-1.35974	0.0007	0.0166402	yes
AT4G33920	AT4G33920	AT4G33920 Protein phosphatase 2C family protein	4:16260480-16264226	wt_dd18	mut_dd18	OK	33.7989	23.8608	-0.502333	0.705964	-1.31274	0.00215	0.0389359	yes
AT4G14430	AT4G14430	IBR10 indole-3-butyric acid response 10	4:8304441-8305857	wt_dd18	mut_dd18	OK	61.0281	43.0743	-0.502647	0.705811	-1.55061	0.00115	0.0245233	yes
AT1G22360	AT1G22360	UGT85A2 UDP-glucosyl transferase 85A2	1:7894806-7897761	wt_dd18	mut_dd18	OK	95.0037	66.9907	-0.504023	0.705138	-1.39702	0.00055	0.0137507	yes
AT3G16910	AT3G16910	AAE7 acyl-activating enzyme 7	3:5772079-5775841	wt_dd18	mut_dd18	OK	57.4442	40.4437	-0.506247	0.704052	-1.35154	0.0011	0.0236809	yes
AT4G25640	AT4G25640	DTX35 detoxifying efflux carrier 35	4:13076443-13079256	wt_dd18	mut_dd18	OK	65.0701	45.7606	-0.507888	0.703251	-1.36687	0.00085	0.0195202	yes
AT1G53430	AT1G53430	AT1G53430 Leucine-rich repeat transmembrane protein kinase	1:19934986-19941185	wt_dd18	mut_dd18	OK	19.1835	13.4794	-0.509109	0.702656	-1.31321	0.0009	0.0203689	yes
AT1G07000	AT1G07000	EXO70B2 exocyst subunit exo70 family protein B2	1:2150157-2152541	wt_dd18	mut_dd18	OK	32.9156	23.1164	-0.509856	0.702293	-1.44032	0.0013	0.0269574	yes
AT3G60130	AT3G60130	BGLU16 beta glucosidase 16	3:22210025-22213882	wt_dd18	mut_dd18	OK	89.7601	62.96	-0.511639	0.701425	-1.39237	0.00065	0.0157091	yes
AT2G38380	AT2G38380	AT2G38380 Peroxidase superfamily protein	2:16076288-16078781	wt_dd18	mut_dd18	OK	186.99	130.889	-0.514619	0.699978	-1.49209	0.0015	0.03015	yes
AT4G38550	AT4G38550	AT4G38550 phospholipase-like protein (PEARLI 4) family protein	4:18025586-18028911	wt_dd18	mut_dd18	OK	108.243	75.6711	-0.516457	0.699087	-1.36462	0.00085	0.0195202	yes
AT3G44720	AT3G44720	ADT4 arogenate dehydratase 4	3:16271510-16273413	wt_dd18	mut_dd18	OK	27.1032	18.9097	-0.519338	0.697692	-1.36992	0.00255	0.0446272	yes
AT1G05340	AT1G05340	AT1G05340 cysteine-rich TM module stress tolerance protein	1:1558777-1559917	wt_dd18	mut_dd18	OK	100.708	70.2385	-0.519848	0.697445	-1.74516	0.0017	0.0327125	yes
AT3G50740	AT3G50740	UGT72E1 UDP-glucosyl transferase 72E1	3:18855042-18857040	wt_dd18	mut_dd18	OK	228.099	159.054	-0.520148	0.6973	-1.52062	0.0012	0.0253762	yes
AT2G30490	AT2G30490	C4H cinnamate-4-hydroxylase	2:12993624-12996012	wt_dd18	mut_dd18	OK	345.779	241.051	-0.52051	0.697125	-1.42189	0.00165	0.0321465	yes
AT4G26130	AT4G26130	AT4G26130 cotton fiber protein	4:13239978-13241537	wt_dd18	mut_dd18	OK	56.3787	39.3015	-0.520565	0.697099	-1.56506	0.00115	0.0245233	yes
AT3G62150	AT3G62150	ABCB21 P-glycoprotein 21	3:23007082-23014030	wt_dd18	mut_dd18	OK	24.6081	17.149	-0.521011	0.696883	-1.33597	0.00115	0.0245233	yes
AT2G44350	AT2G44350	ATCS Citrate synthase family protein	2:18316277-18321696	wt_dd18	mut_dd18	OK	106.157	73.924	-0.522081	0.696367	-1.50606	0.00135	0.0277955	yes
AT4G12720	AT4G12720	NUDT7 MutT/nudix family protein	4:7487224-7490127	wt_dd18	mut_dd18	OK	46.0673	32.0694	-0.522545	0.696143	-1.25041	0.0023	0.0411749	yes
AT5G45380	AT5G45380	DUR3 urea-proton symporter DEGRADATION OF UREA 3 (DUR3)	5:18390941-18395928	wt_dd18	mut_dd18	OK	37.2662	25.9006	-0.524881	0.695016	-1.4777	0.00115	0.0245233	yes
AT1G64950	AT1G64950	CYP89A5 cytochrome P450, family 89, subfamily A, polypeptide 5	1:24127505-24129557	wt_dd18	mut_dd18	OK	30.9095	21.4806	-0.525015	0.694952	-1.44996	0.00155	0.0309102	yes
AT2G29420	AT2G29420	GSTU7 glutathione S-transferase tau 7	2:12616377-12618899	wt_dd18	mut_dd18	OK	236.152	163.971	-0.526274	0.694346	-1.90186	0.00025	0.00739832	yes
AT4G27860	AT4G27860	MEB1 vacuolar iron transporter (VIT) family protein	4:13870375-13876528	wt_dd18	mut_dd18	OK	52.9646	36.7754	-0.526287	0.694339	-1.32034	0.00175	0.0334527	yes
AT4G39640	AT4G39640	GGT1 gamma-glutamyl transpeptidase 1	4:18399922-18403067	wt_dd18	mut_dd18	OK	32.074	22.2529	-0.527412	0.693798	-1.32737	0.00125	0.0262422	yes
AT3G12800	AT3G12800	SDRB short-chain dehydrogenase-reductase B	3:4063319-4064859	wt_dd18	mut_dd18	OK	118.938	82.4748	-0.52818	0.693429	-1.7773	0.00065	0.0157091	yes
AT5G38200	AT5G38200	AT5G38200 Class I glutamine amidotransferase-like superfamily protei	5:15256242-15258814	wt_dd18	mut_dd18	OK	95.3801	66.1278	-0.528432	0.693308	-1.4556	0.0004	0.0106427	yes
AT4G24140	AT4G24140	AT4G24140 alpha/beta-Hydrolases superfamily protein	4:12529860-12533924	wt_dd18	mut_dd18	OK	24.9217	17.2609	-0.529892	0.692607	-1.38581	0.0025	0.0438656	yes
AT5G09530	AT5G09530	PELPK1 hydroxyproline-rich glycoprotein family protein	5:2959733-2961382	wt_dd18	mut_dd18	OK	418.845	290.063	-0.530048	0.692532	-1.49575	0.0015	0.03015	yes
AT1G72300	AT1G72300	PSY1R Leucine-rich receptor-like protein kinase family protein	1:27217367-27221265	wt_dd18	mut_dd18	OK	18.8973	13.0779	-0.531043	0.692054	-1.44944	0.0007	0.0166402	yes
AT2G39660	AT2G39660	BIK1 botrytis-induced kinase1	2:16531526-16533986	wt_dd18	mut_dd18	OK	25.1511	17.4053	-0.531098	0.692028	-1.40477	0.00165	0.0321465	yes
AT1G22410	AT1G22410	AT1G22410 Class-II DAHP synthetase family protein	1:7911842-7915004	wt_dd18	mut_dd18	OK	98.6027	68.179	-0.532299	0.691452	-1.63769	0.00025	0.00739832	yes
AT4G16890	AT4G16890	SNC1 TIR-NBS-LRR class disease resistance protein	4:9500270-9505972	wt_dd18	mut_dd18	OK	11.6107	8.02375	-0.533105	0.691066	-1.27265	0.00145	0.02929	yes
AT5G44070	AT5G44070	CAD1 phytochelatin synthase 1 (PCS1)	5:17734705-17737859	wt_dd18	mut_dd18	OK	45.2064	31.2288	-0.533646	0.690807	-1.3892	0.0008	0.0186034	yes
AT5G66630	AT5G66630	DAR5 DA1-related protein 5	5:26592647-26595922	wt_dd18	mut_dd18	OK	23.3894	16.1541	-0.533959	0.690657	-1.40636	0.00205	0.0376625	yes
AT5G09480	AT5G09480	AT5G09480 hydroxyproline-rich glycoprotein family protein	5:2950861-2951701	wt_dd18	mut_dd18	OK	115.13	79.5111	-0.534041	0.690618	-1.82694	0.0006	0.0147465	yes
AT3G11200	AT3G11200	AL2 alfin-like 2	3:3507995-3510658	wt_dd18	mut_dd18	OK	83.9866	57.97	-0.534852	0.690229	-1.46031	0.0004	0.0106427	yes
AT5G14120	AT5G14120	AT5G14120 Major facilitator superfamily protein	5:4555820-4560315	wt_dd18	mut_dd18	OK	139.18	96.0603	-0.53494	0.690187	-1.5596	0.0002	0.00623687	yes
AT3G58750	AT3G58750	CSY2 citrate synthase 2	3:21724305-21728137	wt_dd18	mut_dd18	OK	23.448	16.1785	-0.535386	0.689974	-1.44518	0.0014	0.0285642	yes
AT4G23430	AT4G23430	Tic32-IVa NAD(P)-binding Rossmann-fold superfamily protein	4:12228902-12231718	wt_dd18	mut_dd18	OK	36.7448	25.3341	-0.536462	0.68946	-1.21778	0.0017	0.0327125	yes
AT2G30250	AT2G30250	WRKY25 WRKY DNA-binding protein 25	2:12903207-12905338	wt_dd18	mut_dd18	OK	55.5346	38.2711	-0.537132	0.68914	-1.62289	0.0005	0.0128325	yes
AT3G22600	AT3G22600	AT3G22600 Bifunctional inhibitor/lipid-transfer protein/seed storage	3:8006248-8007836	wt_dd18	mut_dd18	OK	162.589	111.972	-0.538093	0.688681	-1.70001	0.00055	0.0137507	yes
AT3G11280	AT3G11280	AT3G11280 Duplicated homeodomain-like superfamily protein	3:3533206-3534994	wt_dd18	mut_dd18	OK	121.352	83.512	-0.539147	0.688178	-1.49698	0.0003	0.00858999	yes
AT2G48140	AT2G48140	EDA4 Bifunctional inhibitor/lipid-transfer protein/seed storage 2S a	2:19686332-19687664	wt_dd18	mut_dd18	OK	85.7884	59.0002	-0.540062	0.687741	-1.36154	0.0009	0.0203689	yes
AT5G17990	AT5G17990	TRP1 tryptophan biosynthesis 1	5:5957079-5961642	wt_dd18	mut_dd18	OK	21.9293	15.0758	-0.540628	0.687472	-1.3013	0.00245	0.0431749	yes
AT4G37180	AT4G37180	AT4G37180 Homeodomain-like superfamily protein	4:17504427-17506504	wt_dd18	mut_dd18	OK	32.4001	22.2525	-0.542028	0.686805	-1.27979	0.00185	0.0349366	yes
AT2G48130	AT2G48130	AT2G48130 Bifunctional inhibitor/lipid-transfer protein/seed storage	2:19682455-19686056	wt_dd18	mut_dd18	OK	31.1813	21.4107	-0.542352	0.686651	-1.39422	0.0004	0.0106427	yes
AT2G38390	AT2G38390	AT2G38390 Peroxidase superfamily protein	2:16079678-16081671	wt_dd18	mut_dd18	OK	131.935	90.5355	-0.543268	0.686215	-1.68515	0.0005	0.0128325	yes
AT3G21630	AT3G21630	CERK1 chitin elicitor receptor kinase 1	3:7615356-7618671	wt_dd18	mut_dd18	OK	35.3169	24.2185	-0.544246	0.68575	-1.55109	0.00075	0.0176838	yes
AT4G34030	AT4G34030	MCCB 3-methylcrotonyl-CoA carboxylase	4:16301026-16304099	wt_dd18	mut_dd18	OK	82.9825	56.8972	-0.544451	0.685652	-1.62202	0.0004	0.0106427	yes
AT3G55880	AT3G55880	SUE4 Alpha/beta hydrolase related protein	3:20736507-20738967	wt_dd18	mut_dd18	OK	42.0742	28.8314	-0.545295	0.685251	-1.25515	0.00205	0.0376625	yes
AT2G44490	AT2G44490	PEN2 Glycosyl hydrolase superfamily protein	2:18364651-18367835	wt_dd18	mut_dd18	OK	102.93	70.5268	-0.545421	0.685191	-1.64902	0.0002	0.00623687	yes
AT1G37130	AT1G37130	NIA2 nitrate reductase 2	1:14158451-14161938	wt_dd18	mut_dd18	OK	294.717	201.935	-0.545437	0.685184	-1.33826	0.00185	0.0349366	yes
AT3G09830	AT3G09830	AT3G09830 Protein kinase superfamily protein	3:3016489-3019103	wt_dd18	mut_dd18	OK	20.5494	14.0492	-0.548608	0.683679	-1.22996	0.00225	0.0403866	yes
AT4G19700	AT4G19700	RING SBP (S-ribonuclease binding protein) family protein	4:10713409-10714745	wt_dd18	mut_dd18	OK	43.6696	29.8224	-0.550232	0.68291	-1.53125	0.00215	0.0389359	yes
AT1G78460	AT1G78460	AT1G78460 SOUL heme-binding family protein	1:29518183-29519323	wt_dd18	mut_dd18	OK	55.8694	38.1432	-0.550634	0.68272	-1.62678	0.0021	0.0383727	yes
AT2G21840	AT2G21840	AT2G21840 Cysteine/Histidine-rich C1 domain family protein	2:9307023-9310358	wt_dd18	mut_dd18	OK	13.4225	9.16246	-0.550843	0.682621	-1.26744	0.00265	0.0459024	yes
AT3G27190	AT3G27190	UKL2 uridine kinase-like 2	3:10039197-10043066	wt_dd18	mut_dd18	OK	55.4509	37.8458	-0.551078	0.68251	-1.64283	0.0001	0.00350622	yes
AT1G21400	AT1G21400	AT1G21400 Thiamin diphosphate-binding fold (THDP-binding) superfamil	1:7493212-7496741	wt_dd18	mut_dd18	OK	101.963	69.5517	-0.551883	0.682129	-1.40094	0.0014	0.0285642	yes
AT5G40240	AT5G40240	UMAMIT40 nodulin MtN21 /EamA-like transporter family protein	5:16081987-16085213	wt_dd18	mut_dd18	OK	44.9678	30.5969	-0.555508	0.680417	-1.3667	0.001	0.0218997	yes
AT3G22370	AT3G22370	AOX1A alternative oxidase 1A	3:7906520-7908746	wt_dd18	mut_dd18	OK	30.9589	21.0617	-0.555731	0.680312	-1.48655	0.0016	0.0314744	yes
AT4G18010	AT4G18010	IP5PII myo-inositol polyphosphate 5-phosphatase 2	4:9990987-9994524	wt_dd18	mut_dd18	OK	18.1445	12.3412	-0.556051	0.680161	-1.27822	0.00175	0.0334527	yes
AT5G47560	AT5G47560	TDT tonoplast dicarboxylate transporter	5:19287368-19291103	wt_dd18	mut_dd18	OK	239.613	162.794	-0.557663	0.679402	-1.48434	0.0009	0.0203689	yes
AT1G71880	AT1G71880	SUC1 sucrose-proton symporter 1	1:27054029-27056464	wt_dd18	mut_dd18	OK	67.3342	45.737	-0.557976	0.679254	-1.66463	0.0001	0.00350622	yes
AT1G68850	AT1G68850	AT1G68850 Peroxidase superfamily protein	1:25883555-25885261	wt_dd18	mut_dd18	OK	43.4128	29.4715	-0.5588	0.678867	-1.58585	0.00095	0.0211934	yes
AT4G18930	AT4G18930	AT4G18930 RNA ligase/cyclic nucleotide phosphodiesterase family prot	4:10370432-10372045	wt_dd18	mut_dd18	OK	49.8052	33.7638	-0.56082	0.677917	-1.61459	0.001	0.0218997	yes
AT4G25390	AT4G25390	AT4G25390 Protein kinase superfamily protein	4:12977191-12979721	wt_dd18	mut_dd18	OK	14.2219	9.63945	-0.561091	0.677789	-1.18769	0.0029	0.0490608	yes
AT4G23570	AT4G23570	SGT1A phosphatase-like protein	4:12299748-12302935	wt_dd18	mut_dd18	OK	67.2773	45.5669	-0.562135	0.677299	-1.49012	0.00025	0.00739832	yes
AT1G54030	AT1G54030	MVP1 GDSL-like Lipase/Acylhydrolase superfamily protein	1:20167596-20169684	wt_dd18	mut_dd18	OK	95.2159	64.4326	-0.563412	0.6767	-1.48761	0.00025	0.00739832	yes
AT5G61600	AT5G61600	ERF104 ethylene response factor 104	5:24766343-24767732	wt_dd18	mut_dd18	OK	44.9562	30.3263	-0.567949	0.674575	-1.63108	0.00125	0.0262422	yes
AT4G00700	AT4G00700	AT4G00700 C2 calcium/lipid-binding plant phosphoribosyltransferase f	4:281131-289575	wt_dd18	mut_dd18	OK	14.5171	9.78846	-0.568598	0.674272	-1.24421	0.00265	0.0459024	yes
AT3G46530	AT3G46530	RPP13 NB-ARC domain-containing disease resistance protein	3:17128210-17133462	wt_dd18	mut_dd18	OK	14.1342	9.52546	-0.569325	0.673932	-1.32882	0.00165	0.0321465	yes
AT3G59210	AT3G59210	AT3G59210 F-box/RNI-like superfamily protein	3:21889475-21891944	wt_dd18	mut_dd18	OK	33.5897	22.6165	-0.570643	0.673317	-1.43297	0.00025	0.00739832	yes
AT4G33030	AT4G33030	SQD1 sulfoquinovosyldiacylglycerol 1	4:15935372-15937833	wt_dd18	mut_dd18	OK	52.4304	35.2893	-0.571174	0.673069	-1.68343	0.00035	0.00969352	yes
AT4G19880	AT4G19880	AT4G19880 Glutathione S-transferase family protein	4:10784346-10786556	wt_dd18	mut_dd18	OK	164.295	110.537	-0.571758	0.672796	-1.55207	0.00015	0.00491947	yes
AT1G56145	AT1G56145	AT1G56145 Leucine-rich repeat transmembrane protein kinase	1:21008056-21014095	wt_dd18	mut_dd18	OK	20.5478	13.8195	-0.572283	0.672552	-1.44099	0.00075	0.0176838	yes
AT2G36950	AT2G36950	AT2G36950 Heavy metal transport/detoxification superfamily protein G	2:15514922-15517002	wt_dd18	mut_dd18	OK	129.591	87.1498	-0.572401	0.672497	-1.76826	0.0001	0.00350622	yes
AT2G43535	AT2G43535	AT2G43535 Scorpion toxin-like knottin superfamily protein	2:18070959-18071826	wt_dd18	mut_dd18	OK	400.669	269.214	-0.573658	0.671911	-2.00487	0.0006	0.0147465	yes
AT1G49050	AT1G49050	AT1G49050 Eukaryotic aspartyl protease family protein	1:18150465-18153364	wt_dd18	mut_dd18	OK	30.7438	20.6338	-0.575285	0.671154	-1.38558	0.00055	0.0137507	yes
AT5G18310	AT5G18310	AT5G18310 ubiquitin hydrolase	5:6061297-6063372	wt_dd18	mut_dd18	OK	84.8514	56.9415	-0.57546	0.671072	-1.54223	0.0001	0.00350622	yes
AT4G20390	AT4G20390	AT4G20390 Uncharacterized protein family (UPF0497)	4:11004502-11008076	wt_dd18	mut_dd18	OK	154.975	103.873	-0.577215	0.670256	-1.2967	0.00175	0.0334527	yes
AT5G26340	AT5G26340	MSS1 Major facilitator superfamily protein	5:9243397-9247540	wt_dd18	mut_dd18	OK	21.8562	14.6371	-0.578414	0.6697	-1.47452	0.0007	0.0166402	yes
AT3G27890	AT3G27890	NQR NADPH:quinone oxidoreductase	3:10350594-10352033	wt_dd18	mut_dd18	OK	110.168	73.779	-0.578426	0.669694	-1.92916	0.0003	0.00858999	yes
AT3G11320	AT3G11320	AT3G11320 Nucleotide-sugar transporter family protein	3:3546275-3548877	wt_dd18	mut_dd18	OK	21.9719	14.7107	-0.578795	0.669523	-1.47315	0.00135	0.0277955	yes
AT3G44550	AT3G44550	FAR5 fatty acid reductase 5	3:16137575-16142270	wt_dd18	mut_dd18	OK	25.8883	17.3293	-0.579086	0.669388	-1.28343	0.00275	0.0472316	yes
AT1G03850	AT1G03850	GRXS13 Glutaredoxin family protein	1:975870-977911	wt_dd18	mut_dd18	OK	202.394	135.43	-0.579621	0.66914	-1.56436	5e-05	0.00194082	yes
AT3G58550	AT3G58550	AT3G58550 Bifunctional inhibitor/lipid-transfer protein/seed storage	3:21648560-21650347	wt_dd18	mut_dd18	OK	140.417	93.8185	-0.581769	0.668144	-1.50054	0.00025	0.00739832	yes
AT5G37690	AT5G37690	AT5G37690 SGNH hydrolase-type esterase superfamily protein	5:14973352-14976229	wt_dd18	mut_dd18	OK	61.1099	40.7722	-0.583821	0.667194	-1.5071	0.00035	0.00969352	yes
AT3G17110	AT3G17110	AT3G17110 pseudo of glycine-rich protein Pseudo	3:5837811-5838739	wt_dd18	mut_dd18	OK	47.6845	31.809	-0.584087	0.667071	-1.65466	0.00195	0.0363851	yes
AT5G24290	AT5G24290	MEB2 Vacuolar iron transporter (VIT) family protein	5:8263110-8265748	wt_dd18	mut_dd18	OK	27.4023	18.2628	-0.585389	0.66647	-1.34751	0.00095	0.0211934	yes
AT3G19390	AT3G19390	AT3G19390 Granulin repeat cysteine protease family protein	3:6722824-6725110	wt_dd18	mut_dd18	OK	45.3696	30.2304	-0.585727	0.666313	-1.72567	0.0001	0.00350622	yes
AT3G45650	AT3G45650	NAXT1 nitrate excretion transporter1	3:16758876-16761430	wt_dd18	mut_dd18	OK	26.2804	17.484	-0.587956	0.665285	-1.36885	0.0004	0.0106427	yes
AT4G31550	AT4G31550	WRKY11 WRKY DNA-binding protein 11	4:15289787-15291934	wt_dd18	mut_dd18	OK	48.9551	32.5574	-0.588474	0.665046	-1.3844	0.00075	0.0176838	yes
AT3G12580	AT3G12580	HSP70 heat shock protein 70	3:3991116-3993886	wt_dd18	mut_dd18	OK	364.118	241.888	-0.59007	0.664311	-1.45551	0.0013	0.0269574	yes
AT5G63680	AT5G63680	AT5G63680 Pyruvate kinase family protein	5:25490064-25492763	wt_dd18	mut_dd18	OK	69.4928	46.1545	-0.590392	0.664162	-1.5887	0.00025	0.00739832	yes
AT1G73260	AT1G73260	KTI1 kunitz trypsin inhibitor 1	1:27547097-27548282	wt_dd18	mut_dd18	OK	425.824	282.689	-0.591042	0.663863	-1.86604	0.00015	0.00491947	yes
AT3G56410	AT3G56410	AT3G56410 hypothetical protein (DUF3133)	3:20915471-20921502	wt_dd18	mut_dd18	OK	24.3155	16.1322	-0.591933	0.663453	-1.53791	0.0001	0.00350622	yes
AT4G02050	AT4G02050	STP7 sugar transporter protein 7	4:897471-905591	wt_dd18	mut_dd18	OK	70.4712	46.7395	-0.592391	0.663243	-1.61687	0.00055	0.0137507	yes
AT3G25585	AT3G25585	AAPT2 aminoalcoholphosphotransferase	3:9295174-9298746	wt_dd18	mut_dd18	OK	79.277	52.539	-0.593514	0.662727	-1.61735	0.00015	0.00491947	yes
AT4G17500	AT4G17500	ERF-1 ethylene responsive element binding factor 1	4:9759202-9760391	wt_dd18	mut_dd18	OK	58.1773	38.5554	-0.593525	0.662722	-1.76415	0.0004	0.0106427	yes
AT1G18390	AT1G18390	AT1G18390 Serine/Threonine kinase family catalytic domain protein Ge	1:6325535-6330179	wt_dd18	mut_dd18	OK	31.5107	20.8782	-0.593847	0.662574	-1.4843	0.00055	0.0137507	yes
AT1G59590	AT1G59590	ZCF37 ZCF37	1:21887587-21888792	wt_dd18	mut_dd18	OK	49.6717	32.9002	-0.594328	0.662353	-1.69712	0.00065	0.0157091	yes
AT3G20410	AT3G20410	CPK9 calmodulin-domain protein kinase 9	3:7115818-7119144	wt_dd18	mut_dd18	OK	93.7137	62.0627	-0.594534	0.662258	-1.65553	0.0001	0.00350622	yes
AT3G22200	AT3G22200	POP2 Pyridoxal phosphate (PLP)-dependent transferases superfamily pr	3:7835143-7839467	wt_dd18	mut_dd18	OK	142.396	94.1429	-0.596983	0.661135	-1.72265	5e-05	0.00194082	yes
AT1G55450	AT1G55450	AT1G55450 S-adenosyl-L-methionine-dependent methyltransferases super	1:20704914-20707071	wt_dd18	mut_dd18	OK	60.0766	39.6772	-0.598492	0.660444	-1.50605	0.0002	0.00623687	yes
AT1G62422	AT1G62422	AT1G62422 hypothetical protein	1:23100118-23101335	wt_dd18	mut_dd18	OK	34.3335	22.6653	-0.599133	0.660151	-1.55537	0.0021	0.0383727	yes
AT3G60140	AT3G60140	DIN2 Glycosyl hydrolase superfamily protein	3:22216539-22220824	wt_dd18	mut_dd18	OK	112.18	73.9821	-0.600563	0.659497	-1.51904	0.00025	0.00739832	yes
AT2G17220	AT2G17220	Kin3 Protein kinase superfamily protein	2:7487645-7490199	wt_dd18	mut_dd18	OK	34.4097	22.6852	-0.601059	0.65927	-1.45936	0.0005	0.0128325	yes
AT1G30400	AT1G30400	ABCC1 multidrug resistance-associated protein 1	1:10727316-10738092	wt_dd18	mut_dd18	OK	56.7583	37.3987	-0.601841	0.658913	-1.62221	0.00025	0.00739832	yes
AT5G13580	AT5G13580	ABCG6 ABC-2 type transporter family protein	5:4370691-4373201	wt_dd18	mut_dd18	OK	34.2414	22.5499	-0.602625	0.658555	-1.72046	0.00015	0.00491947	yes
AT3G62270	AT3G62270	AT3G62270 HCO3- transporter family	3:23042211-23046153	wt_dd18	mut_dd18	OK	48.7239	32.084	-0.602776	0.658486	-1.67631	0.00025	0.00739832	yes
AT1G31540	AT1G31540	AT1G31540 Disease resistance protein (TIR-NBS-LRR class) family	1:11288377-11293799	wt_dd18	mut_dd18	OK	6.37967	4.19542	-0.604665	0.657624	-1.20367	0.002	0.0371133	yes
AT2G28780	AT2G28780	AT2G28780 P-hydroxybenzoic acid efflux pump subunit	2:12339850-12343443	wt_dd18	mut_dd18	OK	13.287	8.73767	-0.604691	0.657612	-1.42248	0.0014	0.0285642	yes
AT5G53990	AT5G53990	AT5G53990 UDP-Glycosyltransferase superfamily protein	5:21915467-21917225	wt_dd18	mut_dd18	OK	23.0776	15.1279	-0.609283	0.655522	-1.45933	0.0016	0.0314744	yes
AT3G02910	AT3G02910	AT3G02910 AIG2-like (avirulence induced ) family protein	3:649762-650933	wt_dd18	mut_dd18	OK	60.8229	39.8085	-0.61154	0.654498	-1.46384	0.0006	0.0147465	yes
AT1G05710	AT1G05710	AT1G05710 basic helix-loop-helix (bHLH) DNA-binding superfamily prot	1:1714817-1717290	wt_dd18	mut_dd18	OK	27.1096	17.72	-0.613425	0.653643	-1.18191	0.002	0.0371133	yes
AT3G28345	AT3G28345	ABCB15 ABC transporter family protein	3:10593689-10599042	wt_dd18	mut_dd18	OK	25.249	16.493	-0.614372	0.653214	-1.59048	0.00025	0.00739832	yes
AT5G58860	AT5G58860	CYP86A1 cytochrome P450, family 86, subfamily A, polypeptide 1	5:23765790-23768111	wt_dd18	mut_dd18	OK	118.783	77.5786	-0.6146	0.653111	-1.88899	5e-05	0.00194082	yes
AT3G56460	AT3G56460	AT3G56460 GroES-like zinc-binding alcohol dehydrogenase family prote	3:20930556-20934540	wt_dd18	mut_dd18	OK	76.2092	49.7709	-0.614664	0.653082	-1.72962	0.0002	0.00623687	yes
AT4G15530	AT4G15530	PPDK pyruvate orthophosphate dikinase	4:8862743-8870979	wt_dd18	mut_dd18	OK	60.7495	39.6588	-0.615231	0.652825	-1.48523	0.0004	0.0106427	yes
AT5G07460	AT5G07460	PMSR2 peptidemethionine sulfoxide reductase 2	5:2360629-2362228	wt_dd18	mut_dd18	OK	93.9783	61.2932	-0.616601	0.652206	-1.87767	0.0002	0.00623687	yes
AT3G12350	AT3G12350	AT3G12350 F-box family protein	3:3931450-3933404	wt_dd18	mut_dd18	OK	35.0575	22.8442	-0.617896	0.651621	-1.49081	0.0003	0.00858999	yes
AT4G18360	AT4G18360	GOX3 Aldolase-type TIM barrel family protein	4:10145894-10148764	wt_dd18	mut_dd18	OK	42.2439	27.4986	-0.619382	0.65095	-1.45722	0.00045	0.0117573	yes
AT2G31880	AT2G31880	SOBIR1 Leucine-rich repeat protein kinase family protein	2:13554869-13559880	wt_dd18	mut_dd18	OK	65.3955	42.5277	-0.620789	0.650315	-1.64463	0.00035	0.00969352	yes
AT4G30140	AT4G30140	CDEF1 GDSL-like Lipase/Acylhydrolase superfamily protein	4:14734454-14740742	wt_dd18	mut_dd18	OK	68.5997	44.6049	-0.621001	0.65022	-1.51238	0.00025	0.00739832	yes
AT5G62680	AT5G62680	GTR2 Major facilitator superfamily protein	5:25159207-25168060	wt_dd18	mut_dd18	OK	98.4385	64.0008	-0.621133	0.65016	-1.3236	0.0016	0.0314744	yes
AT2G37710	AT2G37710	RLK receptor lectin kinase	2:15814530-15817088	wt_dd18	mut_dd18	OK	70.2314	45.6093	-0.622788	0.649415	-1.79068	5e-05	0.00194082	yes
AT1G61820	AT1G61820	BGLU46 beta glucosidase 46	1:22835077-22838635	wt_dd18	mut_dd18	OK	31.1809	20.2396	-0.623478	0.649104	-1.51337	0.0006	0.0147465	yes
AT3G51860	AT3G51860	CAX3 cation exchanger 3	3:19239304-19242913	wt_dd18	mut_dd18	OK	34.5956	22.4332	-0.624954	0.64844	-1.52997	0.00035	0.00969352	yes
AT2G43590	AT2G43590	AT2G43590 Chitinase family protein	2:18081303-18082776	wt_dd18	mut_dd18	OK	83.4884	54.1312	-0.625114	0.648369	-1.75833	0.0006	0.0147465	yes
AT4G39675	AT4G39675	AT4G39675 hypothetical protein	4:18413774-18414240	wt_dd18	mut_dd18	OK	181.837	117.831	-0.625931	0.648001	-2.64862	0.00045	0.0117573	yes
AT5G08240	AT5G08240	AT5G08240 transmembrane protein	5:2650836-2652535	wt_dd18	mut_dd18	OK	93.5261	60.5439	-0.627386	0.647348	-1.87359	5e-05	0.00194082	yes
AT3G44540	AT3G44540	FAR4 fatty acid reductase 4	3:16123413-16128030	wt_dd18	mut_dd18	OK	11.6839	7.55436	-0.629145	0.646559	-1.22746	0.0029	0.0490608	yes
AT5G20400	AT5G20400	AT5G20400 2-oxoglutarate (2OG) and Fe(II)-dependent oxygenase superf	5:6894725-6896350	wt_dd18	mut_dd18	OK	35.6977	23.0746	-0.629528	0.646388	-1.69478	0.00035	0.00969352	yes
AT5G66480	AT5G66480	AT5G66480 bacteriophage N4 adsorption B protein	5:26544540-26547000	wt_dd18	mut_dd18	OK	16.1426	10.4297	-0.630181	0.646095	-1.39864	0.00245	0.0431749	yes
AT4G01720	AT4G01720	WRKY47 WRKY family transcription factor	4:744803-748554	wt_dd18	mut_dd18	OK	25.4839	16.4568	-0.6309	0.645773	-1.65028	0.0002	0.00623687	yes
AT4G04960	AT4G04960	AT4G04960 Concanavalin A-like lectin protein kinase family protein G	4:2532905-2535386	wt_dd18	mut_dd18	OK	22.371	14.4124	-0.634322	0.644244	-1.51177	0.00035	0.00969352	yes
AT5G44380	AT5G44380	AT5G44380 FAD-binding Berberine family protein	5:17878671-17881495	wt_dd18	mut_dd18	OK	199.665	128.39	-0.637054	0.643025	-1.56687	0.0002	0.00623687	yes
AT5G52640	AT5G52640	HSP90.1 heat shock-like protein	5:21352556-21355147	wt_dd18	mut_dd18	OK	107.091	68.7784	-0.638808	0.642243	-1.92583	5e-05	0.00194082	yes
AT2G19130	AT2G19130	AT2G19130 S-locus lectin protein kinase family protein	2:8293639-8296485	wt_dd18	mut_dd18	OK	24.8685	15.9693	-0.639018	0.64215	-1.71289	0.0001	0.00350622	yes
AT4G24160	AT4G24160	AT4G24160 alpha/beta-Hydrolases superfamily protein	4:12539655-12542489	wt_dd18	mut_dd18	OK	25.8603	16.6053	-0.639097	0.642115	-1.45523	0.0004	0.0106427	yes
AT4G32650	AT4G32650	KAT3 potassium channel protein	4:15751270-15755047	wt_dd18	mut_dd18	OK	50.9218	32.6776	-0.639983	0.641721	-1.69489	5e-05	0.00194082	yes
AT4G38080	AT4G38080	AT4G38080 hydroxyproline-rich glycoprotein family protein	4:17881503-17883612	wt_dd18	mut_dd18	OK	690.655	442.948	-0.640828	0.641345	-1.5919	0.00015	0.00491947	yes
AT5G13330	AT5G13330	Rap2.6L related to AP2 6l	5:4271729-4274674	wt_dd18	mut_dd18	OK	57.6789	36.9449	-0.642669	0.640527	-1.90562	0.0001	0.00350622	yes
AT1G66880	AT1G66880	AT1G66880 Protein kinase superfamily protein	1:24945483-24955694	wt_dd18	mut_dd18	OK	14.2352	9.11608	-0.642978	0.64039	-1.4071	0.00165	0.0321465	yes
AT1G53940	AT1G53940	GLIP2 GDSL-motif lipase 2	1:20143143-20144974	wt_dd18	mut_dd18	OK	25.6384	16.3919	-0.645324	0.639349	-1.32126	0.001	0.0218997	yes
AT2G24180	AT2G24180	CYP71B6 cytochrome p450 71b6	2:10281717-10285098	wt_dd18	mut_dd18	OK	72.3761	46.2735	-0.645328	0.639347	-1.9391	5e-05	0.00194082	yes
AT3G10500	AT3G10500	NAC053 NAC domain containing protein 53	3:3271216-3274176	wt_dd18	mut_dd18	OK	34.6884	22.158	-0.646624	0.638773	-1.66217	5e-05	0.00194082	yes
AT3G11820	AT3G11820	SYP121 syntaxin of plants 121	3:3729304-3731251	wt_dd18	mut_dd18	OK	64.2672	41.0469	-0.646811	0.638691	-1.73033	5e-05	0.00194082	yes
AT4G14580	AT4G14580	CIPK4 CBL-interacting protein kinase 4	4:8367662-8369312	wt_dd18	mut_dd18	OK	25.7395	16.4366	-0.647073	0.638575	-1.58971	0.001	0.0218997	yes
AT3G04110	AT3G04110	GLR1.1 glutamate receptor 1.1	3:1077235-1080504	wt_dd18	mut_dd18	OK	11.4988	7.34186	-0.647268	0.638488	-1.33078	0.00115	0.0245233	yes
AT1G21100	AT1G21100	IGMT1 O-methyltransferase family protein	1:7386761-7388512	wt_dd18	mut_dd18	OK	256.603	163.808	-0.647533	0.638371	-1.77267	0.00025	0.00739832	yes
AT5G67340	AT5G67340	AT5G67340 ARM repeat superfamily protein	5:26864394-26867847	wt_dd18	mut_dd18	OK	10.4048	6.64123	-0.647724	0.638286	-1.25851	0.00245	0.0431749	yes
AT2G01520	AT2G01520	MLP328 MLP-like protein 328	2:235924-237253	wt_dd18	mut_dd18	OK	109.365	69.7768	-0.648338	0.638015	-1.92634	0.0003	0.00858999	yes
AT2G23540	AT2G23540	AT2G23540 GDSL-like Lipase/Acylhydrolase superfamily protein	2:10024149-10026258	wt_dd18	mut_dd18	OK	161.253	102.658	-0.651484	0.636625	-2.0366	5e-05	0.00194082	yes
AT1G27730	AT1G27730	STZ salt tolerance zinc finger	1:9648020-9649323	wt_dd18	mut_dd18	OK	20.1531	12.8264	-0.651883	0.636449	-1.46277	0.00295	0.0497822	yes
AT1G75270	AT1G75270	DHAR2 dehydroascorbate reductase 2	1:28250074-28251469	wt_dd18	mut_dd18	OK	43.5457	27.7036	-0.652458	0.636195	-1.77249	0.0004	0.0106427	yes
AT1G29280	AT1G29280	WRKY65 WRKY DNA-binding protein 65	1:10236336-10237990	wt_dd18	mut_dd18	OK	83.2519	52.9583	-0.652628	0.636121	-1.94377	5e-05	0.00194082	yes
AT5G15870	AT5G15870	AT5G15870 glycosyl hydrolase family 81 protein	5:5182366-5184948	wt_dd18	mut_dd18	OK	16.8165	10.6723	-0.656012	0.63463	-1.62514	0.0003	0.00858999	yes
AT5G62630	AT5G62630	HIPL2 hipl2 protein precursor	5:25143517-25146587	wt_dd18	mut_dd18	OK	30.9876	19.6508	-0.657103	0.63415	-1.83915	5e-05	0.00194082	yes
AT3G53510	AT3G53510	ABCG20 ABC-2 type transporter family protein	3:19837147-19839983	wt_dd18	mut_dd18	OK	13.5028	8.54843	-0.659532	0.633084	-1.55045	0.0005	0.0128325	yes
AT3G05690	AT3G05690	NF-YA2 nuclear factor Y, subunit A2	3:1676503-1679061	wt_dd18	mut_dd18	OK	26.6503	16.8638	-0.660221	0.632781	-1.40636	0.0005	0.0128325	yes
AT5G11650	AT5G11650	AT5G11650 alpha/beta-Hydrolases superfamily protein	5:3744697-3747198	wt_dd18	mut_dd18	OK	30.8364	19.504	-0.660868	0.632498	-1.50006	0.00025	0.00739832	yes
AT4G34710	AT4G34710	ADC2 arginine decarboxylase 2	4:16560029-16563044	wt_dd18	mut_dd18	OK	372.482	235.401	-0.662048	0.631981	-1.3515	0.00135	0.0277955	yes
AT5G01600	AT5G01600	FER1 ferretin 1	5:226971-230051	wt_dd18	mut_dd18	OK	328.149	207.35	-0.662288	0.631875	-1.66592	5e-05	0.00194082	yes
AT5G44550	AT5G44550	AT5G44550 Uncharacterized protein family (UPF0497)	5:17941841-17943283	wt_dd18	mut_dd18	OK	242.048	152.796	-0.663683	0.631265	-2.28539	5e-05	0.00194082	yes
AT1G17020	AT1G17020	SRG1 senescence-related 1	1:5820079-5822013	wt_dd18	mut_dd18	OK	42.8912	27.0731	-0.663821	0.631204	-1.80032	0.00015	0.00491947	yes
AT2G18370	AT2G18370	AT2G18370 Bifunctional inhibitor/lipid-transfer protein/seed storage	2:7980531-7981868	wt_dd18	mut_dd18	OK	122.406	77.244	-0.664184	0.631046	-2.21711	5e-05	0.00194082	yes
AT2G37360	AT2G37360	ABCG2 ABC-2 type transporter family protein	2:15673409-15676081	wt_dd18	mut_dd18	OK	22.6703	14.2987	-0.664919	0.630724	-1.53342	0.00085	0.0195202	yes
AT5G53970	AT5G53970	TAT7 Tyrosine transaminase family protein	5:21910470-21912809	wt_dd18	mut_dd18	OK	14.8735	9.38017	-0.66506	0.630662	-1.4091	0.00285	0.0484572	yes
AT2G05440	AT2G05440	GRP9 GLYCINE RICH PROTEIN 9	2:1993037-1994177	wt_dd18	mut_dd18	OK	663.281	418.222	-0.665351	0.630535	-1.55016	5e-05	0.00194082	yes
AT1G21130	AT1G21130	IGMT4 O-methyltransferase family protein	1:7398813-7400736	wt_dd18	mut_dd18	OK	73.9528	46.6245	-0.665517	0.630463	-1.69758	5e-05	0.00194082	yes
AT5G40690	AT5G40690	AT5G40690 histone-lysine N-methyltransferase trithorax-like protein	5:16290385-16291713	wt_dd18	mut_dd18	OK	19.1561	12.0744	-0.665848	0.630318	-1.46616	0.0023	0.0411749	yes
AT5G41410	AT5G41410	BEL1 POX (plant homeobox) family protein	5:16579935-16584077	wt_dd18	mut_dd18	OK	10.7881	6.79527	-0.666842	0.629884	-1.42741	0.0013	0.0269574	yes
AT1G53310	AT1G53310	PPC1 phosphoenolpyruvate carboxylase 1	1:19883934-19888413	wt_dd18	mut_dd18	OK	57.5293	36.1754	-0.669288	0.628817	-1.76468	5e-05	0.00194082	yes
AT4G01750	AT4G01750	RGXT2 rhamnogalacturonan xylosyltransferase 2	4:756347-758725	wt_dd18	mut_dd18	OK	22.7842	14.3195	-0.670048	0.628486	-1.64165	0.00035	0.00969352	yes
AT2G18730	AT2G18730	DGK3 diacylglycerol kinase 3	2:8118735-8121947	wt_dd18	mut_dd18	OK	30.8665	19.3863	-0.671003	0.62807	-1.82001	0.0002	0.00623687	yes
AT5G39050	AT5G39050	PMAT1 HXXXD-type acyl-transferase family protein	5:15634443-15636480	wt_dd18	mut_dd18	OK	20.2097	12.6892	-0.671444	0.627878	-1.63433	0.0004	0.0106427	yes
AT4G33050	AT4G33050	EDA39 calmodulin-binding family protein	4:15944198-15947072	wt_dd18	mut_dd18	OK	37.0655	23.2584	-0.672323	0.627495	-1.64608	5e-05	0.00194082	yes
AT4G37070	AT4G37070	PLP1 Acyl transferase/acyl hydrolase/lysophospholipase superfamily p	4:17464593-17467186	wt_dd18	mut_dd18	OK	81.7469	51.2703	-0.673041	0.627183	-1.70162	5e-05	0.00194082	yes
AT2G43150	AT2G43150	AT2G43150 Proline-rich extensin-like family protein	2:17945661-17947155	wt_dd18	mut_dd18	OK	1361.16	853.547	-0.673299	0.627071	-1.45676	0.0025	0.0438656	yes
AT5G23190	AT5G23190	CYP86B1 cytochrome P450, family 86, subfamily B, polypeptide 1	5:7803140-7805968	wt_dd18	mut_dd18	OK	28.589	17.9252	-0.673472	0.626996	-1.82402	5e-05	0.00194082	yes
AT1G64400	AT1G64400	LACS3 AMP-dependent synthetase and ligase family protein	1:23915569-23919835	wt_dd18	mut_dd18	OK	13.2859	8.31808	-0.675578	0.626081	-1.51473	0.001	0.0218997	yes
AT4G24130	AT4G24130	AT4G24130 DUF538 family protein (Protein of unknown function, DUF538	4:12527674-12528686	wt_dd18	mut_dd18	OK	49.4311	30.9408	-0.675909	0.625938	-1.91287	0.00055	0.0137507	yes
AT2G26530	AT2G26530	AR781 AR781, pheromone receptor-like protein (DUF1645)	2:11282662-11284272	wt_dd18	mut_dd18	OK	19.8889	12.445	-0.676393	0.625728	-1.31487	0.0014	0.0285642	yes
AT5G08790	AT5G08790	ATAF2 NAC (No Apical Meristem) domain transcriptional regulator supe	5:2856739-2860558	wt_dd18	mut_dd18	OK	61.7258	38.6191	-0.676559	0.625656	-1.53764	0.0004	0.0106427	yes
AT1G70740	AT1G70740	AT1G70740 Protein kinase superfamily protein	1:26673562-26676042	wt_dd18	mut_dd18	OK	13.0432	8.1471	-0.678935	0.624626	-1.27886	0.0017	0.0327125	yes
AT1G13300	AT1G13300	HRS1 myb-like transcription factor family protein	1:4556877-4558793	wt_dd18	mut_dd18	OK	66.6213	41.6021	-0.679328	0.624456	-1.9681	0.0001	0.00350622	yes
AT1G15380	AT1G15380	GLYI4 Lactoylglutathione lyase / glyoxalase I family protein	1:5290581-5292582	wt_dd18	mut_dd18	OK	291.068	181.616	-0.680465	0.623964	-1.71632	5e-05	0.00194082	yes
AT4G36990	AT4G36990	HSF4 heat shock factor 4	4:17440176-17442151	wt_dd18	mut_dd18	OK	123.305	76.7492	-0.684011	0.622432	-2.10695	5e-05	0.00194082	yes
AT1G12010	AT1G12010	AT1G12010 2-oxoglutarate (2OG) and Fe(II)-dependent oxygenase superf	1:4056164-4057968	wt_dd18	mut_dd18	OK	22.5012	13.9942	-0.685176	0.62193	-1.61876	0.00085	0.0195202	yes
AT5G19410	AT5G19410	ABCG23 ABC-2 type transporter family protein	5:6545122-6547177	wt_dd18	mut_dd18	OK	13.9685	8.68436	-0.68569	0.621708	-1.34139	0.0018	0.0342152	yes
AT1G62790	AT1G62790	AT1G62790 Bifunctional inhibitor/lipid-transfer protein/seed storage	1:23252139-23257546	wt_dd18	mut_dd18	OK	182.79	113.611	-0.686085	0.621538	-2.05781	0.0003	0.00858999	yes
AT2G02390	AT2G02390	GSTZ1 glutathione S-transferase zeta 1	2:628729-634994	wt_dd18	mut_dd18	OK	76.4095	47.4713	-0.686697	0.621275	-1.79658	0.00015	0.00491947	yes
AT2G39210	AT2G39210	AT2G39210 Major facilitator superfamily protein	2:16366101-16368570	wt_dd18	mut_dd18	OK	73.6451	45.7377	-0.687207	0.621055	-2.01076	5e-05	0.00194082	yes
AT3G25610	AT3G25610	AT3G25610 ATPase E1-E2 type family protein / haloacid dehalogenase-l	3:9308743-9313599	wt_dd18	mut_dd18	OK	16.5192	10.2549	-0.687832	0.620786	-1.78003	5e-05	0.00194082	yes
AT2G36380	AT2G36380	ABCG34 pleiotropic drug resistance 6	2:15257417-15263808	wt_dd18	mut_dd18	OK	58.6142	36.3493	-0.689323	0.620145	-1.89763	5e-05	0.00194082	yes
AT3G13760	AT3G13760	AT3G13760 Cysteine/Histidine-rich C1 domain family protein	3:4517495-4519627	wt_dd18	mut_dd18	OK	10.4629	6.48183	-0.690804	0.619509	-1.38089	0.00215	0.0389359	yes
AT3G55740	AT3G55740	PROT2 proline transporter 2	3:20695432-20698292	wt_dd18	mut_dd18	OK	14.6868	9.0747	-0.694598	0.617881	-1.3139	0.00105	0.0227493	yes
AT4G01480	AT4G01480	PPa5 pyrophosphorylase 5	4:626068-628070	wt_dd18	mut_dd18	OK	124.247	76.7255	-0.695437	0.617522	-1.75047	5e-05	0.00194082	yes
AT3G03855	AT3G03855	AT3G03855 pseudo of Disease resistance protein (TIR-NBS-LRR clas	3:986940-991617	wt_dd18	mut_dd18	OK	7.28207	4.49039	-0.697506	0.616637	-1.52354	0.00075	0.0176838	yes
AT1G13080	AT1G13080	CYP71B2 cytochrome P450, family 71, subfamily B, polypeptide 2	1:4459001-4460996	wt_dd18	mut_dd18	OK	25.3385	15.6011	-0.699684	0.615707	-1.56821	0.00025	0.00739832	yes
AT1G56600	AT1G56600	GolS2 galactinol synthase 2	1:21207536-21209635	wt_dd18	mut_dd18	OK	21.0273	12.942	-0.700205	0.615485	-1.56133	0.0016	0.0314744	yes
AT5G54860	AT5G54860	AT5G54860 Major facilitator superfamily protein	5:22284424-22287206	wt_dd18	mut_dd18	OK	11.7058	7.2002	-0.701114	0.615097	-1.43124	0.0019	0.0356487	yes
AT5G25140	AT5G25140	CYP71B13 cytochrome P450, family 71, subfamily B, polypeptide 13 Gen	5:8672315-8674749	wt_dd18	mut_dd18	OK	32.3412	19.8905	-0.701295	0.61502	-1.83949	5e-05	0.00194082	yes
AT4G34150	AT4G34150	AT4G34150 Calcium-dependent lipid-binding (CaLB domain) family prote	4:16354856-16359565	wt_dd18	mut_dd18	OK	46.9996	28.8826	-0.70245	0.614528	-1.54539	0.00215	0.0389359	yes
AT5G25820	AT5G25820	AT5G25820 Exostosin family protein	5:8997099-9000345	wt_dd18	mut_dd18	OK	13.6995	8.41826	-0.70253	0.614494	-1.56314	0.00055	0.0137507	yes
AT4G20830	AT4G20830	AT4G20830 FAD-binding Berberine family protein	4:11155452-11157806	wt_dd18	mut_dd18	OK	201.109	123.305	-0.70575	0.613124	-2.07589	5e-05	0.00194082	yes
AT5G43180	AT5G43180	AT5G43180 transmembrane protein, putative (Protein of unknown functi	5:17336290-17337884	wt_dd18	mut_dd18	OK	31.1622	19.0891	-0.707051	0.612571	-1.6753	0.0017	0.0327125	yes
AT4G33300	AT4G33300	ADR1-L1 ADR1-like 1	4:16049572-16056611	wt_dd18	mut_dd18	OK	55.4791	33.9268	-0.709522	0.611523	-1.98164	5e-05	0.00194082	yes
AT5G36160	AT5G36160	AT5G36160 Tyrosine transaminase family protein	5:14232884-14235226	wt_dd18	mut_dd18	OK	21.3326	13.0408	-0.710031	0.611307	-1.72089	0.0004	0.0106427	yes
AT4G01070	AT4G01070	GT72B1 UDP-Glycosyltransferase superfamily protein	4:461512-463556	wt_dd18	mut_dd18	OK	174.727	106.652	-0.712191	0.610392	-1.80959	5e-05	0.00194082	yes
AT3G52710	AT3G52710	AT3G52710 hypothetical protein	3:19532194-19538403	wt_dd18	mut_dd18	OK	52.2373	31.8822	-0.71233	0.610334	-1.78574	5e-05	0.00194082	yes
AT5G24530	AT5G24530	DMR6 2-oxoglutarate (2OG) and Fe(II)-dependent oxygenase superfamily	5:8378758-8383401	wt_dd18	mut_dd18	OK	60.2736	36.7635	-0.713254	0.609943	-2.12533	5e-05	0.00194082	yes
AT1G77210	AT1G77210	STP14 sugar transporter 14	1:29008900-29012096	wt_dd18	mut_dd18	OK	13.7318	8.36573	-0.714962	0.609221	-1.35912	0.0007	0.0166402	yes
AT4G25900	AT4G25900	AT4G25900 Galactose mutarotase-like superfamily protein	4:13161278-13163678	wt_dd18	mut_dd18	OK	120.456	73.3776	-0.715097	0.609164	-2.174	5e-05	0.00194082	yes
AT3G56170	AT3G56170	CAN Ca-2 dependent nuclease	3:20842144-20844537	wt_dd18	mut_dd18	OK	51.1411	31.109	-0.717152	0.608297	-2.11111	0.0001	0.00350622	yes
AT1G56140	AT1G56140	AT1G56140 Leucine-rich repeat transmembrane protein kinase	1:21001268-21007855	wt_dd18	mut_dd18	OK	22.9992	13.9809	-0.718131	0.607884	-1.95084	5e-05	0.00194082	yes
AT4G30060	AT4G30060	AT4G30060 Core-2/I-branching beta-1,6-N-acetylglucosaminyltransferas	4:14688990-14692553	wt_dd18	mut_dd18	OK	15.6601	9.51573	-0.718709	0.607641	-1.4191	0.00045	0.0117573	yes
AT2G22770	AT2G22770	NAI1 basic helix-loop-helix (bHLH) DNA-binding superfamily protein G	2:9684561-9686613	wt_dd18	mut_dd18	OK	47.917	29.1103	-0.719008	0.607515	-1.92297	5e-05	0.00194082	yes
AT5G14730	AT5G14730	AT5G14730 hypothetical protein	5:4756056-4757744	wt_dd18	mut_dd18	OK	20.0937	12.2048	-0.719292	0.607395	-1.65106	0.00045	0.0117573	yes
AT3G19930	AT3G19930	STP4 sugar transporter 4	3:6934567-6937197	wt_dd18	mut_dd18	OK	98.4032	59.7028	-0.720906	0.606716	-1.95788	5e-05	0.00194082	yes
AT5G18270	AT5G18270	ANAC087 NAC domain containing protein 87	5:6040918-6043014	wt_dd18	mut_dd18	OK	24.7101	14.9529	-0.724678	0.605132	-1.52498	0.00015	0.00491947	yes
AT3G21510	AT3G21510	AHP1 histidine-containing phosphotransmitter 1	3:7577711-7579789	wt_dd18	mut_dd18	OK	24.7446	14.9586	-0.72614	0.604519	-1.73095	0.00045	0.0117573	yes
AT1G54010	AT1G54010	AT1G54010 GDSL-like Lipase/Acylhydrolase superfamily protein	1:20158588-20160864	wt_dd18	mut_dd18	OK	194.077	117.271	-0.72678	0.604251	-2.03353	0.0001	0.00350622	yes
AT4G37010	AT4G37010	CEN2 centrin 2	4:17442611-17445615	wt_dd18	mut_dd18	OK	87.1697	52.5243	-0.730841	0.602553	-1.4998	0.0002	0.00623687	yes
AT4G11850	AT4G11850	PLDGAMMA1 phospholipase D gamma 1	4:7129122-7133385	wt_dd18	mut_dd18	OK	45.0812	27.1446	-0.73186	0.602127	-2.05725	5e-05	0.00194082	yes
AT1G13100	AT1G13100	CYP71B29 cytochrome P450, family 71, subfamily B, polypeptide 29 Gen	1:4463858-4465725	wt_dd18	mut_dd18	OK	23.5982	14.1883	-0.733973	0.601246	-1.83788	0.0002	0.00623687	yes
AT1G05000	AT1G05000	PFA-DSP1 Phosphotyrosine protein phosphatases superfamily protein Ge	1:1425538-1428869	wt_dd18	mut_dd18	OK	87.5359	52.5872	-0.735164	0.60075	-1.79241	5e-05	0.00194082	yes
AT5G12420	AT5G12420	AT5G12420 O-acyltransferase (WSD1-like) family protein	5:4024285-4026849	wt_dd18	mut_dd18	OK	55.4504	33.28	-0.736543	0.600176	-1.95102	5e-05	0.00194082	yes
AT2G30140	AT2G30140	UGT87A2 UDP-Glycosyltransferase superfamily protein	2:12871983-12873866	wt_dd18	mut_dd18	OK	22.9614	13.7699	-0.737694	0.599697	-1.57645	5e-05	0.00194082	yes
AT5G50760	AT5G50760	AT5G50760 SAUR-like auxin-responsive protein family	5:20644524-20645698	wt_dd18	mut_dd18	OK	122.709	73.4306	-0.74079	0.598412	-2.12122	5e-05	0.00194082	yes
AT5G45510	AT5G45510	AT5G45510 Leucine-rich repeat (LRR) family protein	5:18444606-18449446	wt_dd18	mut_dd18	OK	170.968	102.126	-0.74338	0.597338	-1.77121	5e-05	0.00194082	yes
AT5G13750	AT5G13750	ZIFL1 zinc induced facilitator-like 1	5:4437803-4441701	wt_dd18	mut_dd18	OK	12.7271	7.58937	-0.745855	0.596314	-1.29527	0.0013	0.0269574	yes
AT5G05730	AT5G05730	ASA1 anthranilate synthase alpha subunit 1	5:1716870-1722933	wt_dd18	mut_dd18	OK	49.6099	29.546	-0.747667	0.595566	-1.93486	5e-05	0.00194082	yes
AT5G53550	AT5G53550	YSL3 YELLOW STRIPE like 3	5:21755250-21758950	wt_dd18	mut_dd18	OK	55.341	32.9263	-0.749106	0.594972	-1.98005	5e-05	0.00194082	yes
AT5G38340	AT5G38340	AT5G38340 Disease resistance protein (TIR-NBS-LRR class) family	5:15320374-15324832	wt_dd18	mut_dd18	OK	8.14554	4.84085	-0.750749	0.594295	-1.48738	0.0002	0.00623687	yes
AT3G11330	AT3G11330	PIRL9 plant intracellular ras group-related LRR 9	3:3549770-3554843	wt_dd18	mut_dd18	OK	22.2085	13.1798	-0.752779	0.593459	-1.74574	5e-05	0.00194082	yes
AT2G20142	AT2G20142	AT2G20142 Toll-Interleukin-Resistance (TIR) domain family protein Ge	2:8695373-8696643	wt_dd18	mut_dd18	OK	28.0488	16.6258	-0.754514	0.592746	-1.78953	0.00055	0.0137507	yes
AT3G04720	AT3G04720	PR4 pathosis-related 4	3:1285424-1286760	wt_dd18	mut_dd18	OK	318.592	188.435	-0.757642	0.591462	-2.36895	5e-05	0.00194082	yes
AT5G60270	AT5G60270	AT5G60270 Concanavalin A-like lectin protein kinase family protein G	5:24257722-24260043	wt_dd18	mut_dd18	OK	18.4357	10.8996	-0.758232	0.59122	-1.82483	0.00015	0.00491947	yes
AT5G48000	AT5G48000	CYP708A2 cytochrome P450, family 708, subfamily A, polypeptide 2 Gen	5:19444102-19447866	wt_dd18	mut_dd18	OK	180.068	106.407	-0.758955	0.590924	-1.71078	5e-05	0.00194082	yes
AT2G43140	AT2G43140	AT2G43140 basic helix-loop-helix (bHLH) DNA-binding superfamily prot	2:17931253-17935748	wt_dd18	mut_dd18	OK	33.2204	19.6269	-0.75924	0.590807	-1.67375	5e-05	0.00194082	yes
AT5G07440	AT5G07440	GDH2 glutamate dehydrogenase 2	5:2355758-2358241	wt_dd18	mut_dd18	OK	529.62	312.481	-0.761191	0.590009	-1.78742	0.00015	0.00491947	yes
AT5G22890	AT5G22890	AT5G22890 C2H2 and C2HC zinc fingers superfamily protein	5:7653256-7654835	wt_dd18	mut_dd18	OK	36.0689	21.2717	-0.761823	0.589751	-1.99118	5e-05	0.00194082	yes
AT1G51340	AT1G51340	AT1G51340 MATE efflux family protein	1:19030997-19035121	wt_dd18	mut_dd18	OK	11.1899	6.59462	-0.762838	0.589336	-1.19931	0.00225	0.0403866	yes
AT3G56200	AT3G56200	AT3G56200 Transmembrane amino acid transporter family protein	3:20849761-20852104	wt_dd18	mut_dd18	OK	53.4024	31.4595	-0.763407	0.589103	-2.14327	5e-05	0.00194082	yes
AT3G26500	AT3G26500	PIRL2 plant intracellular ras group-related LRR 2	3:9707911-9710100	wt_dd18	mut_dd18	OK	11.3777	6.68871	-0.766404	0.587881	-1.50885	0.0018	0.0342152	yes
AT5G66690	AT5G66690	UGT72E2 UDP-Glycosyltransferase superfamily protein	5:26625048-26626822	wt_dd18	mut_dd18	OK	49.5687	29.0782	-0.769491	0.586624	-2.00362	5e-05	0.00194082	yes
AT1G21440	AT1G21440	AT1G21440 Phosphoenolpyruvate carboxylase family protein	1:7500844-7504275	wt_dd18	mut_dd18	OK	17.7295	10.3943	-0.770358	0.586272	-1.39165	0.0012	0.0253762	yes
AT4G18890	AT4G18890	BEH3 BES1/BZR1 homolog 3	4:10352385-10355555	wt_dd18	mut_dd18	OK	12.9743	7.59798	-0.771966	0.585619	-1.30617	0.0019	0.0356487	yes
AT2G15480	AT2G15480	UGT73B5 UDP-glucosyl transferase 73B5	2:6758429-6763501	wt_dd18	mut_dd18	OK	22.3873	13.1009	-0.773011	0.585195	-1.44197	0.001	0.0218997	yes
AT4G21230	AT4G21230	CRK27 cysteine-rich RLK (RECEPTOR-like protein kinase) 27	4:11319138-11321679	wt_dd18	mut_dd18	OK	10.9868	6.42249	-0.774562	0.584566	-1.5483	0.0009	0.0203689	yes
AT5G40780	AT5G40780	LHT1 lysine histidine transporter 1	5:16323566-16327382	wt_dd18	mut_dd18	OK	27.8231	16.254	-0.775488	0.584191	-1.71664	5e-05	0.00194082	yes
AT2G43570	AT2G43570	CHI chitinase	2:18076165-18077517	wt_dd18	mut_dd18	OK	25.4179	14.8389	-0.776455	0.5838	-1.67856	0.00095	0.0211934	yes
AT2G19570	AT2G19570	CDA1 cytidine deaminase 1	2:8470243-8471815	wt_dd18	mut_dd18	OK	110.322	64.2816	-0.779247	0.582671	-2.27154	5e-05	0.00194082	yes
AT2G22510	AT2G22510	AT2G22510 hydroxyproline-rich glycoprotein family protein	2:9569022-9569784	wt_dd18	mut_dd18	OK	398.675	232.129	-0.780285	0.582252	-2.8716	5e-05	0.00194082	yes
AT2G18690	AT2G18690	AT2G18690 transmembrane protein	2:8097419-8099393	wt_dd18	mut_dd18	OK	200.427	116.515	-0.78256	0.581334	-1.98317	5e-05	0.00194082	yes
AT5G44910	AT5G44910	AT5G44910 Toll-Interleukin-Resistance (TIR) domain family protein Ge	5:18137348-18138757	wt_dd18	mut_dd18	OK	21.9494	12.757	-0.782893	0.5812	-1.75036	0.00055	0.0137507	yes
AT1G35670	AT1G35670	CDPK2 calcium-dependent protein kinase 2	1:13205344-13208289	wt_dd18	mut_dd18	OK	29.2643	16.9883	-0.784602	0.580512	-2.07158	5e-05	0.00194082	yes
AT5G41080	AT5G41080	GDPD2 PLC-like phosphodiesterases superfamily protein	5:16441654-16444023	wt_dd18	mut_dd18	OK	31.825	18.4648	-0.785383	0.580198	-1.7574	5e-05	0.00194082	yes
AT4G31500	AT4G31500	CYP83B1 cytochrome P450, family 83, subfamily B, polypeptide 1	4:15273409-15275404	wt_dd18	mut_dd18	OK	408.03	236.577	-0.786363	0.579804	-2.01664	5e-05	0.00194082	yes
AT4G24120	AT4G24120	YSL1 YELLOW STRIPE like 1	4:12524185-12527347	wt_dd18	mut_dd18	OK	6.29328	3.64862	-0.78646	0.579765	-1.38482	0.00195	0.0363851	yes
AT1G02400	AT1G02400	GA2OX6 gibberellin 2-oxidase 6	1:486799-489651	wt_dd18	mut_dd18	OK	11.7821	6.83014	-0.786612	0.579704	-1.24087	0.00255	0.0446272	yes
AT1G34670	AT1G34670	MYB93 myb domain protein 93	1:12709089-12710665	wt_dd18	mut_dd18	OK	40.9737	23.749	-0.786833	0.579615	-2.14523	5e-05	0.00194082	yes
AT1G33110	AT1G33110	AT1G33110 MATE efflux family protein	1:12004853-12008852	wt_dd18	mut_dd18	OK	12.2978	7.1238	-0.787678	0.579276	-1.43885	0.0008	0.0186034	yes
AT3G19660	AT3G19660	AT3G19660 hypothetical protein	3:6825432-6826585	wt_dd18	mut_dd18	OK	26.7283	15.4528	-0.790497	0.578145	-1.8474	5e-05	0.00194082	yes
AT3G54640	AT3G54640	TSA1 tryptophan synthase alpha chain	3:20223033-20225523	wt_dd18	mut_dd18	OK	88.9634	51.4279	-0.790662	0.578079	-2.35764	5e-05	0.00194082	yes
AT1G30420	AT1G30420	ABCC11 multidrug resistance-associated protein 12	1:10748260-10756695	wt_dd18	mut_dd18	OK	9.22287	5.32811	-0.791592	0.577706	-1.77647	5e-05	0.00194082	yes
AT2G35270	AT2G35270	GIK Putative AT-hook DNA-binding family protein	2:14856663-14858134	wt_dd18	mut_dd18	OK	16.5826	9.57627	-0.792132	0.57749	-1.64545	0.00055	0.0137507	yes
AT1G17860	AT1G17860	AT1G17860 Kunitz family trypsin and protease inhibitor protein	1:6149177-6152222	wt_dd18	mut_dd18	OK	301.419	173.674	-0.795392	0.576187	-2.76798	5e-05	0.00194082	yes
AT1G61360	AT1G61360	AT1G61360 S-locus lectin protein kinase family protein	1:22637687-22645922	wt_dd18	mut_dd18	OK	26.448	15.2386	-0.795432	0.576171	-1.7756	0.00015	0.00491947	yes
AT4G10960	AT4G10960	UGE5 UDP-D-glucose/UDP-D-galactose 4-epimerase 5	4:6715873-6718550	wt_dd18	mut_dd18	OK	16.3154	9.39849	-0.79573	0.576052	-1.63524	0.00095	0.0211934	yes
AT2G35930	AT2G35930	PUB23 plant U-box 23	2:15082854-15084559	wt_dd18	mut_dd18	OK	12.4237	7.12056	-0.803034	0.573143	-1.40084	0.00105	0.0227493	yes
AT3G23400	AT3G23400	FIB4 Plastid-lipid associated protein PAP / fibrillin family protein	3:8376443-8378364	wt_dd18	mut_dd18	OK	24.2906	13.9207	-0.803167	0.57309	-1.53782	0.0001	0.00350622	yes
AT5G63560	AT5G63560	FACT HXXXD-type acyl-transferase family protein	5:25449310-25451419	wt_dd18	mut_dd18	OK	67.5442	38.6443	-0.805576	0.572134	-2.3738	5e-05	0.00194082	yes
AT2G38470	AT2G38470	WRKY33 WRKY DNA-binding protein 33	2:16108234-16111911	wt_dd18	mut_dd18	OK	40.8898	23.3556	-0.807974	0.571183	-1.93947	5e-05	0.00194082	yes
AT2G02680	AT2G02680	AT2G02680 Cysteine/Histidine-rich C1 domain family protein	2:745673-748573	wt_dd18	mut_dd18	OK	8.98351	5.13023	-0.808256	0.571072	-1.34295	0.0021	0.0383727	yes
AT5G06860	AT5G06860	PGIP1 polygalacturonase inhibiting protein 1	5:2132196-2133746	wt_dd18	mut_dd18	OK	147.969	84.4893	-0.80845	0.570995	-2.04743	5e-05	0.00194082	yes
AT5G20230	AT5G20230	BCB blue-copper-binding protein	5:6826364-6827748	wt_dd18	mut_dd18	OK	63.2815	36.1072	-0.809496	0.570581	-2.35489	5e-05	0.00194082	yes
AT1G54575	AT1G54575	AT1G54575 hypothetical protein	1:20386808-20387710	wt_dd18	mut_dd18	OK	28.5939	16.3069	-0.810224	0.570293	-1.2225	0.0024	0.0425152	yes
AT3G59700	AT3G59700	HLECRK lectin-receptor kinase	3:22052120-22054394	wt_dd18	mut_dd18	OK	13.3998	7.61365	-0.815546	0.568193	-1.75426	0.00045	0.0117573	yes
AT4G09420	AT4G09420	AT4G09420 Disease resistance protein (TIR-NBS class)	4:5961978-5964054	wt_dd18	mut_dd18	OK	12.8754	7.30605	-0.817449	0.567444	-1.72048	0.00025	0.00739832	yes
AT3G56240	AT3G56240	CCH copper chaperone	3:20863138-20864727	wt_dd18	mut_dd18	OK	495.843	281.362	-0.817455	0.567442	-2.23107	5e-05	0.00194082	yes
AT4G29050	AT4G29050	AT4G29050 Concanavalin A-like lectin protein kinase family protein G	4:14314656-14317022	wt_dd18	mut_dd18	OK	8.62864	4.89143	-0.818877	0.566883	-1.36495	0.00135	0.0277955	yes
AT3G21080	AT3G21080	AT3G21080 ABC transporter-like protein	3:7388257-7390031	wt_dd18	mut_dd18	OK	39.9076	22.6132	-0.819502	0.566638	-2.18566	5e-05	0.00194082	yes
AT2G43820	AT2G43820	UGT74F2 UDP-glucosyltransferase 74F2	2:18152077-18156510	wt_dd18	mut_dd18	OK	61.5587	34.871	-0.819936	0.566467	-2.26049	5e-05	0.00194082	yes
AT2G16430	AT2G16430	PAP10 purple acid phosphatase 10	2:7120371-7123118	wt_dd18	mut_dd18	OK	10.4052	5.89199	-0.820472	0.566257	-1.34383	0.0016	0.0314744	yes
AT4G15380	AT4G15380	CYP705A4 cytochrome P450, family 705, subfamily A, polypeptide 4 Gen	4:8788658-8790589	wt_dd18	mut_dd18	OK	10.0699	5.68566	-0.824647	0.56462	-1.51717	0.0016	0.0314744	yes
AT1G75750	AT1G75750	GASA1 GAST1 protein homolog 1	1:28441500-28442435	wt_dd18	mut_dd18	OK	3260.89	1837.83	-0.827263	0.563597	-1.59634	0.0001	0.00350622	yes
AT1G69810	AT1G69810	WRKY36 WRKY DNA-binding protein 36	1:26276947-26279255	wt_dd18	mut_dd18	OK	21.6811	12.2061	-0.828843	0.562981	-1.65359	0.0002	0.00623687	yes
AT2G29995	AT2G29995	AT2G29995 PSY3-like protein	2:12796502-12799441	wt_dd18	mut_dd18	OK	52.2355	29.4026	-0.829087	0.562885	-2.32544	5e-05	0.00194082	yes
AT5G01250	AT5G01250	AT5G01250 alpha 1,4-glycosyltransferase family protein	5:102175-103770	wt_dd18	mut_dd18	OK	16.1555	9.08302	-0.830781	0.562225	-1.73045	0.00025	0.00739832	yes
AT3G13380	AT3G13380	BRL3 BRI1-like 3	3:4346329-4353396	wt_dd18	mut_dd18	OK	9.4413	5.30578	-0.83142	0.561976	-1.82315	5e-05	0.00194082	yes
AT3G50930	AT3G50930	BCS1 cytochrome BC1 synthesi	3:18929525-18932181	wt_dd18	mut_dd18	OK	8.901	5.00025	-0.831967	0.561763	-1.65732	0.0004	0.0106427	yes
AT3G21690	AT3G21690	AT3G21690 MATE efflux family protein	3:7638583-7642389	wt_dd18	mut_dd18	OK	57.2907	32.1697	-0.832598	0.561517	-2.30784	5e-05	0.00194082	yes
AT1G67810	AT1G67810	SUFE2 sulfur E2	1:25426233-25427461	wt_dd18	mut_dd18	OK	35.3438	19.8289	-0.83385	0.56103	-2.0548	5e-05	0.00194082	yes
AT3G13950	AT3G13950	AT3G13950 ankyrin	3:4603884-4605513	wt_dd18	mut_dd18	OK	22.3656	12.5336	-0.835481	0.560396	-1.75295	0.00105	0.0227493	yes
AT3G16920	AT3G16920	CTL2 chitinase-like protein	3:5776263-5778052	wt_dd18	mut_dd18	OK	28.8288	16.1329	-0.837508	0.559609	-1.54037	0.0003	0.00858999	yes
AT5G65640	AT5G65640	bHLH093 beta HLH protein 93	5:26236963-26239219	wt_dd18	mut_dd18	OK	134.846	75.3854	-0.838956	0.559048	-2.19366	5e-05	0.00194082	yes
AT4G13770	AT4G13770	CYP83A1 cytochrome P450, family 83, subfamily A, polypeptide 1	4:7990428-7992429	wt_dd18	mut_dd18	OK	14.2177	7.94474	-0.839621	0.55879	-1.78928	0.00015	0.00491947	yes
AT3G46690	AT3G46690	AT3G46690 UDP-Glycosyltransferase superfamily protein	3:17197442-17199363	wt_dd18	mut_dd18	OK	16.4969	9.21641	-0.839915	0.558676	-1.84922	0.00035	0.00969352	yes
AT1G76520	AT1G76520	AT1G76520 Auxin efflux carrier family protein	1:28714764-28717910	wt_dd18	mut_dd18	OK	32.2963	18.0367	-0.840431	0.558477	-2.11553	5e-05	0.00194082	yes
AT3G24300	AT3G24300	AMT1;3 ammonium transporter 1;3	3:8805518-8807460	wt_dd18	mut_dd18	OK	26.0282	14.5309	-0.84095	0.558276	-2.08896	5e-05	0.00194082	yes
AT4G03820	AT4G03820	AT4G03820 transmembrane protein, putative (DUF3537)	4:1771832-1774532	wt_dd18	mut_dd18	OK	24.4844	13.6537	-0.842566	0.557651	-1.81529	5e-05	0.00194082	yes
AT4G04700	AT4G04700	CPK27 calcium-dependent protein kinase 27	4:2385037-2388105	wt_dd18	mut_dd18	OK	11.1078	6.19305	-0.842845	0.557543	-1.59156	0.0013	0.0269574	yes
AT3G19010	AT3G19010	AT3G19010 2-oxoglutarate (2OG) and Fe(II)-dependent oxygenase superf	3:6556196-6558648	wt_dd18	mut_dd18	OK	56.1879	31.3091	-0.843677	0.557222	-2.03929	5e-05	0.00194082	yes
AT3G18950	AT3G18950	AT3G18950 Transducin/WD40 repeat-like superfamily protein	3:6536533-6538679	wt_dd18	mut_dd18	OK	6.57063	3.6544	-0.846395	0.556173	-1.4171	0.0029	0.0490608	yes
AT1G15040	AT1G15040	GAT1_2.1 Class I glutamine amidotransferase-like superfamily protein	1:5177479-5181402	wt_dd18	mut_dd18	OK	51.8039	28.8003	-0.846978	0.555948	-1.77069	0.0001	0.00350622	yes
AT3G23175	AT3G23175	AT3G23175 HR-like lesion-inducing protein-like protein	3:8273771-8275565	wt_dd18	mut_dd18	OK	16.9821	9.42416	-0.849575	0.554948	-1.7381	0.0008	0.0186034	yes
AT2G24570	AT2G24570	WRKY17 WRKY DNA-binding protein 17	2:10437352-10439469	wt_dd18	mut_dd18	OK	27.1081	15.0405	-0.849869	0.554835	-2.10699	5e-05	0.00194082	yes
AT1G15890	AT1G15890	AT1G15890 Disease resistance protein (CC-NBS-LRR class) family	1:5461308-5464241	wt_dd18	mut_dd18	OK	5.17402	2.86853	-0.850975	0.55441	-1.31678	0.001	0.0218997	yes
AT1G52200	AT1G52200	AT1G52200 PLAC8 family protein	1:19439366-19443631	wt_dd18	mut_dd18	OK	134.721	74.6894	-0.850996	0.554402	-2.31902	5e-05	0.00194082	yes
AT2G27080	AT2G27080	AT2G27080 Late embryosis abundant (LEA) hydroxyproline-rich glyc	2:11563932-11571903	wt_dd18	mut_dd18	OK	55.8864	30.9825	-0.851043	0.554384	-1.77258	0.00065	0.0157091	yes
AT4G14020	AT4G14020	AT4G14020 Rapid alkalinization factor (RALF) family protein	4:8095049-8095749	wt_dd18	mut_dd18	OK	22.712	12.5795	-0.85238	0.55387	-1.71206	0.00285	0.0484572	yes
AT4G18630	AT4G18630	AT4G18630 hypothetical protein (DUF688)	4:10256776-10258957	wt_dd18	mut_dd18	OK	6.51448	3.60801	-0.852446	0.553845	-1.39527	0.0026	0.045307	yes
AT3G08040	AT3G08040	FRD3 MATE efflux family protein	3:2566195-2569700	wt_dd18	mut_dd18	OK	12.8935	7.14016	-0.852613	0.553781	-1.65752	0.0002	0.00623687	yes
AT1G01010	AT1G01010	NAC001 NAC domain containing protein 1	1:3630-5899	wt_dd18	mut_dd18	OK	86.4907	47.8952	-0.852664	0.553761	-2.60593	5e-05	0.00194082	yes
AT4G34138	AT4G34138	UGT73B1 UDP-glucosyl transferase 73B1	4:16347996-16350203	wt_dd18	mut_dd18	OK	52.9488	29.3033	-0.853533	0.553428	-2.34071	5e-05	0.00194082	yes
AT3G52190	AT3G52190	PHF1 phosphate transporter traffic facilitator1	3:19353866-19357261	wt_dd18	mut_dd18	OK	22.0269	12.181	-0.854636	0.553005	-2.03847	0.00015	0.00491947	yes
AT3G26210	AT3G26210	CYP71B23 cytochrome P450, family 71, subfamily B, polypeptide 23 Gen	3:9592726-9595283	wt_dd18	mut_dd18	OK	59.2342	32.711	-0.856655	0.552231	-2.51009	5e-05	0.00194082	yes
AT5G44610	AT5G44610	MAP18 microtubule-associated protein 18	5:17993534-17994722	wt_dd18	mut_dd18	OK	302.379	166.847	-0.857828	0.551783	-2.17379	5e-05	0.00194082	yes
AT2G43100	AT2G43100	IPMI2 isopropylmalate isomerase 2	2:17920646-17921844	wt_dd18	mut_dd18	OK	14.0974	7.77572	-0.858376	0.551573	-1.6243	0.00145	0.02929	yes
AT5G06730	AT5G06730	AT5G06730 Peroxidase superfamily protein	5:2079924-2081685	wt_dd18	mut_dd18	OK	14.4628	7.96994	-0.85971	0.551063	-1.65926	0.00105	0.0227493	yes
AT5G17760	AT5G17760	AT5G17760 P-loop containing nucleoside triphosphate hydrolases super	5:5860349-5862475	wt_dd18	mut_dd18	OK	14.2852	7.85846	-0.862198	0.550114	-1.63984	0.0001	0.00350622	yes
AT2G31020	AT2G31020	ORP1A OSBP(oxysterol binding protein)-related protein 1A	2:13201349-13204948	wt_dd18	mut_dd18	OK	13.8728	7.62373	-0.863689	0.549546	-1.83823	5e-05	0.00194082	yes
AT1G28600	AT1G28600	AT1G28600 GDSL-like Lipase/Acylhydrolase superfamily protein	1:10050956-10053218	wt_dd18	mut_dd18	OK	18.3776	10.0861	-0.865578	0.548826	-1.44356	0.00055	0.0137507	yes
AT5G46050	AT5G46050	PTR3 peptide transporter 3	5:18674967-18679191	wt_dd18	mut_dd18	OK	66.5852	36.5077	-0.867	0.548286	-2.29661	5e-05	0.00194082	yes
AT1G17170	AT1G17170	GSTU24 glutathione S-transferase TAU 24	1:5869542-5870883	wt_dd18	mut_dd18	OK	27.6347	15.1308	-0.868997	0.547527	-2.01323	5e-05	0.00194082	yes
AT1G61840	AT1G61840	AT1G61840 Cysteine/Histidine-rich C1 domain family protein	1:22847246-22849989	wt_dd18	mut_dd18	OK	6.61374	3.61908	-0.869843	0.547206	-1.52363	0.0006	0.0147465	yes
AT3G61198	AT3G61198	AT3G61198	3:22655883-22656599	wt_dd18	mut_dd18	OK	37.1443	20.3235	-0.869994	0.547149	-2.09917	0.00095	0.0211934	yes
AT1G16130	AT1G16130	WAKL2 wall associated kinase-like 2	1:5522601-5528212	wt_dd18	mut_dd18	OK	11.2072	6.12444	-0.87177	0.546476	-1.60506	0.00015	0.00491947	yes
AT4G16563	AT4G16563	AT4G16563 Eukaryotic aspartyl protease family protein	4:9329619-9331646	wt_dd18	mut_dd18	OK	54.7314	29.8845	-0.872971	0.546021	-2.44123	5e-05	0.00194082	yes
AT1G55020	AT1G55020	LOX1 lipoxygenase 1	1:20525653-20532151	wt_dd18	mut_dd18	OK	25.9219	14.1426	-0.874121	0.545586	-2.15135	5e-05	0.00194082	yes
AT4G30670	AT4G30670	AT4G30670 Putative membrane lipoprotein	4:14957293-14958080	wt_dd18	mut_dd18	OK	356.607	194.513	-0.874468	0.545455	-3.0521	5e-05	0.00194082	yes
AT3G54150	AT3G54150	AT3G54150 S-adenosyl-L-methionine-dependent methyltransferases super	3:20050563-20052931	wt_dd18	mut_dd18	OK	23.582	12.8622	-0.874551	0.545424	-1.50765	0.0004	0.0106427	yes
AT3G21720	AT3G21720	ICL isocitrate lyase	3:7652486-7656053	wt_dd18	mut_dd18	OK	36.9274	20.1205	-0.876026	0.544866	-2.23104	5e-05	0.00194082	yes
AT3G11840	AT3G11840	PUB24 E3 ubiquitin-protein ligase PUB24-like protein	3:3736577-3738208	wt_dd18	mut_dd18	OK	12.4381	6.77338	-0.876815	0.544568	-1.61488	0.0009	0.0203689	yes
AT3G04070	AT3G04070	NAC047 NAC domain containing protein 47	3:1061299-1063234	wt_dd18	mut_dd18	OK	42.6599	23.2208	-0.877463	0.544324	-1.8341	5e-05	0.00194082	yes
AT1G62300	AT1G62300	WRKY6 WRKY family transcription factor	1:23016568-23019494	wt_dd18	mut_dd18	OK	10.5412	5.7298	-0.87948	0.543563	-1.7704	0.00015	0.00491947	yes
AT1G03220	AT1G03220	AT1G03220 Eukaryotic aspartyl protease family protein	1:786831-788722	wt_dd18	mut_dd18	OK	407.733	221.603	-0.879647	0.5435	-2.24908	5e-05	0.00194082	yes
AT5G47230	AT5G47230	ERF5 ethylene responsive element binding factor 5	5:19179880-19181182	wt_dd18	mut_dd18	OK	10.0414	5.45314	-0.880799	0.543067	-1.47401	0.0028	0.0478475	yes
AT4G23190	AT4G23190	CRK11 cysteine-rich RLK (RECEPTOR-like protein kinase) 11	4:12137994-12143858	wt_dd18	mut_dd18	OK	15.3791	8.33675	-0.883415	0.542083	-1.42429	0.00125	0.0262422	yes
AT5G53110	AT5G53110	AT5G53110 RING/U-box superfamily protein	5:21528949-21533159	wt_dd18	mut_dd18	OK	29.2018	15.8259	-0.883769	0.54195	-2.14097	5e-05	0.00194082	yes
AT1G26420	AT1G26420	AT1G26420 FAD-binding Berberine family protein	1:9141518-9143336	wt_dd18	mut_dd18	OK	14.5355	7.87099	-0.884967	0.5415	-1.73005	0.0003	0.00858999	yes
AT1G66700	AT1G66700	PXMT1 S-adenosyl-L-methionine-dependent methyltransferases superfami	1:24873205-24874766	wt_dd18	mut_dd18	OK	187.816	101.58	-0.886702	0.540849	-1.85702	5e-05	0.00194082	yes
AT1G08050	AT1G08050	AT1G08050 Zinc finger (C3HC4-type RING finger) family protein	1:2498793-2501581	wt_dd18	mut_dd18	OK	7.441	4.02413	-0.886819	0.540805	-1.6247	0.0006	0.0147465	yes
AT1G62570	AT1G62570	FMO GS-OX4 flavin-monooxygenase glucosinolate S-oxygenase 4	1:23168766-23172175	wt_dd18	mut_dd18	OK	15.3056	8.27615	-0.887026	0.540728	-1.93918	5e-05	0.00194082	yes
AT3G06390	AT3G06390	AT3G06390 Uncharacterized protein family (UPF0497)	3:1938334-1939853	wt_dd18	mut_dd18	OK	105.945	57.1702	-0.889985	0.53962	-2.79736	5e-05	0.00194082	yes
AT1G30900	AT1G30900	VSR6 VACUOLAR SORTING RECEPTOR 6	1:10996869-11000809	wt_dd18	mut_dd18	OK	10.0395	5.4135	-0.891053	0.53922	-1.81103	5e-05	0.00194082	yes
AT1G69900	AT1G69900	AT1G69900 Actin cross-linking protein	1:26326215-26327965	wt_dd18	mut_dd18	OK	15.1031	8.14137	-0.891497	0.539054	-1.84947	0.0002	0.00623687	yes
AT1G66180	AT1G66180	AT1G66180 Eukaryotic aspartyl protease family protein	1:24647120-24648839	wt_dd18	mut_dd18	OK	619.133	333.686	-0.891759	0.538957	-2.30404	5e-05	0.00194082	yes
AT1G22890	AT1G22890	AT1G22890 transmembrane protein	1:8102727-8103588	wt_dd18	mut_dd18	OK	28.3952	15.2919	-0.89288	0.538538	-1.93728	0.00115	0.0245233	yes
AT1G19530	AT1G19530	AT1G19530 DNA polymerase epsilon catalytic subunit A	1:6763764-6765049	wt_dd18	mut_dd18	OK	869.957	468.281	-0.89357	0.53828	-2.04083	5e-05	0.00194082	yes
AT3G46700	AT3G46700	AT3G46700 UDP-Glycosyltransferase superfamily protein	3:17200166-17202074	wt_dd18	mut_dd18	OK	54.1702	29.1122	-0.895877	0.53742	-2.4565	5e-05	0.00194082	yes
AT3G45410	AT3G45410	AT3G45410 Concanavalin A-like lectin protein kinase family protein G	3:16653898-16656575	wt_dd18	mut_dd18	OK	8.90868	4.78195	-0.897613	0.536774	-1.75447	0.00045	0.0117573	yes
AT3G22240	AT3G22240	AT3G22240 cysteine-rich/transmembrane domain PCC1-like protein	3:7863605-7864895	wt_dd18	mut_dd18	OK	362.85	194.739	-0.897827	0.536694	-3.41822	5e-05	0.00194082	yes
AT4G13180	AT4G13180	AT4G13180 NAD(P)-binding Rossmann-fold superfamily protein	4:7657093-7658302	wt_dd18	mut_dd18	OK	49.1074	26.3483	-0.898231	0.536544	-2.50132	5e-05	0.00194082	yes
AT4G29740	AT4G29740	CKX4 cytokinin oxidase 4	4:14566182-14569380	wt_dd18	mut_dd18	OK	6.65185	3.55642	-0.90333	0.534651	-1.27206	0.00205	0.0376625	yes
AT4G18170	AT4G18170	WRKY28 WRKY DNA-binding protein 28	4:10061213-10062893	wt_dd18	mut_dd18	OK	10.6041	5.66936	-0.903369	0.534637	-1.59396	0.0013	0.0269574	yes
AT1G77145	AT1G77145	AT1G77145 transmembrane protein, putative (DUF506)	1:28989837-28991454	wt_dd18	mut_dd18	OK	14.8929	7.95655	-0.904415	0.534249	-1.47146	0.00035	0.00969352	yes
AT1G05300	AT1G05300	ZIP5 zinc transporter 5 precursor	1:1544926-1547849	wt_dd18	mut_dd18	OK	10.316	5.50288	-0.90662	0.533433	-1.40074	0.00185	0.0349366	yes
AT5G24380	AT5G24380	YSL2 YELLOW STRIPE like 2	5:8323894-8329499	wt_dd18	mut_dd18	OK	19.2956	10.2921	-0.906731	0.533392	-2.06784	5e-05	0.00194082	yes
AT5G52320	AT5G52320	CYP96A4 cytochrome P450, family 96, subfamily A, polypeptide 4	5:21244722-21246774	wt_dd18	mut_dd18	OK	16.2441	8.65786	-0.907829	0.532987	-1.63098	5e-05	0.00194082	yes
AT3G29810	AT3G29810	COBL2 COBRA-like protein 2 precursor	3:11728023-11730350	wt_dd18	mut_dd18	OK	50.5805	26.954	-0.908082	0.532893	-2.61757	5e-05	0.00194082	yes
AT3G56060	AT3G56060	AT3G56060 Glucose-methanol-choline (GMC) oxidoreductase family prote	3:20803037-20806333	wt_dd18	mut_dd18	OK	5.25425	2.79727	-0.909464	0.532383	-1.42762	0.0019	0.0356487	yes
AT2G32660	AT2G32660	RLP22 receptor like protein 22	2:13853698-13856487	wt_dd18	mut_dd18	OK	10.1255	5.38949	-0.909777	0.532267	-1.67107	0.00015	0.00491947	yes
AT5G46260	AT5G46260	AT5G46260 disease resistance protein (TIR-NBS-LRR class) family	5:18758698-18763503	wt_dd18	mut_dd18	OK	3.63165	1.93137	-0.911004	0.531815	-1.47502	0.0006	0.0147465	yes
AT1G72060	AT1G72060	AT1G72060 serine-type endopeptidase inhibitor	1:27118176-27119918	wt_dd18	mut_dd18	OK	40.7944	21.6783	-0.912122	0.531403	-1.8575	0.00165	0.0321465	yes
AT1G54000	AT1G54000	GLL22 GDSL-like Lipase/Acylhydrolase superfamily protein	1:20154153-20156520	wt_dd18	mut_dd18	OK	76.7286	40.5901	-0.918634	0.52901	-2.50567	5e-05	0.00194082	yes
AT1G66280	AT1G66280	BGLU22 Glycosyl hydrolase superfamily protein	1:24706511-24709996	wt_dd18	mut_dd18	OK	151.914	80.2746	-0.920238	0.528422	-2.25609	5e-05	0.00194082	yes
AT5G26280	AT5G26280	AT5G26280 TRAF-like family protein	5:9208572-9210654	wt_dd18	mut_dd18	OK	431.577	227.264	-0.925245	0.526591	-2.33797	5e-05	0.00194082	yes
AT5G46080	AT5G46080	AT5G46080 Protein kinase superfamily protein	5:18689360-18690857	wt_dd18	mut_dd18	OK	14.5049	7.62751	-0.92726	0.525856	-1.84866	0.0004	0.0106427	yes
AT1G20510	AT1G20510	OPCL1 OPC-8:0 CoA ligase1	1:7103361-7106121	wt_dd18	mut_dd18	OK	9.62727	5.06201	-0.927415	0.5258	-1.53718	0.00015	0.00491947	yes
AT5G48010	AT5G48010	THAS1 thalianol synthase 1	5:19456836-19461706	wt_dd18	mut_dd18	OK	96.2666	50.5877	-0.92825	0.525495	-2.06634	5e-05	0.00194082	yes
AT3G45710	AT3G45710	AT3G45710 Major facilitator superfamily protein	3:16782587-16784772	wt_dd18	mut_dd18	OK	49.4927	26.0049	-0.928435	0.525428	-2.53186	5e-05	0.00194082	yes
AT5G22250	AT5G22250	CAF1b Polynucleotidyl transferase, ribonuclease H-like superfamily p	5:7365476-7366799	wt_dd18	mut_dd18	OK	11.55	6.0636	-0.929652	0.524985	-1.63714	0.0012	0.0253762	yes
AT5G15120	AT5G15120	AT5G15120 2-aminoethanethiol dioxygenase, putative (DUF1637)	5:4898640-4900734	wt_dd18	mut_dd18	OK	49.4709	25.9244	-0.932267	0.524034	-2.64982	5e-05	0.00194082	yes
AT4G16920	AT4G16920	AT4G16920 Disease resistance protein (TIR-NBS-LRR class) family	4:9516723-9525955	wt_dd18	mut_dd18	OK	2.68594	1.40655	-0.93327	0.52367	-1.25363	0.00055	0.0137507	yes
AT2G44010	AT2G44010	AT2G44010 hypothetical protein	2:18216573-18217453	wt_dd18	mut_dd18	OK	63.7989	33.3801	-0.934546	0.523207	-2.63066	5e-05	0.00194082	yes
AT1G65845	AT1G65845	AT1G65845 transmembrane protein	1:24489757-24493923	wt_dd18	mut_dd18	OK	304.041	158.688	-0.938076	0.521928	-1.76183	0.00015	0.00491947	yes
AT1G01340	AT1G01340	CNGC10 cyclic nucleotide gated channel 10	1:132269-135924	wt_dd18	mut_dd18	OK	16.0734	8.33437	-0.947534	0.518518	-2.01212	5e-05	0.00194082	yes
AT5G38940	AT5G38940	AT5G38940 RmlC-like cupins superfamily protein	5:15588622-15589791	wt_dd18	mut_dd18	OK	58.3209	30.1964	-0.949634	0.517764	-2.11293	5e-05	0.00194082	yes
AT3G02870	AT3G02870	VTC4 Inositol monophosphatase family protein	3:627511-629925	wt_dd18	mut_dd18	OK	10.6972	5.51122	-0.956795	0.5152	-1.30773	0.0013	0.0269574	yes
AT4G37520	AT4G37520	AT4G37520 Peroxidase superfamily protein	4:17631499-17633249	wt_dd18	mut_dd18	OK	235.155	121.136	-0.956988	0.515131	-2.5305	5e-05	0.00194082	yes
AT3G43190	AT3G43190	SUS4 sucrose synthase 4	3:15179009-15184105	wt_dd18	mut_dd18	OK	5.09677	2.62064	-0.959663	0.514177	-1.39003	0.001	0.0218997	yes
AT4G18430	AT4G18430	RABA1e RAB GTPase homolog A1E	4:10183670-10185383	wt_dd18	mut_dd18	OK	24.8739	12.7829	-0.960412	0.51391	-2.10252	0.00025	0.00739832	yes
AT2G23770	AT2G23770	LYK4 protein kinase family protein / peptidoglycan-binding LysM doma	2:10119972-10122479	wt_dd18	mut_dd18	OK	13.0085	6.67927	-0.961693	0.513454	-2.07631	5e-05	0.00194082	yes
AT4G39940	AT4G39940	AKN2 APS-kinase 2	4:18519598-18521605	wt_dd18	mut_dd18	OK	41.2794	21.1872	-0.962226	0.513264	-2.50447	5e-05	0.00194082	yes
AT5G26260	AT5G26260	AT5G26260 TRAF-like family protein	5:9200270-9202461	wt_dd18	mut_dd18	OK	304.751	156.278	-0.963518	0.512805	-2.39352	5e-05	0.00194082	yes
AT3G48450	AT3G48450	AT3G48450 RPM1-interacting protein 4 (RIN4) family protein	3:17943932-17945138	wt_dd18	mut_dd18	OK	22.5824	11.5552	-0.966656	0.511691	-1.40243	0.001	0.0218997	yes
AT2G01180	AT2G01180	PAP1 phosphatidic acid phosphatase 1	2:106620-108829	wt_dd18	mut_dd18	OK	47.9334	24.5203	-0.967052	0.51155	-2.19795	5e-05	0.00194082	yes
AT1G16400	AT1G16400	CYP79F2 cytochrome P450, family 79, subfamily F, polypeptide 2	1:5605043-5607498	wt_dd18	mut_dd18	OK	10.4823	5.36201	-0.967116	0.511528	-1.84246	0.0002	0.00623687	yes
AT4G28940	AT4G28940	AT4G28940 Phosphorylase superfamily protein	4:14274340-14277252	wt_dd18	mut_dd18	OK	30.6605	15.6779	-0.967649	0.511339	-1.85305	5e-05	0.00194082	yes
AT4G23550	AT4G23550	WRKY29 WRKY family transcription factor	4:12291631-12295859	wt_dd18	mut_dd18	OK	25.7542	13.1234	-0.972659	0.509566	-2.0616	5e-05	0.00194082	yes
AT3G26290	AT3G26290	CYP71B26 cytochrome P450, family 71, subfamily B, polypeptide 26 Gen	3:9632607-9634822	wt_dd18	mut_dd18	OK	11.1412	5.67511	-0.973188	0.509379	-1.56149	0.00035	0.00969352	yes
AT3G16530	AT3G16530	AT3G16530 Legume lectin family protein	3:5621884-5625519	wt_dd18	mut_dd18	OK	337.651	171.975	-0.973338	0.509326	-2.17295	5e-05	0.00194082	yes
AT1G02520	AT1G02520	ABCB11 P-glycoprotein 11	1:523535-529069	wt_dd18	mut_dd18	OK	8.92869	4.54669	-0.973631	0.509223	-2.00781	5e-05	0.00194082	yes
AT1G58280	AT1G58280	AT1G58280 Phosphoglycerate mutase family protein	1:21620277-21622611	wt_dd18	mut_dd18	OK	11.1663	5.68508	-0.973897	0.509129	-1.28077	0.0007	0.0166402	yes
AT4G30170	AT4G30170	AT4G30170 Peroxidase family protein	4:14762818-14764636	wt_dd18	mut_dd18	OK	652.929	331.881	-0.976258	0.508296	-2.62462	5e-05	0.00194082	yes
AT4G19960	AT4G19960	KUP9 K uptake permease 9	4:10813182-10817070	wt_dd18	mut_dd18	OK	6.26457	3.1808	-0.977824	0.507745	-1.34926	0.0008	0.0186034	yes
AT4G08850	AT4G08850	AT4G08850 Leucine-rich repeat receptor-like protein kinase family pr	4:5636478-5640952	wt_dd18	mut_dd18	OK	87.3314	44.3202	-0.978537	0.507494	-2.57024	5e-05	0.00194082	yes
AT5G23020	AT5G23020	IMS2 2-isopropylmalate synthase 2	5:7718117-7721866	wt_dd18	mut_dd18	OK	52.5818	26.6379	-0.981081	0.5066	-2.74188	5e-05	0.00194082	yes
AT1G49000	AT1G49000	AT1G49000 transmembrane protein	1:18123070-18124289	wt_dd18	mut_dd18	OK	9.96417	5.03796	-0.983908	0.505608	-1.61511	0.00215	0.0389359	yes
AT4G10500	AT4G10500	AT4G10500 2-oxoglutarate (2OG) and Fe(II)-dependent oxygenase superf	4:6491016-6492578	wt_dd18	mut_dd18	OK	11.6647	5.89625	-0.984286	0.505476	-1.63895	0.00195	0.0363851	yes
AT3G28510	AT3G28510	AT3G28510 P-loop containing nucleoside triphosphate hydrolases super	3:10685469-10687429	wt_dd18	mut_dd18	OK	7.71886	3.9005	-0.984731	0.50532	-1.5467	0.00155	0.0309102	yes
AT3G49120	AT3G49120	PRXCB peroxidase CB	3:18207650-18210333	wt_dd18	mut_dd18	OK	1077.77	544.411	-0.985281	0.505127	-2.00573	5e-05	0.00194082	yes
AT2G23680	AT2G23680	AT2G23680 Cold acclimation protein WCOR413 family	2:10066116-10067737	wt_dd18	mut_dd18	OK	15.2371	7.6849	-0.987495	0.504353	-1.57391	0.0004	0.0106427	yes
AT4G15270	AT4G15270	AT4G15270 glucosyltransferase-like protein	4:8716503-8717914	wt_dd18	mut_dd18	OK	11.3642	5.72847	-0.98827	0.504082	-1.33169	0.0017	0.0327125	yes
AT2G46400	AT2G46400	WRKY46 WRKY DNA-binding protein 46	2:19043410-19044955	wt_dd18	mut_dd18	OK	8.83616	4.44398	-0.991569	0.502931	-1.59794	0.0017	0.0327125	yes
AT3G18400	AT3G18400	NAC058 NAC domain containing protein 58	3:6318408-6320712	wt_dd18	mut_dd18	OK	18.1436	9.11749	-0.992756	0.502517	-2.0638	5e-05	0.00194082	yes
AT5G06320	AT5G06320	NHL3 NDR1/HIN1-like 3	5:1928342-1931782	wt_dd18	mut_dd18	OK	258.195	129.712	-0.993143	0.502382	-2.82108	5e-05	0.00194082	yes
AT2G01880	AT2G01880	PAP7 purple acid phosphatase 7	2:391420-394184	wt_dd18	mut_dd18	OK	26.7548	13.4283	-0.994519	0.501903	-2.29367	5e-05	0.00194082	yes
AT2G05940	AT2G05940	RIPK Protein kinase superfamily protein	2:2287237-2289636	wt_dd18	mut_dd18	OK	29.3164	14.7107	-0.994843	0.50179	-2.50315	5e-05	0.00194082	yes
AT1G70810	AT1G70810	AT1G70810 Calcium-dependent lipid-binding (CaLB domain) family prote	1:26703965-26705360	wt_dd18	mut_dd18	OK	25.4102	12.7454	-0.995437	0.501584	-2.13486	0.00015	0.00491947	yes
AT4G22470	AT4G22470	AT4G22470 protease inhibitor/seed storage/lipid transfer protein (LT	4:11840118-11841517	wt_dd18	mut_dd18	OK	36.5378	18.3198	-0.995985	0.501393	-2.11013	5e-05	0.00194082	yes
AT5G49680	AT5G49680	AT5G49680 SABRE-like protein	5:20176061-20188567	wt_dd18	mut_dd18	OK	2.51091	1.2585	-0.996509	0.501211	-1.72243	0.0001	0.00350622	yes
AT1G66160	AT1G66160	CMPG1 CYS, MET, PRO, and GLY protein 1	1:24637195-24638608	wt_dd18	mut_dd18	OK	17.6124	8.81398	-0.998728	0.500441	-1.72661	0.0001	0.00350622	yes
AT2G35710	AT2G35710	PGSIP7 Nucleotide-diphospho-sugar transferases superfamily protein G	2:15010706-15014284	wt_dd18	mut_dd18	OK	12.6937	6.34811	-0.999713	0.500099	-1.70133	5e-05	0.00194082	yes
AT2G38860	AT2G38860	YLS5 Class I glutamine amidotransferase-like superfamily protein Gen	2:16232858-16235367	wt_dd18	mut_dd18	OK	109.202	54.5588	-1.00111	0.499615	-2.53506	5e-05	0.00194082	yes
AT2G23340	AT2G23340	DEAR3 DREB and EAR motif protein 3	2:9937791-9938997	wt_dd18	mut_dd18	OK	20.9442	10.4561	-1.00221	0.499235	-2.13981	0.0001	0.00350622	yes
AT1G02810	AT1G02810	AT1G02810 Plant invertase/pectin methylesterase inhibitor superfamil	1:618060-620502	wt_dd18	mut_dd18	OK	26.1185	13.0275	-1.00351	0.498785	-2.48667	5e-05	0.00194082	yes
AT5G05600	AT5G05600	AT5G05600 2-oxoglutarate (2OG) and Fe(II)-dependent oxygenase superf	5:1672069-1674770	wt_dd18	mut_dd18	OK	22.2219	11.0832	-1.00361	0.49875	-1.89336	5e-05	0.00194082	yes
AT2G28400	AT2G28400	AT2G28400 senescence regulator (Protein of unknown function, DUF584)	2:12147882-12149072	wt_dd18	mut_dd18	OK	15.6268	7.79335	-1.0037	0.498719	-1.927	0.0004	0.0106427	yes
AT4G39950	AT4G39950	CYP79B2 cytochrome P450, family 79, subfamily B, polypeptide 2	4:18525041-18527602	wt_dd18	mut_dd18	OK	88.4594	44.0929	-1.00447	0.498453	-2.3784	5e-05	0.00194082	yes
AT1G72890	AT1G72890	AT1G72890 Disease resistance protein (TIR-NBS class)	1:27429915-27432003	wt_dd18	mut_dd18	OK	7.72017	3.83566	-1.00916	0.496835	-1.28115	0.0017	0.0327125	yes
AT3G59220	AT3G59220	PRN pirin	3:21893811-21895789	wt_dd18	mut_dd18	OK	14.3808	7.13277	-1.01161	0.495992	-1.96783	0.00015	0.00491947	yes
AT1G67800	AT1G67800	AT1G67800 Copine (Calcium-dependent phospholipid-binding protein) fa	1:25420645-25423731	wt_dd18	mut_dd18	OK	26.3952	13.0634	-1.01474	0.494918	-2.11824	5e-05	0.00194082	yes
AT5G41740	AT5G41740	AT5G41740 Disease resistance protein (TIR-NBS-LRR class) family	5:16688625-16693119	wt_dd18	mut_dd18	OK	4.21452	2.08428	-1.01582	0.494547	-1.55072	0.00035	0.00969352	yes
AT1G59970	AT1G59970	AT1G59970 Matrixin family protein	1:22073351-22074931	wt_dd18	mut_dd18	OK	7.69009	3.80089	-1.01666	0.494259	-1.58057	0.00105	0.0227493	yes
AT1G76600	AT1G76600	AT1G76600 poly polymerase	1:28746832-28747848	wt_dd18	mut_dd18	OK	29.7327	14.6904	-1.01718	0.494081	-2.32734	5e-05	0.00194082	yes
AT5G49480	AT5G49480	CP1 Ca2 -binding protein 1	5:20070488-20071682	wt_dd18	mut_dd18	OK	57.786	28.5167	-1.01891	0.493489	-2.89163	5e-05	0.00194082	yes
AT1G80160	AT1G80160	GLYI7 Lactoylglutathione lyase / glyoxalase I family protein	1:30150896-30152614	wt_dd18	mut_dd18	OK	16.1928	7.98453	-1.02007	0.493092	-1.7865	0.0006	0.0147465	yes
AT2G38870	AT2G38870	AT2G38870 Serine protease inhibitor, potato inhibitor I-type family	2:16236256-16237280	wt_dd18	mut_dd18	OK	63.8504	31.4756	-1.02046	0.492959	-2.84703	5e-05	0.00194082	yes
AT3G26470	AT3G26470	AT3G26470 Powdery mildew resistance protein, RPW8 domain-containing	3:9685931-9690966	wt_dd18	mut_dd18	OK	31.7454	15.5895	-1.02598	0.491077	-2.37989	5e-05	0.00194082	yes
AT3G44300	AT3G44300	NIT2 nitrilase 2	3:15983198-15985535	wt_dd18	mut_dd18	OK	38.4377	18.8434	-1.02846	0.490233	-2.60489	5e-05	0.00194082	yes
AT5G47990	AT5G47990	CYP705A5 cytochrome P450, family 705, subfamily A, polypeptide 5 Gen	5:19434757-19436749	wt_dd18	mut_dd18	OK	167.499	82.0127	-1.03023	0.489632	-2.43091	5e-05	0.00194082	yes
AT3G11430	AT3G11430	GPAT5 glycerol-3-phosphate acyltransferase 5	3:3595693-3597952	wt_dd18	mut_dd18	OK	35.3636	17.313	-1.03041	0.489571	-2.77844	5e-05	0.00194082	yes
AT3G50260	AT3G50260	CEJ1 cooperatively regulated by ethylene and jasmonate 1	3:18634545-18635514	wt_dd18	mut_dd18	OK	39.0364	19.0711	-1.03344	0.488544	-2.57989	5e-05	0.00194082	yes
AT4G37320	AT4G37320	CYP81D5 cytochrome P450, family 81, subfamily D, polypeptide 5	4:17559377-17561975	wt_dd18	mut_dd18	OK	6.97448	3.40382	-1.03493	0.48804	-1.71031	0.0006	0.0147465	yes
AT4G14365	AT4G14365	XBAT34 hypothetical protein	4:8271269-8273903	wt_dd18	mut_dd18	OK	20.39	9.95036	-1.03504	0.488002	-2.35665	5e-05	0.00194082	yes
AT4G13310	AT4G13310	CYP71A20 cytochrome P450, family 71, subfamily A, polypeptide 20 Gen	4:7750304-7753210	wt_dd18	mut_dd18	OK	21.9345	10.6783	-1.03852	0.486827	-1.91443	5e-05	0.00194082	yes
AT2G15390	AT2G15390	FUT4 fucosyltransferase 4	2:6709115-6711156	wt_dd18	mut_dd18	OK	12.2962	5.98503	-1.03878	0.486739	-1.6677	0.0002	0.00623687	yes
AT4G02410	AT4G02410	AT4G02410 Concanavalin A-like lectin protein kinase family protein G	4:1059798-1062159	wt_dd18	mut_dd18	OK	13.8604	6.74545	-1.03898	0.486671	-2.21906	5e-05	0.00194082	yes
AT3G23510	AT3G23510	AT3G23510 Cyclopropane-fatty-acyl-phospholipid synthase	3:8427556-8433340	wt_dd18	mut_dd18	OK	3.82922	1.86041	-1.04143	0.485846	-1.51935	0.00095	0.0211934	yes
AT5G27420	AT5G27420	CNI1 carbon/nitrogen insensitive 1	5:9683987-9685742	wt_dd18	mut_dd18	OK	47.226	22.9424	-1.04156	0.485802	-2.80719	5e-05	0.00194082	yes
AT4G34135	AT4G34135	UGT73B2 UDP-glucosyltransferase 73B2	4:16345149-16347434	wt_dd18	mut_dd18	OK	34.2138	16.6072	-1.04277	0.485395	-2.50132	5e-05	0.00194082	yes
AT3G14940	AT3G14940	PPC3 phosphoenolpyruvate carboxylase 3	3:5025183-5029886	wt_dd18	mut_dd18	OK	61.3495	29.774	-1.043	0.485317	-2.51574	5e-05	0.00194082	yes
AT2G28630	AT2G28630	KCS12 3-ketoacyl-CoA synthase 12	2:12274467-12277417	wt_dd18	mut_dd18	OK	157.855	76.5843	-1.04348	0.485156	-2.6977	5e-05	0.00194082	yes
AT2G04100	AT2G04100	AT2G04100 MATE efflux family protein	2:1376693-1379130	wt_dd18	mut_dd18	OK	7.82893	3.79529	-1.04461	0.484776	-1.53822	0.00025	0.00739832	yes
AT3G12520	AT3G12520	SULTR4;2 sulfate transporter 4;2	3:3967057-3972135	wt_dd18	mut_dd18	OK	7.59833	3.67417	-1.04826	0.483551	-1.36771	0.00145	0.02929	yes
AT3G09940	AT3G09940	MDHAR monodehydroascorbate reductase	3:3056374-3059244	wt_dd18	mut_dd18	OK	21.0794	10.1928	-1.04828	0.483544	-1.88477	5e-05	0.00194082	yes
[truncated: 306 more rows]

## Sheet: Sign >2x
test_id	gene_id	Annotation	locus	sample_1	sample_2	status	value_1	value_2	log2(fold_change)	fold change	test_stat	p_value	q_value	significant
[truncated: 568 more rows]
