# Supplementary material for: The Arabidopsis RLCK VI_A2 Kinase Controls Seedling and Plant Growth in Parallel with Gibberellin
Source: Int J Mol Sci. 2020 Oct 1;21(19):7266. doi: 10.3390/ijms21197266 (PMC7582978; doi:10.3390/ijms21197266)
Supplement: Supplementary file 1 [file ijms-21-07266-s001.zip › Supplementary Valkai et al/Supplementary Tables/Supplementary Table 2_GO enrichment.xlsx]

## Sheet: all Biol Process
Singular Enrichment Analysis (SEA) of gene ontotology (GO) of all significant DEGs of the dark-grown 18-day-old RLCK VI_A2 seedlings (Biological processes) using AgriGO v2.0 (http://systemsbiology.cau.edu.cn/agriGOv2/#).
GO term	Ontology	Description	Number in input list	Number in BG/Ref	p-value	FDR
GO:0050896	P	response to stimulus	533	6250	8.6e-66	4.9e-62
GO:0006950	P	response to stress	338	3506	1.4e-47	4e-44
GO:0042221	P	response to chemical	286	2853	2.9e-42	5.5e-39
GO:0044699	P	single-organism process	622	9448	1.4e-40	1.9e-37
GO:0009605	P	response to external stimulus	190	1582	1.8e-36	2.1e-33
GO:0009607	P	response to biotic stimulus	152	1253	1.9e-29	1.8e-26
GO:0051707	P	response to other organism	147	1210	1.6e-28	1.3e-25
GO:0043207	P	response to external biotic stimulus	147	1212	1.9e-28	1.3e-25
GO:0009628	P	response to abiotic stimulus	199	2022	1.2e-27	7.3e-25
GO:0006952	P	defense response	168	1566	5.5e-27	3.1e-24
GO:0010033	P	response to organic substance	193	2023	2.7e-25	1.4e-22
GO:0009617	P	response to bacterium	80	441	3.3e-25	1.5e-22
GO:1901700	P	response to oxygen-containing compound	162	1557	1e-24	4.5e-22
GO:0051704	P	multi-organism process	166	1631	2.2e-24	8.8e-22
GO:0044710	P	single-organism metabolic process	300	3970	5.3e-24	2e-21
GO:0009719	P	response to endogenous stimulus	171	1732	8.1e-24	2.9e-21
GO:0098542	P	defense response to other organism	115	936	9.8e-23	3.3e-20
GO:0044763	P	single-organism cellular process	422	6591	3e-21	9.6e-19
GO:0042742	P	defense response to bacterium	65	354	6.2e-21	1.9e-18
GO:0019748	P	secondary metabolic process	76	492	2.6e-20	7.3e-18
GO:0001101	P	response to acid chemical	126	1181	4.3e-20	1.2e-17
GO:0009725	P	response to hormone	154	1631	9.6e-20	2.5e-17
GO:0051716	P	cellular response to stimulus	216	2856	6.5e-17	1.6e-14
GO:0007154	P	cell communication	175	2223	3.7e-15	8.9e-13
GO:0006970	P	response to osmotic stress	76	636	8.9e-15	2e-12
GO:0044550	P	secondary metabolite biosynthetic process	50	311	2.2e-14	4.4e-12
GO:0045087	P	innate immune response	51	323	2.2e-14	4.4e-12
GO:0010035	P	response to inorganic substance	95	926	2.1e-14	4.4e-12
GO:0070887	P	cellular response to chemical stimulus	111	1176	2.2e-14	4.4e-12
GO:0006955	P	immune response	51	333	6.4e-14	1.2e-11
GO:0009651	P	response to salt stress	69	574	1.2e-13	2.3e-11
GO:0002376	P	immune system process	53	369	2e-13	3.6e-11
GO:0055114	P	oxidation-reduction process	131	1566	3.4e-13	5.9e-11
GO:0006082	P	organic acid metabolic process	101	1099	1.5e-12	2.5e-10
GO:0009620	P	response to fungus	66	573	2.4e-12	3.9e-10
GO:0071555	P	cell wall organization	62	518	2.6e-12	4.1e-10
GO:0009056	P	catabolic process	119	1430	6.3e-12	9.7e-10
GO:0009814	P	defense response, incompatible interaction	33	170	7.3e-12	1.1e-09
GO:0071495	P	cellular response to endogenous stimulus	86	890	7.1e-12	1.1e-09
GO:0044711	P	single-organism biosynthetic process	136	1735	8.9e-12	1.2e-09
GO:0043436	P	oxoacid metabolic process	91	973	8.7e-12	1.2e-09
GO:0045229	P	external encapsulating structure organization	63	551	1e-11	1.4e-09
GO:0032870	P	cellular response to hormone stimulus	84	879	2.1e-11	2.8e-09
GO:0044700	P	single organism signaling	149	1995	2.3e-11	3e-09
GO:0023052	P	signaling	149	1997	2.4e-11	3.1e-09
GO:0006979	P	response to oxidative stress	55	453	2.8e-11	3.4e-09
GO:0007165	P	signal transduction	147	1965	2.8e-11	3.4e-09
GO:0032787	P	monocarboxylic acid metabolic process	57	481	2.9e-11	3.4e-09
GO:0071554	P	cell wall organization or biogenesis	72	704	3.8e-11	4.5e-09
GO:0071310	P	cellular response to organic substance	92	1023	4.6e-11	5.3e-09
GO:0010243	P	response to organonitrogen compound	31	166	7.4e-11	8.2e-09
GO:1902578	P	single-organism localization	92	1040	1e-10	1.1e-08
GO:0033993	P	response to lipid	75	772	1.3e-10	1.4e-08
GO:1901698	P	response to nitrogen compound	39	264	1.5e-10	1.6e-08
GO:0009987	P	cellular process	642	12771	2.7e-10	2.8e-08
GO:0044765	P	single-organism transport	88	1004	4.1e-10	4.2e-08
GO:0044281	P	small molecule metabolic process	122	1597	5.1e-10	5.1e-08
GO:0014070	P	response to organic cyclic compound	48	405	1e-09	1e-07
GO:0010200	P	response to chitin	26	134	1.2e-09	1.2e-07
GO:0044712	P	single-organism catabolic process	60	585	1.5e-09	1.4e-07
GO:0008152	P	metabolic process	605	12035	2.2e-09	2e-07
GO:0009737	P	response to abscisic acid	59	578	2.4e-09	2.2e-07
GO:0050832	P	defense response to fungus	54	504	2.5e-09	2.3e-07
GO:0006869	P	lipid transport	29	174	3e-09	2.7e-07
GO:0097305	P	response to alcohol	59	583	3.3e-09	2.8e-07
GO:0051179	P	localization	168	2517	3.3e-09	2.8e-07
GO:0006811	P	ion transport	63	645	3.4e-09	2.9e-07
GO:0009755	P	hormone-mediated signaling pathway	74	821	3.6e-09	3e-07
GO:0009611	P	response to wounding	32	217	6.7e-09	5.6e-07
GO:0042430	P	indole-containing compound metabolic process	19	77	7.3e-09	5.9e-07
GO:0009404	P	toxin metabolic process	17	60	7.9e-09	6.3e-07
GO:0033554	P	cellular response to stress	75	858	9.3e-09	7.4e-07
GO:0019752	P	carboxylic acid metabolic process	75	864	1.2e-08	9.5e-07
GO:0009991	P	response to extracellular stimulus	32	225	1.5e-08	1.1e-06
GO:0009414	P	response to water deprivation	41	347	1.8e-08	1.4e-06
GO:0006629	P	lipid metabolic process	82	994	2.1e-08	1.5e-06
GO:0009627	P	systemic acquired resistance	17	67	3.2e-08	2.3e-06
GO:0006810	P	transport	157	2391	3.2e-08	2.4e-06
GO:0009415	P	response to water	41	355	3.3e-08	2.4e-06
GO:0010876	P	lipid localization	29	199	4.3e-08	3e-06
GO:0051234	P	establishment of localization	157	2406	4.7e-08	3.3e-06
GO:0009698	P	phenylpropanoid metabolic process	26	164	4.8e-08	3.3e-06
GO:0031667	P	response to nutrient levels	28	190	5.9e-08	4e-06
GO:0071365	P	cellular response to auxin stimulus	29	206	8.3e-08	5.6e-06
GO:0044272	P	sulfur compound biosynthetic process	21	113	8.9e-08	5.9e-06
GO:0010345	P	suberin biosynthetic process	9	14	1.3e-07	8.4e-06
GO:0042594	P	response to starvation	25	162	1.4e-07	8.9e-06
GO:0072330	P	monocarboxylic acid biosynthetic process	32	251	1.4e-07	9.2e-06
GO:0048878	P	chemical homeostasis	39	352	1.9e-07	1.2e-05
GO:0005975	P	carbohydrate metabolic process	87	1144	2.2e-07	1.4e-05
GO:0031668	P	cellular response to extracellular stimulus	28	204	2.2e-07	1.4e-05
GO:0042545	P	cell wall modification	24	156	2.5e-07	1.6e-05
GO:0055085	P	transmembrane transport	59	667	2.5e-07	1.6e-05
GO:0071496	P	cellular response to external stimulus	28	208	3.2e-07	1.9e-05
GO:0009636	P	response to toxic substance	19	102	3.5e-07	2.1e-05
GO:0080167	P	response to karrikin	21	128	5.5e-07	3.3e-05
GO:0009267	P	cellular response to starvation	23	153	6.4e-07	3.8e-05
GO:0006790	P	sulfur compound metabolic process	33	286	7.2e-07	4.2e-05
GO:0016036	P	cellular response to phosphate starvation	18	97	7.4e-07	4.3e-05
GO:0010038	P	response to metal ion	46	481	7.6e-07	4.3e-05
GO:0016053	P	organic acid biosynthetic process	49	531	8.6e-07	4.9e-05
GO:0044248	P	cellular catabolic process	78	1024	8.8e-07	4.9e-05
GO:0006468	P	protein phosphorylation	73	936	8.9e-07	4.9e-05
GO:0009699	P	phenylpropanoid biosynthetic process	20	121	9.2e-07	5.1e-05
GO:0031669	P	cellular response to nutrient levels	24	170	1e-06	5.5e-05
GO:1901575	P	organic substance catabolic process	90	1249	1.1e-06	6.2e-05
GO:0071456	P	cellular response to hypoxia	10	27	1.3e-06	7e-05
GO:0042435	P	indole-containing compound biosynthetic process	12	43	1.4e-06	7.5e-05
GO:0052542	P	defense response by callose deposition	9	21	1.7e-06	9e-05
GO:0009734	P	auxin-activated signaling pathway	25	190	1.9e-06	0.0001
GO:0036294	P	cellular response to decreased oxygen levels	10	29	2.2e-06	0.00011
GO:0071453	P	cellular response to oxygen levels	10	29	2.2e-06	0.00011
GO:1901701	P	cellular response to oxygen-containing compound	54	635	2.4e-06	0.00012
GO:0052482	P	defense response by cell wall thickening	8	16	2.7e-06	0.00013
GO:0052544	P	defense response by callose deposition in cell wall	8	16	2.7e-06	0.00013
GO:0072593	P	reactive oxygen species metabolic process	23	169	3e-06	0.00014
GO:0009751	P	response to salicylic acid	26	209	3.1e-06	0.00015
GO:0010817	P	regulation of hormone levels	29	251	3.2e-06	0.00016
GO:0016042	P	lipid catabolic process	27	224	3.4e-06	0.00016
GO:0019757	P	glycosinolate metabolic process	17	99	3.8e-06	0.00018
GO:0019760	P	glucosinolate metabolic process	17	99	3.8e-06	0.00018
GO:0046394	P	carboxylic acid biosynthetic process	41	438	4.8e-06	0.00023
GO:0009733	P	response to auxin	39	407	4.9e-06	0.00023
GO:0044262	P	cellular carbohydrate metabolic process	39	407	4.9e-06	0.00023
GO:0044283	P	small molecule biosynthetic process	54	653	5.1e-06	0.00023
GO:0042743	P	hydrogen peroxide metabolic process	17	104	6.8e-06	0.00031
GO:0016310	P	phosphorylation	87	1254	7e-06	0.00031
GO:0000272	P	polysaccharide catabolic process	22	167	7.7e-06	0.00034
GO:0008219	P	cell death	24	194	7.9e-06	0.00035
GO:0042744	P	hydrogen peroxide catabolic process	15	83	8.1e-06	0.00035
GO:0009626	P	plant-type hypersensitive response	15	84	9.2e-06	0.0004
GO:0019761	P	glucosinolate biosynthetic process	11	44	9.6e-06	0.00041
GO:0019758	P	glycosinolate biosynthetic process	11	44	9.6e-06	0.00041
GO:0045088	P	regulation of innate immune response	16	96	1e-05	0.00043
GO:0034050	P	host programmed cell death induced by symbiont	15	85	1e-05	0.00044
GO:0001666	P	response to hypoxia	13	64	1.1e-05	0.00045
GO:0012501	P	programmed cell death	20	147	1.3e-05	0.00053
GO:0090487	P	secondary metabolite catabolic process	11	46	1.4e-05	0.00056
GO:0009407	P	toxin catabolic process	11	46	1.4e-05	0.00056
GO:0098771	P	inorganic ion homeostasis	25	215	1.4e-05	0.00056
GO:0009817	P	defense response to fungus, incompatible interaction	11	47	1.6e-05	0.00066
GO:0006793	P	phosphorus metabolic process	111	1751	1.7e-05	0.00069
GO:0009409	P	response to cold	36	384	1.7e-05	0.00069
GO:0005976	P	polysaccharide metabolic process	39	432	1.7e-05	0.00069
GO:0050776	P	regulation of immune response	16	101	1.8e-05	0.0007
GO:1901565	P	organonitrogen compound catabolic process	21	164	1.8e-05	0.0007
GO:0006796	P	phosphate-containing compound metabolic process	110	1735	1.9e-05	0.00073
GO:0065008	P	regulation of biological quality	85	1255	2e-05	0.00078
GO:0009416	P	response to light stimulus	57	744	2.2e-05	0.00086
GO:0036293	P	response to decreased oxygen levels	13	70	2.5e-05	0.00095
GO:0048584	P	positive regulation of response to stimulus	23	196	2.6e-05	0.00098
GO:0065007	P	biological regulation	313	6062	2.7e-05	0.001
GO:0046348	P	amino sugar catabolic process	8	24	2.9e-05	0.001
GO:1901072	P	glucosamine-containing compound catabolic process	8	24	2.9e-05	0.001
GO:0006030	P	chitin metabolic process	8	24	2.9e-05	0.001
GO:0006032	P	chitin catabolic process	8	24	2.9e-05	0.001
GO:0006812	P	cation transport	34	362	2.8e-05	0.001
GO:0006026	P	aminoglycan catabolic process	8	24	2.9e-05	0.001
GO:0070482	P	response to oxygen levels	13	71	2.8e-05	0.001
GO:0009664	P	plant-type cell wall organization	18	131	3e-05	0.0011
GO:0010039	P	response to iron ion	11	51	3.2e-05	0.0011
GO:1990267	P	response to transition metal nanoparticle	17	119	3.2e-05	0.0011
GO:0044255	P	cellular lipid metabolic process	51	649	3.3e-05	0.0011
GO:0050801	P	ion homeostasis	25	229	3.6e-05	0.0012
GO:0009072	P	aromatic amino acid family metabolic process	12	63	4.1e-05	0.0014
GO:0031347	P	regulation of defense response	25	233	4.6e-05	0.0016
GO:1901071	P	glucosamine-containing compound metabolic process	8	26	4.6e-05	0.0016
GO:1901136	P	carbohydrate derivative catabolic process	12	64	4.7e-05	0.0016
GO:0030001	P	metal ion transport	27	263	4.7e-05	0.0016
GO:0002682	P	regulation of immune system process	16	111	5e-05	0.0017
GO:0042592	P	homeostatic process	44	542	5.6e-05	0.0019
GO:0006022	P	aminoglycan metabolic process	8	27	5.8e-05	0.0019
GO:0009314	P	response to radiation	57	772	5.8e-05	0.0019
GO:0052543	P	callose deposition in cell wall	8	27	5.8e-05	0.0019
GO:0006040	P	amino sugar metabolic process	9	36	6.2e-05	0.002
GO:0052545	P	callose localization	9	36	6.2e-05	0.002
GO:0055080	P	cation homeostasis	22	194	6.1e-05	0.002
GO:0080134	P	regulation of response to stress	30	316	6.9e-05	0.0022
GO:0010120	P	camalexin biosynthetic process	6	13	7e-05	0.0022
GO:0052317	P	camalexin metabolic process	6	13	7e-05	0.0022
GO:0009753	P	response to jasmonic acid	24	225	7e-05	0.0022
GO:0048583	P	regulation of response to stimulus	45	565	7e-05	0.0022
GO:0009696	P	salicylic acid metabolic process	8	28	7.2e-05	0.0022
GO:0034220	P	ion transmembrane transport	26	255	7.1e-05	0.0022
GO:0052386	P	cell wall thickening	8	28	7.2e-05	0.0022
GO:0010411	P	xyloglucan metabolic process	11	57	7.6e-05	0.0023
GO:0055076	P	transition metal ion homeostasis	14	92	8.6e-05	0.0026
GO:0071229	P	cellular response to acid chemical	40	485	8.7e-05	0.0026
GO:0009700	P	indole phytoalexin biosynthetic process	6	14	9.7e-05	0.0029
GO:0044036	P	cell wall macromolecule metabolic process	19	158	9.5e-05	0.0029
GO:0052315	P	phytoalexin biosynthetic process	6	14	9.7e-05	0.0029
GO:0052314	P	phytoalexin metabolic process	6	14	9.7e-05	0.0029
GO:0009403	P	toxin biosynthetic process	6	14	9.7e-05	0.0029
GO:0046217	P	indole phytoalexin metabolic process	6	14	9.7e-05	0.0029
GO:0033037	P	polysaccharide localization	9	39	0.00011	0.0031
GO:0009266	P	response to temperature stimulus	44	559	0.00011	0.0031
GO:0042343	P	indole glucosinolate metabolic process	8	30	0.00011	0.0031
GO:0016143	P	S-glycoside metabolic process	8	30	0.00011	0.0031
GO:0016054	P	organic acid catabolic process	16	121	0.00012	0.0035
GO:0031349	P	positive regulation of defense response	13	84	0.00013	0.0037
GO:0006631	P	fatty acid metabolic process	25	252	0.00014	0.0041
GO:0032101	P	regulation of response to external stimulus	12	74	0.00016	0.0045
GO:0006873	P	cellular ion homeostasis	17	138	0.00017	0.0047
GO:0009694	P	jasmonic acid metabolic process	8	33	0.00019	0.0053
GO:0016052	P	carbohydrate catabolic process	25	257	0.00019	0.0053
GO:0009816	P	defense response to bacterium, incompatible interaction	9	43	0.0002	0.0055
GO:0030026	P	cellular manganese ion homeostasis	5	10	0.00022	0.006
GO:0010583	P	response to cyclopentenone	8	34	0.00023	0.0062
GO:0009684	P	indoleacetic acid biosynthetic process	6	17	0.00023	0.0062
GO:0046916	P	cellular transition metal ion homeostasis	10	55	0.00025	0.0067
GO:0009625	P	response to insect	7	26	0.00028	0.0075
GO:0007166	P	cell surface receptor signaling pathway	23	234	0.00029	0.0079
GO:0048364	P	root development	38	482	0.0003	0.008
GO:0022622	P	root system development	38	484	0.00032	0.0086
GO:0099402	P	plant organ development	64	961	0.00032	0.0086
GO:0044282	P	small molecule catabolic process	18	162	0.00035	0.0091
GO:0055082	P	cellular chemical homeostasis	18	163	0.00037	0.0097
GO:0055065	P	metal ion homeostasis	17	149	0.00038	0.0099
GO:0015698	P	inorganic anion transport	13	95	0.00039	0.01
GO:0045089	P	positive regulation of innate immune response	10	59	0.0004	0.01
GO:0030003	P	cellular cation homeostasis	15	122	0.0004	0.01
GO:0055071	P	manganese ion homeostasis	5	12	0.00042	0.011
GO:0042445	P	hormone metabolic process	17	152	0.00047	0.012
GO:0002239	P	response to oomycetes	9	49	0.00047	0.012
GO:0055072	P	iron ion homeostasis	9	49	0.00047	0.012
GO:0006820	P	anion transport	22	227	0.00047	0.012
GO:0009682	P	induced systemic resistance	7	29	0.00049	0.012
GO:0006568	P	tryptophan metabolic process	7	29	0.00049	0.012
GO:0006586	P	indolalkylamine metabolic process	7	29	0.00049	0.012
GO:0044419	P	interspecies interaction between organisms	17	154	0.00053	0.013
GO:0002684	P	positive regulation of immune system process	10	62	0.00057	0.014
GO:0009850	P	auxin metabolic process	11	74	0.00057	0.014
GO:0050778	P	positive regulation of immune response	10	62	0.00057	0.014
GO:0006875	P	cellular metal ion homeostasis	13	101	0.00065	0.016
GO:0044042	P	glucan metabolic process	21	218	0.00067	0.016
GO:0006073	P	cellular glucan metabolic process	21	218	0.00067	0.016
GO:0042335	P	cuticle development	7	31	0.00069	0.017
GO:0071704	P	organic substance metabolic process	500	10672	0.00075	0.018
GO:0002229	P	defense response to oomycetes	8	42	0.00078	0.018
GO:0034285	P	response to disaccharide	10	65	0.0008	0.019
GO:0010383	P	cell wall polysaccharide metabolic process	14	118	0.00085	0.02
GO:0009926	P	auxin polar transport	12	91	0.00086	0.02
GO:0009851	P	auxin biosynthetic process	9	54	0.00087	0.02
GO:0006879	P	cellular iron ion homeostasis	6	23	0.00088	0.02
GO:0040007	P	growth	47	678	0.0009	0.021
GO:0071669	P	plant-type cell wall organization or biogenesis	23	256	0.00092	0.021
GO:0046685	P	response to arsenic-containing substance	5	15	0.00096	0.022
GO:0071396	P	cellular response to lipid	32	409	0.00097	0.022
GO:0000041	P	transition metal ion transport	11	80	0.001	0.023
GO:0046686	P	response to cadmium ion	28	343	0.0011	0.025
GO:0009606	P	tropism	11	81	0.0011	0.025
GO:0044403	P	symbiosis, encompassing mutualism through parasitism	16	151	0.0011	0.026
GO:0009808	P	lignin metabolic process	12	95	0.0012	0.027
GO:0006576	P	cellular biogenic amine metabolic process	9	57	0.0012	0.027
GO:0010193	P	response to ozone	7	35	0.0013	0.029
GO:0010410	P	hemicellulose metabolic process	12	96	0.0013	0.029
GO:0034614	P	cellular response to reactive oxygen species	8	46	0.0013	0.029
GO:0042886	P	amide transport	11	83	0.0013	0.03
GO:0044767	P	single-organism developmental process	165	3131	0.0014	0.032
GO:0042446	P	hormone biosynthetic process	13	112	0.0015	0.034
GO:0098655	P	cation transmembrane transport	17	172	0.0016	0.036
GO:1901135	P	carbohydrate derivative metabolic process	44	645	0.0017	0.037
GO:0048528	P	post-embryonic root development	14	128	0.0017	0.037
GO:0032502	P	developmental process	169	3233	0.0017	0.038
GO:0044242	P	cellular lipid catabolic process	10	73	0.0018	0.038
GO:0046434	P	organophosphate catabolic process	6	27	0.0018	0.038
GO:0009695	P	jasmonic acid biosynthetic process	6	27	0.0018	0.038
GO:0060918	P	auxin transport	12	100	0.0018	0.038
GO:0048527	P	lateral root development	13	115	0.0019	0.04
GO:0050789	P	regulation of biological process	262	5306	0.002	0.042
GO:0009723	P	response to ethylene	25	307	0.002	0.042
GO:0009744	P	response to sucrose	9	62	0.0021	0.043
GO:0042547	P	cell wall modification involved in multidimensional cell growth	6	28	0.0021	0.044
GO:0008610	P	lipid biosynthetic process	37	522	0.0021	0.044
GO:0009309	P	amine biosynthetic process	7	39	0.0022	0.046
GO:0042401	P	cellular biogenic amine biosynthetic process	7	39	0.0022	0.046
GO:0009914	P	hormone transport	12	103	0.0022	0.046
GO:0051238	P	sequestering of metal ion	5	19	0.0023	0.047
GO:0009624	P	response to nematode	10	76	0.0023	0.047

## Sheet: all Mol Funct
Singular Enrichment Analysis (SEA) of gene ontotology (GO) of all significant DEGs of the dark-grown 18-day-old RLCK VI_A2 seedlings (Molecular function) using AgriGO v2.0 (http://systemsbiology.cau.edu.cn/agriGOv2/#).
GO term	Ontology	Description	Number in input list	Number in BG/Ref	p-value	FDR
GO:0003824	F	catalytic activity	556	9101	1.3e-25	1.9e-22
GO:0022857	F	transmembrane transporter activity	101	1146	1.4e-11	1.1e-08
GO:0016491	F	oxidoreductase activity	124	1547	2.2e-11	1.1e-08
GO:0015075	F	ion transmembrane transporter activity	66	629	9.6e-11	3.5e-08
GO:0022891	F	substrate-specific transmembrane transporter activity	82	916	6.7e-10	1.9e-07
GO:0020037	F	heme binding	45	360	7.7e-10	1.9e-07
GO:0022804	F	active transmembrane transporter activity	61	595	1.1e-09	2.2e-07
GO:0022892	F	substrate-specific transporter activity	89	1045	1.2e-09	2.2e-07
GO:0005215	F	transporter activity	108	1406	4.2e-09	6.8e-07
GO:0046906	F	tetrapyrrole binding	46	402	6.3e-09	9.2e-07
GO:0016740	F	transferase activity	228	3791	1.9e-08	2.5e-06
GO:0008324	F	cation transmembrane transporter activity	49	464	2.1e-08	2.6e-06
GO:0015291	F	secondary active transmembrane transporter activity	39	338	7.2e-08	8.2e-06
GO:0008289	F	lipid binding	37	317	1.2e-07	1.3e-05
GO:0016705	F	oxidoreductase activity, acting on paired donors, with incorporation or reduction of molecular oxygen	43	407	1.5e-07	1.5e-05
GO:0004674	F	protein serine/threonine kinase activity	65	767	2.6e-07	2.4e-05
GO:0004672	F	protein kinase activity	74	925	3.1e-07	2.7e-05
GO:0016798	F	hydrolase activity, acting on glycosyl bonds	44	438	3.9e-07	3.2e-05
GO:0004553	F	hydrolase activity, hydrolyzing O-glycosyl compounds	40	405	1.9e-06	0.00015
GO:0097367	F	carbohydrate derivative binding	163	2696	2.3e-06	0.00016
GO:0050660	F	flavin adenine dinucleotide binding	21	141	2.2e-06	0.00016
GO:0016773	F	phosphotransferase activity, alcohol group as acceptor	79	1072	2.4e-06	0.00016
GO:0005507	F	copper ion binding	28	238	3.5e-06	0.00022
GO:0015293	F	symporter activity	23	171	3.5e-06	0.00022
GO:0032559	F	adenyl ribonucleotide binding	145	2364	4.3e-06	0.00025
GO:0030554	F	adenyl nucleotide binding	145	2366	4.5e-06	0.00025
GO:0005506	F	iron ion binding	33	317	5.4e-06	0.00029
GO:0004568	F	chitinase activity	9	25	5.4e-06	0.00029
GO:0030246	F	carbohydrate binding	32	303	5.7e-06	0.00029
GO:0016758	F	transferase activity, transferring hexosyl groups	37	382	6.9e-06	0.00034
GO:0016787	F	hydrolase activity	187	3279	1.2e-05	0.00054
GO:0008061	F	chitin binding	7	14	1.2e-05	0.00054
GO:0004364	F	glutathione transferase activity	12	55	1.3e-05	0.00056
GO:0004497	F	monooxygenase activity	31	305	1.6e-05	0.00069
GO:0019825	F	oxygen binding	26	234	1.9e-05	0.00078
GO:0045735	F	nutrient reservoir activity	13	68	1.9e-05	0.00078
GO:0032553	F	ribonucleotide binding	156	2664	2e-05	0.00078
GO:0017076	F	purine nucleotide binding	154	2633	2.4e-05	0.00087
GO:0016209	F	antioxidant activity	22	181	2.4e-05	0.00087
GO:0032555	F	purine ribonucleotide binding	154	2631	2.3e-05	0.00087
GO:0016301	F	kinase activity	94	1436	2.5e-05	0.00091
GO:0016709	F	oxidoreductase activity, acting on paired donors, with incorporation or reduction of molecular oxygen, NAD(P)H as one donor, and incorporation of one atom of oxygen	23	198	3e-05	0.0011
GO:0046527	F	glucosyltransferase activity	20	158	3.3e-05	0.0011
GO:0004601	F	peroxidase activity	18	133	3.6e-05	0.0012
GO:0032550	F	purine ribonucleoside binding	151	2612	5e-05	0.0016
GO:0001883	F	purine nucleoside binding	151	2612	5e-05	0.0016
GO:0008509	F	anion transmembrane transporter activity	20	164	5.3e-05	0.0016
GO:0001882	F	nucleoside binding	151	2618	5.5e-05	0.0017
GO:0032549	F	ribonucleoside binding	151	2617	5.4e-05	0.0017
GO:0016684	F	oxidoreductase activity, acting on peroxide as acceptor	18	139	6.1e-05	0.0018
GO:0052689	F	carboxylic ester hydrolase activity	30	314	6.2e-05	0.0018
GO:0016757	F	transferase activity, transferring glycosyl groups	50	654	7.4e-05	0.002
GO:0015294	F	solute:cation symporter activity	17	128	7.3e-05	0.002
GO:0048037	F	cofactor binding	38	451	8.6e-05	0.0023
GO:0042626	F	ATPase activity, coupled to transmembrane movement of substances	22	202	0.00011	0.0028
GO:0080044	F	quercetin 7-O-glucosyltransferase activity	12	71	0.00011	0.0029
GO:0043492	F	ATPase activity, coupled to movement of substances	22	203	0.00011	0.0029
GO:0080043	F	quercetin 3-O-glucosyltransferase activity	12	71	0.00011	0.0029
GO:0046873	F	metal ion transmembrane transporter activity	24	235	0.00013	0.0031
GO:0050662	F	coenzyme binding	27	281	0.00013	0.0031
GO:0016820	F	hydrolase activity, acting on acid anhydrides, catalyzing transmembrane movement of substances	22	205	0.00013	0.0031
GO:0005199	F	structural constituent of cell wall	8	31	0.00013	0.0031
GO:1901265	F	nucleoside phosphate binding	184	3370	0.00014	0.0031
GO:0000166	F	nucleotide binding	184	3370	0.00014	0.0031
GO:0036094	F	small molecule binding	187	3434	0.00014	0.0031
GO:0008519	F	ammonium transmembrane transporter activity	5	9	0.00015	0.0034
GO:0016762	F	xyloglucan:xyloglucosyl transferase activity	8	33	0.00019	0.0042
GO:0046872	F	metal ion binding	197	3673	0.0002	0.0043
GO:0005488	F	binding	566	12081	0.00021	0.0044
GO:0043169	F	cation binding	197	3678	0.00021	0.0044
GO:1900750	F	oligopeptide binding	5	10	0.00022	0.0045
GO:0043295	F	glutathione binding	5	10	0.00022	0.0045
GO:0016614	F	oxidoreductase activity, acting on CH-OH group of donors	22	214	0.00022	0.0045
GO:0099600	F	transmembrane receptor activity	18	156	0.00023	0.0045
GO:0043531	F	ADP binding	18	157	0.00025	0.0048
GO:0043167	F	ion binding	203	3821	0.00025	0.0049
GO:0080161	F	auxin transmembrane transporter activity	7	26	0.00028	0.0053
GO:0010329	F	auxin efflux transmembrane transporter activity	6	18	0.00029	0.0055
GO:0060089	F	molecular transducer activity	21	209	0.00041	0.0074
GO:0004872	F	receptor activity	21	209	0.00041	0.0074
GO:0038023	F	signaling receptor activity	18	165	0.00042	0.0076
GO:0015103	F	inorganic anion transmembrane transporter activity	13	96	0.00042	0.0076
GO:0008194	F	UDP-glycosyltransferase activity	25	273	0.00044	0.0077
GO:0005524	F	ATP binding	127	2248	0.00049	0.0086
GO:0005372	F	water transmembrane transporter activity	8	39	0.00051	0.0086
GO:0015250	F	water channel activity	8	39	0.00051	0.0086
GO:0004888	F	transmembrane signaling receptor activity	16	140	0.00055	0.0092
GO:0102337	F	3-oxo-cerotoyl-CoA synthase activity	6	21	0.00058	0.0095
GO:0102336	F	3-oxo-arachidoyl-CoA synthase activity	6	21	0.00058	0.0095
GO:0102338	F	3-oxo-lignoceronyl-CoA synthase activity	6	21	0.00058	0.0095
GO:0015562	F	efflux transmembrane transporter activity	7	31	0.00069	0.011
GO:0019199	F	transmembrane receptor protein kinase activity	13	106	0.00098	0.016
GO:0022890	F	inorganic cation transmembrane transporter activity	27	325	0.001	0.016
GO:0009055	F	electron carrier activity	19	196	0.0011	0.017
GO:0016772	F	transferase activity, transferring phosphorus-containing groups	96	1657	0.0012	0.018
GO:0035251	F	UDP-glucosyltransferase activity	15	137	0.0012	0.018
GO:0022838	F	substrate-specific channel activity	16	152	0.0012	0.018
GO:0015197	F	peptide transporter activity	6	25	0.0013	0.019
GO:0035639	F	purine ribonucleoside triphosphate binding	136	2515	0.0016	0.023
GO:0015405	F	P-P-bond-hydrolysis-driven transmembrane transporter activity	22	251	0.0016	0.023
GO:0015399	F	primary active transmembrane transporter activity	22	252	0.0016	0.024
GO:0005516	F	calmodulin binding	22	252	0.0016	0.024
GO:1901681	F	sulfur compound binding	5	18	0.0019	0.027
GO:0072341	F	modified amino acid binding	5	19	0.0023	0.032
GO:0030414	F	peptidase inhibitor activity	7	41	0.0028	0.04
GO:0016765	F	transferase activity, transferring alkyl or aryl (other than methyl) groups	14	138	0.0033	0.045
GO:0022803	F	passive transmembrane transporter activity	16	171	0.0036	0.049
GO:0015267	F	channel activity	16	171	0.0036	0.049
GO:0061134	F	peptidase regulator activity	7	43	0.0036	0.049
GO:0071944	C	cell periphery	395	4309	6.1e-52	3.4e-49
GO:0005576	C	extracellular region	279	2954	8.6e-37	2.4e-34
GO:0030312	C	external encapsulating structure	118	706	6.7e-34	9.5e-32
GO:0005618	C	cell wall	118	706	6.7e-34	9.5e-32
GO:0005886	C	plasma membrane	311	3735	7.5e-32	8.4e-30
GO:0016020	C	membrane	530	8532	1.3e-25	1.2e-23
GO:0031224	C	intrinsic component of membrane	364	5540	1.7e-19	1.4e-17
GO:0009505	C	plant-type cell wall	58	323	2e-18	1.4e-16
GO:0044425	C	membrane part	372	5962	1.8e-16	1.1e-14
GO:0048046	C	apoplast	68	486	2.4e-16	1.4e-14
GO:0016021	C	integral component of membrane	328	5324	1.5e-13	7.6e-12
GO:0031226	C	intrinsic component of plasma membrane	44	292	5.5e-12	2.6e-10
GO:0044459	C	plasma membrane part	49	428	2e-09	8.6e-08
GO:0031225	C	anchored component of membrane	38	280	2.1e-09	8.6e-08
GO:0005887	C	integral component of plasma membrane	29	184	9.2e-09	3.5e-07
GO:0030054	C	cell junction	77	901	1.4e-08	4.3e-07
GO:0009506	C	plasmodesma	77	899	1.3e-08	4.3e-07
GO:0005911	C	cell-cell junction	77	901	1.4e-08	4.3e-07
GO:0055044	C	symplast	77	899	1.3e-08	4.3e-07
GO:0005773	C	vacuole	89	1359	4.1e-05	0.0011
GO:0046658	C	anchored component of plasma membrane	16	109	4.1e-05	0.0011
GO:0005783	C	endoplasmic reticulum	63	895	8.8e-05	0.0022
GO:0012505	C	endomembrane system	118	2143	0.0018	0.045

## Sheet: all Cellular comp
Singular Enrichment Analysis (SEA) of gene ontotology (GO) of all significant DEGs of the dark-grown 18-day-old RLCK VI_A2 seedlings (Cellular compartments) using AgriGO v2.0 (http://systemsbiology.cau.edu.cn/agriGOv2/#).
GO term	Ontology	Description	Number in input list	Number in BG/Ref	p-value	FDR
GO:0071944	C	cell periphery	395	4309	6.1e-52	3.4e-49
GO:0005576	C	extracellular region	279	2954	8.6e-37	2.4e-34
GO:0030312	C	external encapsulating structure	118	706	6.7e-34	9.5e-32
GO:0005618	C	cell wall	118	706	6.7e-34	9.5e-32
GO:0005886	C	plasma membrane	311	3735	7.5e-32	8.4e-30
GO:0016020	C	membrane	530	8532	1.3e-25	1.2e-23
GO:0031224	C	intrinsic component of membrane	364	5540	1.7e-19	1.4e-17
GO:0009505	C	plant-type cell wall	58	323	2e-18	1.4e-16
GO:0044425	C	membrane part	372	5962	1.8e-16	1.1e-14
GO:0048046	C	apoplast	68	486	2.4e-16	1.4e-14
GO:0016021	C	integral component of membrane	328	5324	1.5e-13	7.6e-12
GO:0031226	C	intrinsic component of plasma membrane	44	292	5.5e-12	2.6e-10
GO:0044459	C	plasma membrane part	49	428	2e-09	8.6e-08
GO:0031225	C	anchored component of membrane	38	280	2.1e-09	8.6e-08
GO:0005887	C	integral component of plasma membrane	29	184	9.2e-09	3.5e-07
GO:0030054	C	cell junction	77	901	1.4e-08	4.3e-07
GO:0009506	C	plasmodesma	77	899	1.3e-08	4.3e-07
GO:0005911	C	cell-cell junction	77	901	1.4e-08	4.3e-07
GO:0055044	C	symplast	77	899	1.3e-08	4.3e-07
GO:0005773	C	vacuole	89	1359	4.1e-05	0.0011
GO:0046658	C	anchored component of plasma membrane	16	109	4.1e-05	0.0011
GO:0005783	C	endoplasmic reticulum	63	895	8.8e-05	0.0022
GO:0012505	C	endomembrane system	118	2143	0.0018	0.045

## Sheet:  >2x Biol Process
Singular Enrichment Analysis (SEA) of gene ontotology (GO) of >2x significant DEGs of the dark-grown 18-day-old RLCK VI_A2 seedlings with higher than 2-fold change in expression (Biological processes) using AgriGO v2.0 (http://systemsbiology.cau.edu.cn/agriGOv2/#).
GO term	Ontology	Description	Number in input list	Number in BG/Ref	p-value	FDR
GO:0050896	P	response to stimulus	241	6250	6.4e-29	1.7e-25
GO:0006950	P	response to stress	158	3506	8.3e-24	1.1e-20
GO:0009605	P	response to external stimulus	92	1582	4.2e-20	3e-17
GO:0042221	P	response to chemical	131	2853	4.5e-20	3e-17
GO:0043207	P	response to external biotic stimulus	76	1212	2.3e-18	1e-15
GO:0051707	P	response to other organism	76	1210	2.1e-18	1e-15
GO:0006952	P	defense response	87	1566	7.5e-18	2.8e-15
GO:0009607	P	response to biotic stimulus	76	1253	1.3e-17	4.4e-15
GO:0051704	P	multi-organism process	85	1631	6.8e-16	2e-13
GO:0098542	P	defense response to other organism	61	936	1.4e-15	3.6e-13
GO:0009617	P	response to bacterium	41	441	1.8e-15	4.3e-13
GO:0044699	P	single-organism process	272	9448	1.8e-14	3.9e-12
GO:1901700	P	response to oxygen-containing compound	76	1557	6.8e-13	1.4e-10
GO:0009719	P	response to endogenous stimulus	80	1732	2.3e-12	4.4e-10
GO:0045087	P	innate immune response	30	323	1.2e-11	2.1e-09
GO:0010033	P	response to organic substance	86	2023	2.1e-11	3.4e-09
GO:0042742	P	defense response to bacterium	31	354	2.2e-11	3.4e-09
GO:0006955	P	immune response	30	333	2.4e-11	3.5e-09
GO:0044710	P	single-organism metabolic process	136	3970	4.3e-11	5.9e-09
GO:0002376	P	immune system process	31	369	5.7e-11	7.5e-09
GO:0009725	P	response to hormone	73	1631	9.5e-11	1.2e-08
GO:0001101	P	response to acid chemical	59	1181	1.4e-10	1.7e-08
GO:0009620	P	response to fungus	38	573	2.5e-10	2.9e-08
GO:0009628	P	response to abiotic stimulus	82	2022	5.7e-10	6.3e-08
GO:0009814	P	defense response, incompatible interaction	20	170	8.2e-10	8.6e-08
GO:0071456	P	cellular response to hypoxia	10	27	1.3e-09	1.3e-07
GO:0001666	P	response to hypoxia	13	64	2.4e-09	2.2e-07
GO:0036294	P	cellular response to decreased oxygen levels	10	29	2.3e-09	2.2e-07
GO:0071453	P	cellular response to oxygen levels	10	29	2.3e-09	2.2e-07
GO:0051716	P	cellular response to stimulus	101	2856	5.6e-09	4.9e-07
GO:0036293	P	response to decreased oxygen levels	13	70	6.2e-09	5.2e-07
GO:0070482	P	response to oxygen levels	13	71	7.2e-09	5.9e-07
GO:0019748	P	secondary metabolic process	32	492	1e-08	8.3e-07
GO:0070887	P	cellular response to chemical stimulus	54	1176	1.5e-08	1.1e-06
GO:0050832	P	defense response to fungus	32	504	1.8e-08	1.3e-06
GO:0055114	P	oxidation-reduction process	63	1566	9.4e-08	6.9e-06
GO:0009056	P	catabolic process	59	1430	1.1e-07	7.8e-06
GO:1901698	P	response to nitrogen compound	21	264	1.7e-07	1.2e-05
GO:0009627	P	systemic acquired resistance	11	67	2.8e-07	1.9e-05
GO:0010243	P	response to organonitrogen compound	16	166	4.9e-07	3.2e-05
GO:0007154	P	cell communication	78	2223	5.6e-07	3.6e-05
GO:0033554	P	cellular response to stress	40	858	8.2e-07	5.1e-05
GO:0009404	P	toxin metabolic process	10	60	8.6e-07	5.2e-05
GO:0006869	P	lipid transport	16	174	8.7e-07	5.2e-05
GO:0010200	P	response to chitin	14	134	1.1e-06	6.1e-05
GO:0044763	P	single-organism cellular process	177	6591	2e-06	0.00011
GO:0071555	P	cell wall organization	28	518	2.8e-06	0.00016
GO:0045229	P	external encapsulating structure organization	29	551	3.1e-06	0.00017
GO:0010876	P	lipid localization	16	199	4.4e-06	0.00024
GO:0006970	P	response to osmotic stress	31	636	6.2e-06	0.00033
GO:0032787	P	monocarboxylic acid metabolic process	26	481	6.4e-06	0.00033
GO:0016036	P	cellular response to phosphate starvation	11	97	7.3e-06	0.00037
GO:0044712	P	single-organism catabolic process	29	585	9.2e-06	0.00045
GO:0071495	P	cellular response to endogenous stimulus	38	890	1.1e-05	0.00052
GO:0010035	P	response to inorganic substance	39	926	1.1e-05	0.00053
GO:0042744	P	hydrogen peroxide catabolic process	10	83	1.2e-05	0.00055
GO:0008219	P	cell death	15	194	1.3e-05	0.00059
GO:0009626	P	plant-type hypersensitive response	10	84	1.3e-05	0.00059
GO:0012501	P	programmed cell death	13	147	1.4e-05	0.00059
GO:0042743	P	hydrogen peroxide metabolic process	11	104	1.3e-05	0.00059
GO:0034050	P	host programmed cell death induced by symbiont	10	85	1.4e-05	0.00061
GO:0071554	P	cell wall organization or biogenesis	32	704	1.7e-05	0.00071
GO:0046348	P	amino sugar catabolic process	6	24	1.9e-05	0.00074
GO:0006026	P	aminoglycan catabolic process	6	24	1.9e-05	0.00074
GO:1901072	P	glucosamine-containing compound catabolic process	6	24	1.9e-05	0.00074
GO:0006030	P	chitin metabolic process	6	24	1.9e-05	0.00074
GO:0006032	P	chitin catabolic process	6	24	1.9e-05	0.00074
GO:0032870	P	cellular response to hormone stimulus	37	879	1.9e-05	0.00074
GO:0006979	P	response to oxidative stress	24	453	2e-05	0.00074
GO:0044272	P	sulfur compound biosynthetic process	11	113	2.7e-05	0.001
GO:1901071	P	glucosamine-containing compound metabolic process	6	26	2.8e-05	0.001
GO:0044700	P	single organism signaling	66	1995	2.8e-05	0.001
GO:0023052	P	signaling	66	1997	2.9e-05	0.001
GO:0043436	P	oxoacid metabolic process	39	973	3.2e-05	0.0011
GO:0007165	P	signal transduction	65	1965	3.2e-05	0.0011
GO:0006022	P	aminoglycan metabolic process	6	27	3.4e-05	0.0012
GO:0031667	P	response to nutrient levels	14	190	4.2e-05	0.0014
GO:0071310	P	cellular response to organic substance	40	1023	4.3e-05	0.0014
GO:0009816	P	defense response to bacterium, incompatible interaction	7	43	4.4e-05	0.0015
GO:0009611	P	response to wounding	15	217	4.5e-05	0.0015
GO:0006629	P	lipid metabolic process	39	994	5e-05	0.0016
GO:0019761	P	glucosinolate biosynthetic process	7	44	5e-05	0.0016
GO:0019758	P	glycosinolate biosynthetic process	7	44	5e-05	0.0016
GO:0072593	P	reactive oxygen species metabolic process	13	169	5.2e-05	0.0016
GO:0031669	P	cellular response to nutrient levels	13	170	5.5e-05	0.0017
GO:0009636	P	response to toxic substance	10	102	6e-05	0.0018
GO:0090487	P	secondary metabolite catabolic process	7	46	6.5e-05	0.0019
GO:0009407	P	toxin catabolic process	7	46	6.5e-05	0.0019
GO:0044711	P	single-organism biosynthetic process	58	1735	6.7e-05	0.002
GO:0009991	P	response to extracellular stimulus	15	225	6.7e-05	0.002
GO:0009267	P	cellular response to starvation	12	153	8.5e-05	0.0024
GO:0031668	P	cellular response to extracellular stimulus	14	204	8.7e-05	0.0025
GO:0071496	P	cellular response to external stimulus	14	208	0.00011	0.003
GO:0005975	P	carbohydrate metabolic process	42	1144	0.00011	0.003
GO:0009651	P	response to salt stress	26	574	0.00011	0.003
GO:0009737	P	response to abscisic acid	26	578	0.00012	0.0033
GO:0097305	P	response to alcohol	26	583	0.00014	0.0037
GO:0006040	P	amino sugar metabolic process	6	36	0.00014	0.0037
GO:0042594	P	response to starvation	12	162	0.00014	0.0037
GO:0006082	P	organic acid metabolic process	40	1099	0.00018	0.0048
GO:0033993	P	response to lipid	31	772	0.0002	0.0052
GO:0072330	P	monocarboxylic acid biosynthetic process	15	251	0.00021	0.0053
GO:0010411	P	xyloglucan metabolic process	7	57	0.00022	0.0055
GO:0044550	P	secondary metabolite biosynthetic process	17	311	0.00022	0.0056
GO:0009753	P	response to jasmonic acid	14	225	0.00023	0.0057
GO:0019760	P	glucosinolate metabolic process	9	99	0.00023	0.0057
GO:0019757	P	glycosinolate metabolic process	9	99	0.00023	0.0057
GO:0046394	P	carboxylic acid biosynthetic process	21	438	0.00024	0.0058
GO:0006790	P	sulfur compound metabolic process	16	286	0.00026	0.0062
GO:0009755	P	hormone-mediated signaling pathway	32	821	0.00026	0.0062
GO:0009414	P	response to water deprivation	18	347	0.00027	0.0063
GO:0006468	P	protein phosphorylation	35	936	0.00029	0.0067
GO:0009415	P	response to water	18	355	0.00035	0.008
GO:0044248	P	cellular catabolic process	37	1024	0.00037	0.0083
GO:0016310	P	phosphorylation	43	1254	0.00036	0.0083
GO:0009696	P	salicylic acid metabolic process	5	28	0.00038	0.0087
GO:0009664	P	plant-type cell wall organization	10	131	0.0004	0.0089
GO:1901136	P	carbohydrate derivative catabolic process	7	64	0.00042	0.0092
GO:0044036	P	cell wall macromolecule metabolic process	11	158	0.00043	0.0095
GO:0034614	P	cellular response to reactive oxygen species	6	46	0.00046	0.01
GO:0019752	P	carboxylic acid metabolic process	32	864	0.00061	0.013
GO:0044262	P	cellular carbohydrate metabolic process	19	407	0.00063	0.014
GO:0016042	P	lipid catabolic process	13	224	0.0007	0.015
GO:0009694	P	jasmonic acid metabolic process	5	33	0.00075	0.016
GO:0045088	P	regulation of innate immune response	8	96	0.00088	0.018
GO:0008152	P	metabolic process	272	12035	0.00089	0.019
GO:0032101	P	regulation of response to external stimulus	7	74	0.00092	0.019
GO:0071365	P	cellular response to auxin stimulus	12	206	0.0011	0.022
GO:0006796	P	phosphate-containing compound metabolic process	53	1735	0.0011	0.022
GO:0016053	P	organic acid biosynthetic process	22	531	0.0011	0.022
GO:1901575	P	organic substance catabolic process	41	1249	0.0011	0.022
GO:0050776	P	regulation of immune response	8	101	0.0012	0.024
GO:0005976	P	polysaccharide metabolic process	19	432	0.0012	0.024
GO:1901135	P	carbohydrate derivative metabolic process	25	645	0.0013	0.025
GO:0044419	P	interspecies interaction between organisms	10	154	0.0013	0.025
GO:0006793	P	phosphorus metabolic process	53	1751	0.0013	0.025
GO:0042545	P	cell wall modification	10	156	0.0014	0.027
GO:0009733	P	response to auxin	18	407	0.0015	0.029
GO:0080134	P	regulation of response to stress	15	316	0.0019	0.037
GO:0002682	P	regulation of immune system process	8	111	0.0021	0.039
GO:1901701	P	cellular response to oxygen-containing compound	24	635	0.0022	0.04
GO:0071669	P	plant-type cell wall organization or biogenesis	13	256	0.0022	0.04
GO:0000272	P	polysaccharide catabolic process	10	167	0.0023	0.041
GO:0048584	P	positive regulation of response to stimulus	11	196	0.0023	0.041

## Sheet: >2x Mol Funct
Singular Enrichment Analysis (SEA) of gene ontotology (GO) of >2x significant DEGs of the dark-grown 18-day-old RLCK VI_A2 seedlings with higher than 2-fold change in expression (Molecular functions) using AgriGO v2.0 (http://systemsbiology.cau.edu.cn/agriGOv2/#).
GO term	Ontology	Description	Number in input list	Number in BG/Ref	p-value	FDR
GO:0003824	F	catalytic activity	254	9101	1.3e-11	1e-08
GO:0050660	F	flavin adenine dinucleotide binding	16	141	6.4e-08	2.5e-05
GO:0016491	F	oxidoreductase activity	62	1547	1.4e-07	3.5e-05
GO:0020037	F	heme binding	23	360	1.6e-06	0.00032
GO:0045735	F	nutrient reservoir activity	10	68	2.4e-06	0.00037
GO:0046906	F	tetrapyrrole binding	23	402	9.2e-06	0.0012
GO:0004568	F	chitinase activity	6	25	2.3e-05	0.0018
GO:0016209	F	antioxidant activity	14	181	2.6e-05	0.0018
GO:0030246	F	carbohydrate binding	19	303	1.7e-05	0.0018
GO:0004601	F	peroxidase activity	12	133	2.4e-05	0.0018
GO:0050662	F	coenzyme binding	18	281	2.1e-05	0.0018
GO:0016684	F	oxidoreductase activity, acting on peroxide as acceptor	12	139	3.6e-05	0.0023
GO:0004674	F	protein serine/threonine kinase activity	32	767	8.1e-05	0.0048
GO:0008289	F	lipid binding	18	317	9.3e-05	0.0052
GO:0016740	F	transferase activity	106	3791	0.0001	0.0052
GO:0004672	F	protein kinase activity	36	925	0.00011	0.0055
GO:0004364	F	glutathione transferase activity	7	55	0.00018	0.0081
GO:0015075	F	ion transmembrane transporter activity	27	629	0.00019	0.0081
GO:0016773	F	phosphotransferase activity, alcohol group as acceptor	39	1072	0.00022	0.0092
GO:0016705	F	oxidoreductase activity, acting on paired donors, with incorporation or reduction of molecular oxygen	20	407	0.00025	0.0096
GO:0016758	F	transferase activity, transferring hexosyl groups	19	382	0.0003	0.011
GO:0048037	F	cofactor binding	21	451	0.00034	0.012
GO:0016614	F	oxidoreductase activity, acting on CH-OH group of donors	13	214	0.00047	0.016
GO:0016798	F	hydrolase activity, acting on glycosyl bonds	20	438	0.0006	0.019
GO:0005199	F	structural constituent of cell wall	5	31	0.00058	0.019
GO:0016762	F	xyloglucan:xyloglucosyl transferase activity	5	33	0.00075	0.022
GO:0004497	F	monooxygenase activity	15	305	0.0014	0.04
GO:0043531	F	ADP binding	10	157	0.0015	0.04
GO:0004553	F	hydrolase activity, hydrolyzing O-glycosyl compounds	18	405	0.0015	0.04
GO:0016301	F	kinase activity	45	1436	0.0016	0.041
GO:0052689	F	carboxylic ester hydrolase activity	15	314	0.0018	0.045
GO:0030414	F	peptidase inhibitor activity	5	41	0.0018	0.045

## Sheet: >2x Cellular comp
Singular Enrichment Analysis (SEA) of gene ontotology (GO) of >2x significant DEGs of the dark-grown 18-day-old RLCK VI_A2 seedlings with higher than 2-fold change in expression (Cellular compartments) using AgriGO v2.0 (http://systemsbiology.cau.edu.cn/agriGOv2/#).
GO term	Ontology	Description	Number in input list	Number in BG/Ref	p-value	FDR
GO:0005576	C	extracellular region	150	2954	1.6e-27	5.4e-25
GO:0030312	C	external encapsulating structure	57	706	1.8e-18	2e-16
GO:0005618	C	cell wall	57	706	1.8e-18	2e-16
GO:0071944	C	cell periphery	164	4309	1.4e-17	1.1e-15
GO:0009505	C	plant-type cell wall	26	323	4.7e-09	3.1e-07
GO:0005886	C	plasma membrane	119	3735	6e-08	3.3e-06
GO:0048046	C	apoplast	29	486	2.8e-07	1.3e-05
GO:0016020	C	membrane	221	8532	6.3e-07	2.6e-05
GO:0005887	C	integral component of plasma membrane	15	184	7.5e-06	0.00028
GO:0031224	C	intrinsic component of membrane	149	5540	1.8e-05	0.0006
GO:0031226	C	intrinsic component of plasma membrane	18	292	3.4e-05	0.001
GO:0016021	C	integral component of membrane	140	5324	0.0001	0.0029
GO:0044425	C	membrane part	153	5962	0.00014	0.0036
GO:0044459	C	plasma membrane part	20	428	0.00045	0.011
