# Supplementary material for: The Arabidopsis RLCK VI_A2 Kinase Controls Seedling and Plant Growth in Parallel with Gibberellin
Source: Int J Mol Sci. 2020 Oct 1;21(19):7266. doi: 10.3390/ijms21197266 (PMC7582978; doi:10.3390/ijms21197266)
Supplement: Supplementary file 1 [file ijms-21-07266-s001.zip › Supplementary Valkai et al/Supplementary Tables/Supplementary Table 6_cell wall and transport.xlsx]

## Sheet: cell periphery
test_id	Gene	Annotation	locus	sample_1	sample_2	status	value_1	value_2	log2(fold_change)	fold chnge	test_stat	p_value	q_value	significant
AT4G19690	AT4G19690	IRT1 iron-regulated transporter 1	4:10707343-10709015	wt_dd18	mut_dd18	OK	0	6.17779	inf	inf	-nan	0.00065	0.0157091	yes
AT1G65310	AT1G65310	XTH17 xyloglucan endotransglucosylase/hydrolase 17	1:24257053-24258506	wt_dd18	mut_dd18	OK	9.15232	36.4146	1.99231	3.97874	3.38366	5e-05	0.00194082	yes
AT2G20750	AT2G20750	EXPB1 expansin B1	2:8940832-8942706	wt_dd18	mut_dd18	OK	1.23714	4.87495	1.97838	3.9405	1.6068	0.00055	0.0137507	yes
AT5G53250	AT5G53250	AGP22 arabinogalactan protein 22	5:21603568-21604414	wt_dd18	mut_dd18	OK	17.9184	64.067	1.83814	3.57549	4.62424	5e-05	0.00194082	yes
AT5G59320	AT5G59320	LTP3 lipid transfer protein 3	5:23928953-23929816	wt_dd18	mut_dd18	OK	3.01402	10.7634	1.83637	3.5711	2.37613	0.00085	0.0195202	yes
AT1G08500	AT1G08500	ENODL18 early nodulin-like protein 18	1:2688879-2690250	wt_dd18	mut_dd18	OK	4.15223	14.0711	1.76077	3.38879	2.86714	5e-05	0.00194082	yes
AT3G14370	AT3G14370	WAG2 Protein kinase superfamily protein	3:4797827-4799612	wt_dd18	mut_dd18	OK	4.33754	12.7332	1.55364	2.93557	2.75747	5e-05	0.00194082	yes
AT1G75830	AT1G75830	LCR67 low-molecular-weight cysteine-rich 67	1:28472356-28472898	wt_dd18	mut_dd18	OK	11.5524	32.6735	1.49993	2.82829	2.8314	0.0008	0.0186034	yes
AT1G75040	AT1G75040	PR5 pathosis-related protein 5	1:28177669-28179022	wt_dd18	mut_dd18	OK	2.20491	6.13656	1.47671	2.78313	1.73865	0.0026	0.045307	yes
AT2G28260	AT2G28260	CNGC15 cyclic nucleotide-gated channel 15	2:12049442-12052643	wt_dd18	mut_dd18	OK	0.973273	2.62505	1.43143	2.69714	1.3531	0.00195	0.0363851	yes
AT3G23730	AT3G23730	XTH16 xyloglucan endotransglucosylase/hydrolase 16	3:8550036-8551403	wt_dd18	mut_dd18	OK	12.555	33.7117	1.42499	2.68513	3.27516	5e-05	0.00194082	yes
AT5G50740	AT5G50740	AT5G50740 Heavy metal transport/detoxification superfamily protein G	5:20635825-20638104	wt_dd18	mut_dd18	OK	1.68825	4.51664	1.41972	2.67534	1.01126	0.00285	0.0484572	yes
AT4G30290	AT4G30290	XTH19 xyloglucan endotransglucosylase/hydrolase 19	4:14828711-14830224	wt_dd18	mut_dd18	OK	26.0614	68.8749	1.40206	2.64279	3.85994	5e-05	0.00194082	yes
AT2G21140	AT2G21140	PRP2 proline-rich protein 2	2:9060560-9062093	wt_dd18	mut_dd18	OK	14.8896	38.515	1.37111	2.5867	3.31609	5e-05	0.00194082	yes
AT5G18080	AT5G18080	SAUR24 SAUR-like auxin-responsive protein family	5:5983682-5984308	wt_dd18	mut_dd18	OK	7.48985	18.8836	1.33413	2.52123	2.26146	0.0009	0.0203689	yes
AT2G25220	AT2G25220	AT2G25220 Protein kinase superfamily protein	2:10742622-10745819	wt_dd18	mut_dd18	OK	2.10703	5.29061	1.32822	2.51093	1.25839	0.0002	0.00623687	yes
AT2G21880	AT2G21880	RAB7A RAB GTPase homolog 7A	2:9324632-9326426	wt_dd18	mut_dd18	OK	2.79554	6.92743	1.30919	2.47802	1.08558	0.002	0.0371133	yes
AT2G43050	AT2G43050	ATPMEPCRD Plant invertase/pectin methylesterase inhibitor superfamil	2:17902369-17904443	wt_dd18	mut_dd18	OK	58.3591	141.464	1.27741	2.42403	3.80037	5e-05	0.00194082	yes
AT5G56540	AT5G56540	AGP14 arabinogalactan protein 14	5:22893150-22893651	wt_dd18	mut_dd18	OK	11.1255	26.2854	1.24038	2.36261	2.46325	0.00155	0.0309102	yes
AT5G20630	AT5G20630	GER3 germin 3	5:6975028-6976036	wt_dd18	mut_dd18	OK	19.3867	45.0529	1.21655	2.3239	3.01034	5e-05	0.00194082	yes
AT4G38770	AT4G38770	PRP4 proline-rich protein 4	4:18096605-18098633	wt_dd18	mut_dd18	OK	129.925	298.995	1.20244	2.30129	2.89268	5e-05	0.00194082	yes
AT5G10430	AT5G10430	AGP4 arabinogalactan protein 4	5:3277487-3278461	wt_dd18	mut_dd18	OK	161.827	362.716	1.16439	2.24138	2.99902	5e-05	0.00194082	yes
AT3G14810	AT3G14810	MSL5 mechanosensitive channel of small conductance-like 5	3:4970943-4974534	wt_dd18	mut_dd18	OK	1.03355	2.29193	1.14896	2.21754	1.22073	0.00295	0.0497822	yes
AT5G06200	AT5G06200	CASP4 Uncharacterized protein family (UPF0497)	5:1877133-1878324	wt_dd18	mut_dd18	OK	12.1589	26.6529	1.13228	2.19205	2.43544	5e-05	0.00194082	yes
AT1G64110	AT1G64110	DAA1 P-loop containing nucleoside triphosphate hydrolases superfamil	1:23796697-23801799	wt_dd18	mut_dd18	OK	6.4572	13.9195	1.10813	2.15566	2.22845	5e-05	0.00194082	yes
AT3G49970	AT3G49970	AT3G49970 Phototropic-responsive NPH3 family protein	3:18527060-18529525	wt_dd18	mut_dd18	OK	2.96041	6.35045	1.10106	2.14512	1.55019	0.00035	0.00969352	yes
AT1G55260	AT1G55260	AT1G55260 Bifunctional inhibitor/lipid-transfer protein/seed storage	1:20614572-20616466	wt_dd18	mut_dd18	OK	16.0153	34.231	1.09585	2.13739	2.13889	5e-05	0.00194082	yes
AT3G22640	AT3G22640	PAP85 cupin family protein	3:8011723-8013941	wt_dd18	mut_dd18	OK	6.77028	14.4303	1.09181	2.13141	1.87109	0.0001	0.00350622	yes
AT2G40610	AT2G40610	EXPA8 expansin A8	2:16948790-16950705	wt_dd18	mut_dd18	OK	15.4244	32.7341	1.08558	2.12223	2.65212	5e-05	0.00194082	yes
AT5G18050	AT5G18050	SAUR22 SAUR-like auxin-responsive protein family	5:5974340-5975087	wt_dd18	mut_dd18	OK	10.6172	22.2736	1.06893	2.09788	2.07894	0.00035	0.00969352	yes
AT5G07030	AT5G07030	AT5G07030 Eukaryotic aspartyl protease family protein	5:2183327-2185972	wt_dd18	mut_dd18	OK	20.9432	43.7608	1.06316	2.0895	2.96768	5e-05	0.00194082	yes
AT5G18060	AT5G18060	SAUR23 SAUR-like auxin-responsive protein family	5:5975779-5976589	wt_dd18	mut_dd18	OK	6.83852	14.2846	1.0627	2.08884	1.78311	0.0024	0.0425152	yes
AT1G11545	AT1G11545	XTH8 xyloglucan endotransglucosylase/hydrolase 8	1:3878494-3880391	wt_dd18	mut_dd18	OK	24.801	51.3484	1.04992	2.07042	2.84252	5e-05	0.00194082	yes
AT5G11420	AT5G11420	AT5G11420 transmembrane protein, putative (Protein of unknown functi	5:3644546-3647411	wt_dd18	mut_dd18	OK	44.3347	91.2399	1.04123	2.05798	3.02568	5e-05	0.00194082	yes
AT5G47450	AT5G47450	TIP2;3 tonoplast intrinsic protein 2;3	5:19248248-19249622	wt_dd18	mut_dd18	OK	144.747	294.386	1.02417	2.03379	3.17329	5e-05	0.00194082	yes
AT4G32460	AT4G32460	AT4G32460 choice-of-anchor C domain protein, putative (Protein of un	4:15660926-15665032	wt_dd18	mut_dd18	OK	40.6299	82.036	1.01371	2.0191	2.35422	5e-05	0.00194082	yes
AT4G14130	AT4G14130	XTH15 xyloglucan endotransglucosylase/hydrolase 15	4:8135123-8138392	wt_dd18	mut_dd18	OK	328.861	658.944	1.00268	2.00372	2.1803	5e-05	0.00194082	yes
AT2G37640	AT2G37640	EXP3 Barwin-like endoglucanases superfamily protein	2:15787522-15790139	wt_dd18	mut_dd18	OK	46.618	91.1143	0.96679	1.95449	2.35221	5e-05	0.00194082	yes
AT4G16980	AT4G16980	AT4G16980 arabinogalactan-protein family	4:9556782-9557939	wt_dd18	mut_dd18	OK	58.6602	114.308	0.962476	1.94865	2.3851	5e-05	0.00194082	yes
AT2G28950	AT2G28950	EXPA6 expansin A6	2:12431337-12433796	wt_dd18	mut_dd18	OK	24.7255	48.0615	0.958883	1.9438	2.70268	5e-05	0.00194082	yes
AT5G57090	AT5G57090	EIR1 Auxin efflux carrier family protein	5:23100515-23105228	wt_dd18	mut_dd18	OK	2.3169	4.49984	0.957679	1.94218	1.39265	0.00185	0.0349366	yes
AT1G64640	AT1G64640	ENODL8 early nodulin-like protein 8	1:24019472-24023424	wt_dd18	mut_dd18	OK	34.2545	66.3659	0.95415	1.93744	1.585	0.0016	0.0314744	yes
AT1G14280	AT1G14280	PKS2 phytochrome kinase substrate 2	1:4877505-4879307	wt_dd18	mut_dd18	OK	15.7498	30.4897	0.952987	1.93588	2.41419	5e-05	0.00194082	yes
AT1G53830	AT1G53830	PME2 pectin methylesterase 2	1:20098521-20100978	wt_dd18	mut_dd18	OK	3.36072	6.33456	0.914472	1.88488	1.47497	0.0016	0.0314744	yes
AT5G35525	AT5G35525	AT5G35525 PLAC8 family protein	5:13707034-13708040	wt_dd18	mut_dd18	OK	11.9367	22.3302	0.903596	1.87072	1.80456	0.00215	0.0389359	yes
AT1G29980	AT1G29980	AT1G29980 choice-of-anchor C domain protein, putative (Protein of un	1:10503238-10506189	wt_dd18	mut_dd18	OK	6.51727	12.1675	0.900688	1.86696	1.48774	0.00035	0.00969352	yes
AT3G44990	AT3G44990	XTH31 xyloglucan endo-transglycosylase-related 8	3:16446934-16448844	wt_dd18	mut_dd18	OK	17.7083	32.9709	0.896772	1.8619	2.27675	5e-05	0.00194082	yes
AT4G37800	AT4G37800	XTH7 xyloglucan endotransglucosylase/hydrolase 7	4:17775369-17777445	wt_dd18	mut_dd18	OK	19.5091	36.1813	0.891094	1.85458	2.27625	5e-05	0.00194082	yes
AT2G13820	AT2G13820	XYP2 Bifunctional inhibitor/lipid-transfer protein/seed storage 2S a	2:5774088-5776342	wt_dd18	mut_dd18	OK	16.5328	30.6438	0.890263	1.85351	1.46535	0.0007	0.0166402	yes
AT1G20190	AT1G20190	EXPA11 expansin 11	1:6998334-6999839	wt_dd18	mut_dd18	OK	37.7184	69.7529	0.886987	1.84931	1.92631	5e-05	0.00194082	yes
AT5G22500	AT5G22500	FAR1 fatty acid reductase 1	5:7470327-7474133	wt_dd18	mut_dd18	OK	59.6355	109.067	0.870977	1.8289	2.35702	5e-05	0.00194082	yes
AT5G55730	AT5G55730	FLA1 FASCICLIN-like arabinogalactan 1	5:22558043-22560541	wt_dd18	mut_dd18	OK	14.0451	25.5818	0.865051	1.8214	1.79727	5e-05	0.00194082	yes
AT2G14890	AT2G14890	AGP9 arabinogalactan protein 9	2:6399404-6401149	wt_dd18	mut_dd18	OK	133.376	241.09	0.854067	1.80759	2.29341	5e-05	0.00194082	yes
AT5G59010	AT5G59010	BSK5 kinase with tetratricopeptide repeat domain-containing protein	5:23818183-23823512	wt_dd18	mut_dd18	OK	15.9959	28.8177	0.84925	1.80156	1.87713	5e-05	0.00194082	yes
AT1G20010	AT1G20010	TUB5 tubulin beta-5 chain	1:6937718-6940832	wt_dd18	mut_dd18	OK	71.5859	128.482	0.84382	1.7948	2.49892	5e-05	0.00194082	yes
AT5G06530	AT5G06530	ABCG22 ABC-2 type transporter family protein	5:1989649-1994961	wt_dd18	mut_dd18	OK	4.85878	8.70534	0.841307	1.79167	1.55961	5e-05	0.00194082	yes
AT3G16180	AT3G16180	AT3G16180 Major facilitator superfamily protein	3:5480415-5485187	wt_dd18	mut_dd18	OK	14.8443	26.5552	0.83908	1.78891	1.97446	5e-05	0.00194082	yes
AT5G37790	AT5G37790	AT5G37790 Protein kinase superfamily protein	5:15008138-15011257	wt_dd18	mut_dd18	OK	12.4108	22.1421	0.835198	1.7841	2.08297	5e-05	0.00194082	yes
AT4G22010	AT4G22010	sks4 SKU5 similar 4	4:11663185-11666716	wt_dd18	mut_dd18	OK	10.9211	19.4263	0.830893	1.77879	1.98759	5e-05	0.00194082	yes
AT1G13280	AT1G13280	AOC4 allene oxide cyclase 4	1:4547387-4548894	wt_dd18	mut_dd18	OK	21.5345	38.2961	0.830545	1.77836	2.23339	5e-05	0.00194082	yes
AT4G12730	AT4G12730	FLA2 FASCICLIN-like arabinogalactan 2	4:7491226-7493080	wt_dd18	mut_dd18	OK	106.147	187.816	0.823257	1.7694	2.43473	5e-05	0.00194082	yes
AT5G54980	AT5G54980	AT5G54980 Uncharacterized protein family (UPF0497)	5:22315633-22316935	wt_dd18	mut_dd18	OK	9.98894	17.6447	0.820831	1.76642	1.6811	0.00125	0.0262422	yes
AT2G41820	AT2G41820	AT2G41820 Leucine-rich repeat protein kinase family protein	2:17446743-17450108	wt_dd18	mut_dd18	OK	9.13167	16.1293	0.820729	1.7663	2.04887	5e-05	0.00194082	yes
AT3G12610	AT3G12610	DRT100 Leucine-rich repeat (LRR) family protein	3:4006345-4008018	wt_dd18	mut_dd18	OK	73.446	129.415	0.817251	1.76205	2.46377	5e-05	0.00194082	yes
AT5G04190	AT5G04190	PKS4 phytochrome kinase substrate 4	5:1150885-1152627	wt_dd18	mut_dd18	OK	6.13928	10.7998	0.814857	1.75912	1.52802	0.00175	0.0334527	yes
AT1G62440	AT1G62440	LRX2 leucine-rich repeat/extensin 2	1:23112932-23115293	wt_dd18	mut_dd18	OK	6.39463	11.1468	0.801698	1.74315	1.652	0.00055	0.0137507	yes
AT3G13520	AT3G13520	AGP12 arabinogalactan protein 12	3:4408924-4409734	wt_dd18	mut_dd18	OK	244.141	421.735	0.788623	1.72742	2.7927	5e-05	0.00194082	yes
AT1G11000	AT1G11000	MLO4 Seven transmembrane MLO family protein	1:3671755-3676133	wt_dd18	mut_dd18	OK	6.39597	10.9891	0.780832	1.71812	1.40016	0.0008	0.0186034	yes
AT5G42180	AT5G42180	PER64 Peroxidase superfamily protein	5:16852627-16855741	wt_dd18	mut_dd18	OK	67.1054	114.338	0.768801	1.70385	1.57284	0.00165	0.0321465	yes
AT1G72610	AT1G72610	GER1 germin-like protein 1	1:27338033-27340328	wt_dd18	mut_dd18	OK	96.1351	163.765	0.768495	1.70349	1.73277	0.00015	0.00491947	yes
AT2G45470	AT2G45470	FLA8 FASCICLIN-like arabinogalactan protein 8	2:18742476-18744322	wt_dd18	mut_dd18	OK	63.2074	107.641	0.768067	1.70299	2.34116	5e-05	0.00194082	yes
AT4G35100	AT4G35100	PIP3 plasma membrane intrinsic protein 3	4:16708360-16710407	wt_dd18	mut_dd18	OK	451.917	764.556	0.758564	1.69181	1.6983	0.0001	0.00350622	yes
AT2G21540	AT2G21540	SFH3 SEC14-like 3	2:9219251-9224496	wt_dd18	mut_dd18	OK	29.2488	49.4068	0.75633	1.68919	1.83157	5e-05	0.00194082	yes
AT1G03870	AT1G03870	FLA9 FASCICLIN-like arabinoogalactan 9	1:982380-983544	wt_dd18	mut_dd18	OK	256.737	433.202	0.754753	1.68734	2.25487	5e-05	0.00194082	yes
AT1G55330	AT1G55330	AGP21 arabinogalactan protein 21	1:20648464-20648891	wt_dd18	mut_dd18	OK	411.268	692.209	0.751129	1.68311	2.03354	5e-05	0.00194082	yes
AT5G63810	AT5G63810	BGAL10 beta-galactosidase 10	5:25537073-25541529	wt_dd18	mut_dd18	OK	15.3894	25.8939	0.750676	1.68258	1.97434	5e-05	0.00194082	yes
AT2G47930	AT2G47930	AGP26 arabinogalactan protein 26	2:19616974-19622301	wt_dd18	mut_dd18	OK	86.8058	145.883	0.748952	1.68057	1.8169	0.00205	0.0376625	yes
AT4G18760	AT4G18760	RLP51 receptor like protein 51	4:10307809-10309591	wt_dd18	mut_dd18	OK	7.99265	13.3817	0.743511	1.67425	1.53403	0.0012	0.0253762	yes
AT2G35190	AT2G35190	NPSN11 Putative plant snare 11	2:14830625-14833417	wt_dd18	mut_dd18	OK	7.38563	12.2576	0.730889	1.65966	1.47237	0.00205	0.0376625	yes
AT4G17340	AT4G17340	TIP2;2 tonoplast intrinsic protein 2;2	4:9698939-9700472	wt_dd18	mut_dd18	OK	355.157	588.676	0.729018	1.65751	1.93664	5e-05	0.00194082	yes
AT2G21050	AT2G21050	LAX2 like AUXIN RESISTANT 2	2:9034055-9036636	wt_dd18	mut_dd18	OK	18.6542	30.868	0.726612	1.65475	1.95565	5e-05	0.00194082	yes
AT5G44410	AT5G44410	AT5G44410 FAD-binding Berberine family protein	5:17891131-17893067	wt_dd18	mut_dd18	OK	9.10439	15.047	0.724846	1.65272	1.61535	0.0005	0.0128325	yes
AT5G65390	AT5G65390	AGP7 arabinogalactan protein 7	5:26128580-26129547	wt_dd18	mut_dd18	OK	210.12	345.641	0.71806	1.64497	2.35528	5e-05	0.00194082	yes
AT5G40730	AT5G40730	AGP24 arabinogalactan protein 24	5:16301071-16301748	wt_dd18	mut_dd18	OK	106.948	174.503	0.70634	1.63166	2.65814	5e-05	0.00194082	yes
AT4G34220	AT4G34220	AT4G34220 Leucine-rich repeat protein kinase family protein	4:16381472-16384468	wt_dd18	mut_dd18	OK	6.86914	11.1999	0.705283	1.63046	1.55389	0.0008	0.0186034	yes
AT3G49220	AT3G49220	AT3G49220 Plant invertase/pectin methylesterase inhibitor superfamil	3:18249662-18253911	wt_dd18	mut_dd18	OK	34.048	55.5051	0.705051	1.6302	1.871	5e-05	0.00194082	yes
AT4G12420	AT4G12420	SKU5 Cupredoxin superfamily protein	4:7349186-7353135	wt_dd18	mut_dd18	OK	66.8656	109.004	0.705047	1.6302	1.86113	5e-05	0.00194082	yes
AT4G36360	AT4G36360	BGAL3 beta-galactosidase 3	4:17176341-17181466	wt_dd18	mut_dd18	OK	12.8288	20.8946	0.703743	1.62872	1.7719	5e-05	0.00194082	yes
AT4G18670	AT4G18670	AT4G18670 Leucine-rich repeat (LRR) family protein	4:10275461-10278794	wt_dd18	mut_dd18	OK	14.6459	23.6613	0.692031	1.61556	1.85135	5e-05	0.00194082	yes
AT3G16240	AT3G16240	DELTA-TIP delta tonoplast integral protein	3:5505359-5508414	wt_dd18	mut_dd18	OK	1085.07	1739.66	0.681021	1.60327	1.25517	0.00265	0.0459024	yes
AT1G16370	AT1G16370	OCT6 organic cation/carnitine transporter 6	1:5596632-5601367	wt_dd18	mut_dd18	OK	12.9383	20.7314	0.680171	1.60233	1.46192	0.00065	0.0157091	yes
AT1G52190	AT1G52190	AT1G52190 Major facilitator superfamily protein	1:19434479-19439031	wt_dd18	mut_dd18	OK	93.47	149.319	0.67582	1.5975	1.86473	5e-05	0.00194082	yes
AT1G70370	AT1G70370	PG2 polygalacturonase 2	1:26512680-26515255	wt_dd18	mut_dd18	OK	24.8185	39.1437	0.657365	1.5772	1.72466	5e-05	0.00194082	yes
AT2G05790	AT2G05790	AT2G05790 O-Glycosyl hydrolases family 17 protein	2:2199150-2201603	wt_dd18	mut_dd18	OK	32.736	51.6245	0.657178	1.57699	1.94371	5e-05	0.00194082	yes
AT3G54400	AT3G54400	AT3G54400 Eukaryotic aspartyl protease family protein	3:20140024-20142763	wt_dd18	mut_dd18	OK	56.6926	89.245	0.65461	1.57419	2.03438	5e-05	0.00194082	yes
AT5G12250	AT5G12250	TUB6 beta-6 tubulin	5:3958860-3963624	wt_dd18	mut_dd18	OK	166.595	261.972	0.653073	1.57251	1.58416	5e-05	0.00194082	yes
AT2G26330	AT2G26330	ER Leucine-rich receptor-like protein kinase family protein	2:11208079-11214662	wt_dd18	mut_dd18	OK	10.276	16.0223	0.640803	1.5592	1.64348	0.00015	0.00491947	yes
AT3G14310	AT3G14310	PME3 pectin methylesterase 3	3:4771832-4775258	wt_dd18	mut_dd18	OK	65.2716	101.765	0.640713	1.5591	1.94811	5e-05	0.00194082	yes
AT5G57800	AT5G57800	CER3 Fatty acid hydroxylase superfamily	5:23420183-23424117	wt_dd18	mut_dd18	OK	21.2126	33.0365	0.639138	1.5574	1.79202	5e-05	0.00194082	yes
AT5G16590	AT5G16590	AT5G16590 Leucine-rich repeat protein kinase family protein	5:5431583-5434186	wt_dd18	mut_dd18	OK	14.8279	23.0293	0.63516	1.55311	1.6682	0.0004	0.0106427	yes
AT5G23210	AT5G23210	SCPL34 serine carboxypeptidase-like 34	5:7810644-7815089	wt_dd18	mut_dd18	OK	28.0222	43.3758	0.630321	1.54791	1.40414	0.00035	0.00969352	yes
AT4G26540	AT4G26540	AT4G26540 Leucine-rich repeat receptor-like protein kinase family pr	4:13394446-13398307	wt_dd18	mut_dd18	OK	12.8553	19.7521	0.619638	1.53649	1.52269	0.0007	0.0166402	yes
ATCG00480	ATCG00480	PB ATP synthase subunit beta	chloroplast:52264-54156	wt_dd18	mut_dd18	OK	53.3405	81.8294	0.617388	1.5341	1.48817	0.00025	0.00739832	yes
AT1G27950	AT1G27950	LTPG1 glycosylphosphatidylinositol-anchored lipid protein transfer 1	1:9740507-9745796	wt_dd18	mut_dd18	OK	97.772	149.964	0.617128	1.53382	2.00033	0.00015	0.00491947	yes
AT3G28180	AT3G28180	CSLC04 Cellulose-synthase-like C4	3:10505710-10509265	wt_dd18	mut_dd18	OK	26.2829	40.2356	0.614347	1.53086	1.76799	5e-05	0.00194082	yes
AT5G60660	AT5G60660	PIP2;4 plasma membrane intrinsic protein 2;4	5:24375367-24377206	wt_dd18	mut_dd18	OK	46.8072	71.6094	0.613419	1.52988	1.87873	5e-05	0.00194082	yes
AT5G02260	AT5G02260	EXPA9 expansin A9	5:463072-465273	wt_dd18	mut_dd18	OK	34.3246	52.4238	0.610979	1.5273	1.76355	0.0003	0.00858999	yes
AT1G41830	AT1G41830	SKS6 SKU5-similar 6	1:15603567-15607966	wt_dd18	mut_dd18	OK	12.5964	19.1917	0.607472	1.52359	1.49443	0.00095	0.0211934	yes
AT3G08030	AT3G08030	AT3G08030 DNA-directed RNA polymerase subunit beta (Protein of unkno	3:2563802-2566042	wt_dd18	mut_dd18	OK	128.881	196.325	0.607205	1.52331	1.60318	0.0001	0.00350622	yes
AT1G45130	AT1G45130	BGAL5 beta-galactosidase 5	1:17065110-17069269	wt_dd18	mut_dd18	OK	42.3859	64.4313	0.604176	1.52011	1.64867	5e-05	0.00194082	yes
AT2G40820	AT2G40820	AT2G40820 stomatal closure actin-binding-like protein	2:17036441-17040358	wt_dd18	mut_dd18	OK	21.278	32.1414	0.59507	1.51055	1.47447	0.00025	0.00739832	yes
AT3G45780	AT3G45780	PHOT1 phototropin 1	3:16816720-16824210	wt_dd18	mut_dd18	OK	57.0424	85.4335	0.582768	1.49772	1.51614	0.00025	0.00739832	yes
AT5G64570	AT5G64570	XYL4 beta-D-xylosidase 4	5:25809974-25813648	wt_dd18	mut_dd18	OK	105.195	156.398	0.572148	1.48674	1.43622	0.0006	0.0147465	yes
AT5G10770	AT5G10770	AT5G10770 Eukaryotic aspartyl protease family protein	5:3403020-3405571	wt_dd18	mut_dd18	OK	74.8319	111.049	0.569478	1.48399	1.69429	0.00015	0.00491947	yes
AT3G20820	AT3G20820	AT3G20820 Leucine-rich repeat (LRR) family protein	3:7280791-7282377	wt_dd18	mut_dd18	OK	66.0715	97.9357	0.567807	1.48227	1.73351	0.0001	0.00350622	yes
AT3G05910	AT3G05910	AT3G05910 Pectinacetylesterase family protein	3:1764252-1767843	wt_dd18	mut_dd18	OK	33.8274	50.0095	0.564008	1.47837	1.49136	0.00015	0.00491947	yes
AT4G00430	AT4G00430	PIP1;4 plasma membrane intrinsic protein 1;4	4:185284-187680	wt_dd18	mut_dd18	OK	52.5847	77.5623	0.560713	1.475	1.48498	0.00035	0.00969352	yes
AT2G38540	AT2G38540	LP1 lipid transfer protein 1	2:16130289-16131240	wt_dd18	mut_dd18	OK	81.3327	119.934	0.560334	1.47461	1.90685	0.0006	0.0147465	yes
AT1G72180	AT1G72180	AT1G72180 Leucine-rich receptor-like protein kinase family protein G	1:27162819-27169754	wt_dd18	mut_dd18	OK	16.1257	23.7374	0.557797	1.47202	1.50167	0.00065	0.0157091	yes
AT5G67360	AT5G67360	ARA12 Subtilase family protein	5:26871890-26874850	wt_dd18	mut_dd18	OK	64.2121	94.4497	0.5567	1.4709	1.65569	0.00035	0.00969352	yes
AT1G68560	AT1G68560	XYL1 alpha-xylosidase 1	1:25734059-25738134	wt_dd18	mut_dd18	OK	124.462	182.119	0.549169	1.46324	1.40062	0.0016	0.0314744	yes
AT1G31070	AT1G31070	GlcNAc1pUT1 N-acetylglucosamine-1-phosphate uridylyltransferase 1 Ge	1:11084665-11088589	wt_dd18	mut_dd18	OK	15.2355	22.2289	0.545004	1.45902	1.26846	0.00195	0.0363851	yes
AT2G29450	AT2G29450	GSTU5 glutathione S-transferase tau 5	2:12624402-12625790	wt_dd18	mut_dd18	OK	43.2538	62.7596	0.53701	1.45096	1.63779	0.0007	0.0166402	yes
AT3G56370	AT3G56370	AT3G56370 Leucine-rich repeat protein kinase family protein	3:20899098-20903080	wt_dd18	mut_dd18	OK	13.7107	19.8125	0.531108	1.44504	1.44481	0.0009	0.0203689	yes
AT4G12880	AT4G12880	ENODL19 early nodulin-like protein 19	4:7544380-7545512	wt_dd18	mut_dd18	OK	135.438	195.697	0.530988	1.44492	1.45825	0.0004	0.0106427	yes
AT1G76670	AT1G76670	AT1G76670 Nucleotide-sugar transporter family protein	1:28772562-28775002	wt_dd18	mut_dd18	OK	42.5784	61.1888	0.523145	1.43708	1.39664	0.0007	0.0166402	yes
AT1G75680	AT1G75680	GH9B7 glycosyl hydrolase 9B7	1:28417051-28419635	wt_dd18	mut_dd18	OK	39.9699	57.1212	0.515114	1.42911	1.54624	0.00065	0.0157091	yes
AT1G01300	AT1G01300	AT1G01300 Eukaryotic aspartyl protease family protein	1:116783-118845	wt_dd18	mut_dd18	OK	37.68	53.6835	0.510681	1.42472	1.54363	0.00075	0.0176838	yes
AT1G50010	AT1G50010	TUA2 tubulin alpha-2 chain	1:18517585-18521781	wt_dd18	mut_dd18	OK	161.924	230.654	0.510413	1.42446	1.47804	0.0015	0.03015	yes
AT4G27430	AT4G27430	CIP7 COP1-interacting protein 7	4:13718006-13723461	wt_dd18	mut_dd18	OK	14.2949	20.2999	0.505972	1.42008	1.32026	0.0013	0.0269574	yes
AT3G15356	AT3G15356	AT3G15356 Legume lectin family protein	3:5174401-5175523	wt_dd18	mut_dd18	OK	132.82	187.854	0.50014	1.41435	1.69951	0.0005	0.0128325	yes
AT1G71340	AT1G71340	GDPD4 PLC-like phosphodiesterases superfamily protein	1:26885169-26888364	wt_dd18	mut_dd18	OK	28.5359	40.3135	0.498484	1.41273	1.46742	0.0009	0.0203689	yes
AT5G10180	AT5G10180	SULTR2;1 slufate transporter 2;1	5:3193016-3197136	wt_dd18	mut_dd18	OK	23.988	33.799	0.494669	1.409	1.35636	0.0025	0.0438656	yes
AT3G17390	AT3G17390	MTO3 S-adenosylmethionine synthetase family protein	3:5950189-5954091	wt_dd18	mut_dd18	OK	156.696	220.356	0.491868	1.40626	1.31111	0.00135	0.0277955	yes
AT2G01420	AT2G01420	PIN4 Auxin efflux carrier family protein	2:180032-183764	wt_dd18	mut_dd18	OK	21.7184	30.3732	0.483885	1.3985	1.27553	0.00145	0.02929	yes
AT1G23080	AT1G23080	PIN7 Auxin efflux carrier family protein	1:8180188-8183650	wt_dd18	mut_dd18	OK	42.837	59.8801	0.483219	1.39786	1.33565	0.0012	0.0253762	yes
AT5G62700	AT5G62700	TUB3 tubulin beta chain 3	5:25184257-25186777	wt_dd18	mut_dd18	OK	124.257	173.56	0.482102	1.39678	1.4657	0.0011	0.0236809	yes
AT2G29550	AT2G29550	TUB7 tubulin beta-7 chain	2:12642502-12646057	wt_dd18	mut_dd18	OK	64.1589	89.3749	0.478221	1.39302	1.27981	0.00205	0.0376625	yes
AT5G54380	AT5G54380	THE1 protein kinase family protein	5:22077039-22080341	wt_dd18	mut_dd18	OK	25.1712	35.0023	0.475678	1.39057	1.36963	0.00195	0.0363851	yes
AT5G11740	AT5G11740	AGP15 arabinogalactan protein 15	5:3783929-3784963	wt_dd18	mut_dd18	OK	256.604	355.092	0.468645	1.38381	1.57215	0.00245	0.0431749	yes
AT3G28860	AT3G28860	ABCB19 ATP binding cassette subfamily B19	3:10870004-10877578	wt_dd18	mut_dd18	OK	68.2168	93.9404	0.461619	1.37709	1.23513	0.0028	0.0478475	yes
AT4G18030	AT4G18030	AT4G18030 S-adenosyl-L-methionine-dependent methyltransferases super	4:10012360-10016039	wt_dd18	mut_dd18	OK	33.2865	45.5652	0.452995	1.36888	1.35098	0.00155	0.0309102	yes
AT2G37180	AT2G37180	RD28 Aquaporin-like superfamily protein	2:15617634-15619155	wt_dd18	mut_dd18	OK	88.7699	121.42	0.451866	1.36781	1.49434	0.00225	0.0403866	yes
AT3G51670	AT3G51670	AT3G51670 SEC14 cytosolic factor family protein / phosphoglyceride t	3:19168671-19171227	wt_dd18	mut_dd18	OK	67.7918	91.564	0.433671	1.35067	1.36584	0.00245	0.0431749	yes
AT5G19550	AT5G19550	ASP2 aspartate aminotransferase 2	5:6597970-6601971	wt_dd18	mut_dd18	OK	76.2912	56.6569	-0.429264	0.742641	-1.35225	0.00245	0.0431749	yes
AT1G55850	AT1G55850	CSLE1 cellulose synthase like E1	1:20876439-20879482	wt_dd18	mut_dd18	OK	70.2825	51.4737	-0.44933	0.732383	-1.36573	0.00145	0.02929	yes
AT1G22710	AT1G22710	SUC2 sucrose-proton symporter 2	1:8030586-8033156	wt_dd18	mut_dd18	OK	69.4974	50.7162	-0.454511	0.729757	-1.37558	0.0014	0.0285642	yes
AT2G23810	AT2G23810	TET8 tetraspanin8	2:10135604-10137595	wt_dd18	mut_dd18	OK	276.589	201.289	-0.458477	0.727754	-1.48357	0.00225	0.0403866	yes
AT1G71040	AT1G71040	LPR2 Cupredoxin superfamily protein	1:26796724-26800483	wt_dd18	mut_dd18	OK	46.0256	33.2572	-0.468767	0.722582	-1.37438	0.0019	0.0356487	yes
AT1G70300	AT1G70300	KUP6 K uptake permease 6	1:26477742-26481630	wt_dd18	mut_dd18	OK	58.4425	42.1732	-0.470691	0.721619	-1.35617	0.0017	0.0327125	yes
AT5G54810	AT5G54810	TSB1 tryptophan synthase beta-subunit 1	5:22264593-22266902	wt_dd18	mut_dd18	OK	145.474	104.885	-0.471954	0.720987	-1.44681	0.0018	0.0342152	yes
AT4G34390	AT4G34390	XLG2 extra-large GTP-binding protein 2	4:16441085-16445017	wt_dd18	mut_dd18	OK	23.228	16.7238	-0.473962	0.719985	-1.22692	0.00265	0.0459024	yes
AT1G69450	AT1G69450	AT1G69450 Early-responsive to dehydration stress protein (ERD4)	1:26106789-26110357	wt_dd18	mut_dd18	OK	37.4107	26.9081	-0.475411	0.719262	-1.23046	0.00285	0.0484572	yes
AT5G44240	AT5G44240	ALA2 aminophospholipid ATPase 2	5:17816903-17823708	wt_dd18	mut_dd18	OK	26.9511	19.3753	-0.476125	0.718906	-1.29626	0.0016	0.0314744	yes
AT4G23270	AT4G23270	CRK19 cysteine-rich RLK (RECEPTOR-like protein kinase) 19	4:12170954-12174297	wt_dd18	mut_dd18	OK	39.5953	28.3877	-0.480067	0.716944	-1.28263	0.00145	0.02929	yes
AT5G57350	AT5G57350	HA3 H[ ]-ATPase 3	5:23230873-23236682	wt_dd18	mut_dd18	OK	42.8774	30.7094	-0.481535	0.716215	-1.32837	0.00115	0.0245233	yes
AT1G70520	AT1G70520	CRK2 cysteine-rich RLK (RECEPTOR-like protein kinase) 2	1:26584728-26587628	wt_dd18	mut_dd18	OK	28.105	20.104	-0.483344	0.715318	-1.34998	0.00265	0.0459024	yes
AT1G51760	AT1G51760	IAR3 peptidase M20/M25/M40 family protein	1:19199350-19201707	wt_dd18	mut_dd18	OK	52.1994	37.3311	-0.483653	0.715164	-1.42955	0.00165	0.0321465	yes
AT2G19110	AT2G19110	HMA4 heavy metal atpase 4	2:8278788-8286561	wt_dd18	mut_dd18	OK	73.298	51.919	-0.49751	0.708328	-1.30769	0.0016	0.0314744	yes
AT4G30280	AT4G30280	XTH18 xyloglucan endotransglucosylase/hydrolase 18	4:14825756-14827211	wt_dd18	mut_dd18	OK	69.1997	48.9142	-0.500513	0.706855	-1.52089	0.00205	0.0376625	yes
AT3G12360	AT3G12360	ITN1 Ankyrin repeat family protein	3:3933999-3936758	wt_dd18	mut_dd18	OK	47.413	33.5078	-0.500788	0.706721	-1.35974	0.0007	0.0166402	yes
AT4G25640	AT4G25640	DTX35 detoxifying efflux carrier 35	4:13076443-13079256	wt_dd18	mut_dd18	OK	65.0701	45.7606	-0.507888	0.703251	-1.36687	0.00085	0.0195202	yes
AT1G53430	AT1G53430	AT1G53430 Leucine-rich repeat transmembrane protein kinase	1:19934986-19941185	wt_dd18	mut_dd18	OK	19.1835	13.4794	-0.509109	0.702656	-1.31321	0.0009	0.0203689	yes
AT1G07000	AT1G07000	EXO70B2 exocyst subunit exo70 family protein B2	1:2150157-2152541	wt_dd18	mut_dd18	OK	32.9156	23.1164	-0.509856	0.702293	-1.44032	0.0013	0.0269574	yes
AT2G38380	AT2G38380	AT2G38380 Peroxidase superfamily protein	2:16076288-16078781	wt_dd18	mut_dd18	OK	186.99	130.889	-0.514619	0.699978	-1.49209	0.0015	0.03015	yes
AT2G30490	AT2G30490	C4H cinnamate-4-hydroxylase	2:12993624-12996012	wt_dd18	mut_dd18	OK	345.779	241.051	-0.52051	0.697125	-1.42189	0.00165	0.0321465	yes
AT3G62150	AT3G62150	ABCB21 P-glycoprotein 21	3:23007082-23014030	wt_dd18	mut_dd18	OK	24.6081	17.149	-0.521011	0.696883	-1.33597	0.00115	0.0245233	yes
AT2G44350	AT2G44350	ATCS Citrate synthase family protein	2:18316277-18321696	wt_dd18	mut_dd18	OK	106.157	73.924	-0.522081	0.696367	-1.50606	0.00135	0.0277955	yes
AT4G12720	AT4G12720	NUDT7 MutT/nudix family protein	4:7487224-7490127	wt_dd18	mut_dd18	OK	46.0673	32.0694	-0.522545	0.696143	-1.25041	0.0023	0.0411749	yes
AT5G45380	AT5G45380	DUR3 urea-proton symporter DEGRADATION OF UREA 3 (DUR3)	5:18390941-18395928	wt_dd18	mut_dd18	OK	37.2662	25.9006	-0.524881	0.695016	-1.4777	0.00115	0.0245233	yes
AT4G39640	AT4G39640	GGT1 gamma-glutamyl transpeptidase 1	4:18399922-18403067	wt_dd18	mut_dd18	OK	32.074	22.2529	-0.527412	0.693798	-1.32737	0.00125	0.0262422	yes
AT4G24140	AT4G24140	AT4G24140 alpha/beta-Hydrolases superfamily protein	4:12529860-12533924	wt_dd18	mut_dd18	OK	24.9217	17.2609	-0.529892	0.692607	-1.38581	0.0025	0.0438656	yes
AT1G72300	AT1G72300	PSY1R Leucine-rich receptor-like protein kinase family protein	1:27217367-27221265	wt_dd18	mut_dd18	OK	18.8973	13.0779	-0.531043	0.692054	-1.44944	0.0007	0.0166402	yes
AT2G39660	AT2G39660	BIK1 botrytis-induced kinase1	2:16531526-16533986	wt_dd18	mut_dd18	OK	25.1511	17.4053	-0.531098	0.692028	-1.40477	0.00165	0.0321465	yes
AT4G23430	AT4G23430	Tic32-IVa NAD(P)-binding Rossmann-fold superfamily protein	4:12228902-12231718	wt_dd18	mut_dd18	OK	36.7448	25.3341	-0.536462	0.68946	-1.21778	0.0017	0.0327125	yes
AT3G22600	AT3G22600	AT3G22600 Bifunctional inhibitor/lipid-transfer protein/seed storage	3:8006248-8007836	wt_dd18	mut_dd18	OK	162.589	111.972	-0.538093	0.688681	-1.70001	0.00055	0.0137507	yes
AT2G48130	AT2G48130	AT2G48130 Bifunctional inhibitor/lipid-transfer protein/seed storage	2:19682455-19686056	wt_dd18	mut_dd18	OK	31.1813	21.4107	-0.542352	0.686651	-1.39422	0.0004	0.0106427	yes
AT3G21630	AT3G21630	CERK1 chitin elicitor receptor kinase 1	3:7615356-7618671	wt_dd18	mut_dd18	OK	35.3169	24.2185	-0.544246	0.68575	-1.55109	0.00075	0.0176838	yes
AT1G37130	AT1G37130	NIA2 nitrate reductase 2	1:14158451-14161938	wt_dd18	mut_dd18	OK	294.717	201.935	-0.545437	0.685184	-1.33826	0.00185	0.0349366	yes
AT3G09830	AT3G09830	AT3G09830 Protein kinase superfamily protein	3:3016489-3019103	wt_dd18	mut_dd18	OK	20.5494	14.0492	-0.548608	0.683679	-1.22996	0.00225	0.0403866	yes
AT5G40240	AT5G40240	UMAMIT40 nodulin MtN21 /EamA-like transporter family protein	5:16081987-16085213	wt_dd18	mut_dd18	OK	44.9678	30.5969	-0.555508	0.680417	-1.3667	0.001	0.0218997	yes
AT1G71880	AT1G71880	SUC1 sucrose-proton symporter 1	1:27054029-27056464	wt_dd18	mut_dd18	OK	67.3342	45.737	-0.557976	0.679254	-1.66463	0.0001	0.00350622	yes
AT4G25390	AT4G25390	AT4G25390 Protein kinase superfamily protein	4:12977191-12979721	wt_dd18	mut_dd18	OK	14.2219	9.63945	-0.561091	0.677789	-1.18769	0.0029	0.0490608	yes
AT3G46530	AT3G46530	RPP13 NB-ARC domain-containing disease resistance protein	3:17128210-17133462	wt_dd18	mut_dd18	OK	14.1342	9.52546	-0.569325	0.673932	-1.32882	0.00165	0.0321465	yes
AT1G56145	AT1G56145	AT1G56145 Leucine-rich repeat transmembrane protein kinase	1:21008056-21014095	wt_dd18	mut_dd18	OK	20.5478	13.8195	-0.572283	0.672552	-1.44099	0.00075	0.0176838	yes
AT5G18310	AT5G18310	AT5G18310 ubiquitin hydrolase	5:6061297-6063372	wt_dd18	mut_dd18	OK	84.8514	56.9415	-0.57546	0.671072	-1.54223	0.0001	0.00350622	yes
AT4G20390	AT4G20390	AT4G20390 Uncharacterized protein family (UPF0497)	4:11004502-11008076	wt_dd18	mut_dd18	OK	154.975	103.873	-0.577215	0.670256	-1.2967	0.00175	0.0334527	yes
AT5G26340	AT5G26340	MSS1 Major facilitator superfamily protein	5:9243397-9247540	wt_dd18	mut_dd18	OK	21.8562	14.6371	-0.578414	0.6697	-1.47452	0.0007	0.0166402	yes
AT3G27890	AT3G27890	NQR NADPH:quinone oxidoreductase	3:10350594-10352033	wt_dd18	mut_dd18	OK	110.168	73.779	-0.578426	0.669694	-1.92916	0.0003	0.00858999	yes
AT3G11320	AT3G11320	AT3G11320 Nucleotide-sugar transporter family protein	3:3546275-3548877	wt_dd18	mut_dd18	OK	21.9719	14.7107	-0.578795	0.669523	-1.47315	0.00135	0.0277955	yes
AT3G58550	AT3G58550	AT3G58550 Bifunctional inhibitor/lipid-transfer protein/seed storage	3:21648560-21650347	wt_dd18	mut_dd18	OK	140.417	93.8185	-0.581769	0.668144	-1.50054	0.00025	0.00739832	yes
AT3G45650	AT3G45650	NAXT1 nitrate excretion transporter1	3:16758876-16761430	wt_dd18	mut_dd18	OK	26.2804	17.484	-0.587956	0.665285	-1.36885	0.0004	0.0106427	yes
AT3G12580	AT3G12580	HSP70 heat shock protein 70	3:3991116-3993886	wt_dd18	mut_dd18	OK	364.118	241.888	-0.59007	0.664311	-1.45551	0.0013	0.0269574	yes
AT5G63680	AT5G63680	AT5G63680 Pyruvate kinase family protein	5:25490064-25492763	wt_dd18	mut_dd18	OK	69.4928	46.1545	-0.590392	0.664162	-1.5887	0.00025	0.00739832	yes
AT4G02050	AT4G02050	STP7 sugar transporter protein 7	4:897471-905591	wt_dd18	mut_dd18	OK	70.4712	46.7395	-0.592391	0.663243	-1.61687	0.00055	0.0137507	yes
AT1G18390	AT1G18390	AT1G18390 Serine/Threonine kinase family catalytic domain protein Ge	1:6325535-6330179	wt_dd18	mut_dd18	OK	31.5107	20.8782	-0.593847	0.662574	-1.4843	0.00055	0.0137507	yes
AT3G20410	AT3G20410	CPK9 calmodulin-domain protein kinase 9	3:7115818-7119144	wt_dd18	mut_dd18	OK	93.7137	62.0627	-0.594534	0.662258	-1.65553	0.0001	0.00350622	yes
AT2G17220	AT2G17220	Kin3 Protein kinase superfamily protein	2:7487645-7490199	wt_dd18	mut_dd18	OK	34.4097	22.6852	-0.601059	0.65927	-1.45936	0.0005	0.0128325	yes
AT5G13580	AT5G13580	ABCG6 ABC-2 type transporter family protein	5:4370691-4373201	wt_dd18	mut_dd18	OK	34.2414	22.5499	-0.602625	0.658555	-1.72046	0.00015	0.00491947	yes
AT3G62270	AT3G62270	AT3G62270 HCO3- transporter family	3:23042211-23046153	wt_dd18	mut_dd18	OK	48.7239	32.084	-0.602776	0.658486	-1.67631	0.00025	0.00739832	yes
AT2G28780	AT2G28780	AT2G28780 P-hydroxybenzoic acid efflux pump subunit	2:12339850-12343443	wt_dd18	mut_dd18	OK	13.287	8.73767	-0.604691	0.657612	-1.42248	0.0014	0.0285642	yes
AT3G28345	AT3G28345	ABCB15 ABC transporter family protein	3:10593689-10599042	wt_dd18	mut_dd18	OK	25.249	16.493	-0.614372	0.653214	-1.59048	0.00025	0.00739832	yes
AT2G31880	AT2G31880	SOBIR1 Leucine-rich repeat protein kinase family protein	2:13554869-13559880	wt_dd18	mut_dd18	OK	65.3955	42.5277	-0.620789	0.650315	-1.64463	0.00035	0.00969352	yes
AT5G62680	AT5G62680	GTR2 Major facilitator superfamily protein	5:25159207-25168060	wt_dd18	mut_dd18	OK	98.4385	64.0008	-0.621133	0.65016	-1.3236	0.0016	0.0314744	yes
AT2G37710	AT2G37710	RLK receptor lectin kinase	2:15814530-15817088	wt_dd18	mut_dd18	OK	70.2314	45.6093	-0.622788	0.649415	-1.79068	5e-05	0.00194082	yes
AT4G04960	AT4G04960	AT4G04960 Concanavalin A-like lectin protein kinase family protein G	4:2532905-2535386	wt_dd18	mut_dd18	OK	22.371	14.4124	-0.634322	0.644244	-1.51177	0.00035	0.00969352	yes
AT5G44380	AT5G44380	AT5G44380 FAD-binding Berberine family protein	5:17878671-17881495	wt_dd18	mut_dd18	OK	199.665	128.39	-0.637054	0.643025	-1.56687	0.0002	0.00623687	yes
AT5G52640	AT5G52640	HSP90.1 heat shock-like protein	5:21352556-21355147	wt_dd18	mut_dd18	OK	107.091	68.7784	-0.638808	0.642243	-1.92583	5e-05	0.00194082	yes
AT2G19130	AT2G19130	AT2G19130 S-locus lectin protein kinase family protein	2:8293639-8296485	wt_dd18	mut_dd18	OK	24.8685	15.9693	-0.639018	0.64215	-1.71289	0.0001	0.00350622	yes
AT4G32650	AT4G32650	KAT3 potassium channel protein	4:15751270-15755047	wt_dd18	mut_dd18	OK	50.9218	32.6776	-0.639983	0.641721	-1.69489	5e-05	0.00194082	yes
AT1G66880	AT1G66880	AT1G66880 Protein kinase superfamily protein	1:24945483-24955694	wt_dd18	mut_dd18	OK	14.2352	9.11608	-0.642978	0.64039	-1.4071	0.00165	0.0321465	yes
AT2G24180	AT2G24180	CYP71B6 cytochrome p450 71b6	2:10281717-10285098	wt_dd18	mut_dd18	OK	72.3761	46.2735	-0.645328	0.639347	-1.9391	5e-05	0.00194082	yes
AT3G10500	AT3G10500	NAC053 NAC domain containing protein 53	3:3271216-3274176	wt_dd18	mut_dd18	OK	34.6884	22.158	-0.646624	0.638773	-1.66217	5e-05	0.00194082	yes
AT3G11820	AT3G11820	SYP121 syntaxin of plants 121	3:3729304-3731251	wt_dd18	mut_dd18	OK	64.2672	41.0469	-0.646811	0.638691	-1.73033	5e-05	0.00194082	yes
AT4G14580	AT4G14580	CIPK4 CBL-interacting protein kinase 4	4:8367662-8369312	wt_dd18	mut_dd18	OK	25.7395	16.4366	-0.647073	0.638575	-1.58971	0.001	0.0218997	yes
AT1G75270	AT1G75270	DHAR2 dehydroascorbate reductase 2	1:28250074-28251469	wt_dd18	mut_dd18	OK	43.5457	27.7036	-0.652458	0.636195	-1.77249	0.0004	0.0106427	yes
AT5G62630	AT5G62630	HIPL2 hipl2 protein precursor	5:25143517-25146587	wt_dd18	mut_dd18	OK	30.9876	19.6508	-0.657103	0.63415	-1.83915	5e-05	0.00194082	yes
AT3G53510	AT3G53510	ABCG20 ABC-2 type transporter family protein	3:19837147-19839983	wt_dd18	mut_dd18	OK	13.5028	8.54843	-0.659532	0.633084	-1.55045	0.0005	0.0128325	yes
AT5G44550	AT5G44550	AT5G44550 Uncharacterized protein family (UPF0497)	5:17941841-17943283	wt_dd18	mut_dd18	OK	242.048	152.796	-0.663683	0.631265	-2.28539	5e-05	0.00194082	yes
AT2G37360	AT2G37360	ABCG2 ABC-2 type transporter family protein	2:15673409-15676081	wt_dd18	mut_dd18	OK	22.6703	14.2987	-0.664919	0.630724	-1.53342	0.00085	0.0195202	yes
AT2G18730	AT2G18730	DGK3 diacylglycerol kinase 3	2:8118735-8121947	wt_dd18	mut_dd18	OK	30.8665	19.3863	-0.671003	0.62807	-1.82001	0.0002	0.00623687	yes
AT2G26530	AT2G26530	AR781 AR781, pheromone receptor-like protein (DUF1645)	2:11282662-11284272	wt_dd18	mut_dd18	OK	19.8889	12.445	-0.676393	0.625728	-1.31487	0.0014	0.0285642	yes
AT5G19410	AT5G19410	ABCG23 ABC-2 type transporter family protein	5:6545122-6547177	wt_dd18	mut_dd18	OK	13.9685	8.68436	-0.68569	0.621708	-1.34139	0.0018	0.0342152	yes
AT3G25610	AT3G25610	AT3G25610 ATPase E1-E2 type family protein / haloacid dehalogenase-l	3:9308743-9313599	wt_dd18	mut_dd18	OK	16.5192	10.2549	-0.687832	0.620786	-1.78003	5e-05	0.00194082	yes
AT2G36380	AT2G36380	ABCG34 pleiotropic drug resistance 6	2:15257417-15263808	wt_dd18	mut_dd18	OK	58.6142	36.3493	-0.689323	0.620145	-1.89763	5e-05	0.00194082	yes
AT3G55740	AT3G55740	PROT2 proline transporter 2	3:20695432-20698292	wt_dd18	mut_dd18	OK	14.6868	9.0747	-0.694598	0.617881	-1.3139	0.00105	0.0227493	yes
AT4G20830	AT4G20830	AT4G20830 FAD-binding Berberine family protein	4:11155452-11157806	wt_dd18	mut_dd18	OK	201.109	123.305	-0.70575	0.613124	-2.07589	5e-05	0.00194082	yes
AT3G52710	AT3G52710	AT3G52710 hypothetical protein	3:19532194-19538403	wt_dd18	mut_dd18	OK	52.2373	31.8822	-0.71233	0.610334	-1.78574	5e-05	0.00194082	yes
AT1G77210	AT1G77210	STP14 sugar transporter 14	1:29008900-29012096	wt_dd18	mut_dd18	OK	13.7318	8.36573	-0.714962	0.609221	-1.35912	0.0007	0.0166402	yes
AT4G25900	AT4G25900	AT4G25900 Galactose mutarotase-like superfamily protein	4:13161278-13163678	wt_dd18	mut_dd18	OK	120.456	73.3776	-0.715097	0.609164	-2.174	5e-05	0.00194082	yes
AT3G56170	AT3G56170	CAN Ca-2 dependent nuclease	3:20842144-20844537	wt_dd18	mut_dd18	OK	51.1411	31.109	-0.717152	0.608297	-2.11111	0.0001	0.00350622	yes
AT1G56140	AT1G56140	AT1G56140 Leucine-rich repeat transmembrane protein kinase	1:21001268-21007855	wt_dd18	mut_dd18	OK	22.9992	13.9809	-0.718131	0.607884	-1.95084	5e-05	0.00194082	yes
AT3G19930	AT3G19930	STP4 sugar transporter 4	3:6934567-6937197	wt_dd18	mut_dd18	OK	98.4032	59.7028	-0.720906	0.606716	-1.95788	5e-05	0.00194082	yes
AT4G37010	AT4G37010	CEN2 centrin 2	4:17442611-17445615	wt_dd18	mut_dd18	OK	87.1697	52.5243	-0.730841	0.602553	-1.4998	0.0002	0.00623687	yes
AT4G11850	AT4G11850	PLDGAMMA1 phospholipase D gamma 1	4:7129122-7133385	wt_dd18	mut_dd18	OK	45.0812	27.1446	-0.73186	0.602127	-2.05725	5e-05	0.00194082	yes
AT5G45510	AT5G45510	AT5G45510 Leucine-rich repeat (LRR) family protein	5:18444606-18449446	wt_dd18	mut_dd18	OK	170.968	102.126	-0.74338	0.597338	-1.77121	5e-05	0.00194082	yes
AT5G13750	AT5G13750	ZIFL1 zinc induced facilitator-like 1	5:4437803-4441701	wt_dd18	mut_dd18	OK	12.7271	7.58937	-0.745855	0.596314	-1.29527	0.0013	0.0269574	yes
AT5G53550	AT5G53550	YSL3 YELLOW STRIPE like 3	5:21755250-21758950	wt_dd18	mut_dd18	OK	55.341	32.9263	-0.749106	0.594972	-1.98005	5e-05	0.00194082	yes
AT5G60270	AT5G60270	AT5G60270 Concanavalin A-like lectin protein kinase family protein G	5:24257722-24260043	wt_dd18	mut_dd18	OK	18.4357	10.8996	-0.758232	0.59122	-1.82483	0.00015	0.00491947	yes
AT1G51340	AT1G51340	AT1G51340 MATE efflux family protein	1:19030997-19035121	wt_dd18	mut_dd18	OK	11.1899	6.59462	-0.762838	0.589336	-1.19931	0.00225	0.0403866	yes
AT3G56200	AT3G56200	AT3G56200 Transmembrane amino acid transporter family protein	3:20849761-20852104	wt_dd18	mut_dd18	OK	53.4024	31.4595	-0.763407	0.589103	-2.14327	5e-05	0.00194082	yes
AT4G21230	AT4G21230	CRK27 cysteine-rich RLK (RECEPTOR-like protein kinase) 27	4:11319138-11321679	wt_dd18	mut_dd18	OK	10.9868	6.42249	-0.774562	0.584566	-1.5483	0.0009	0.0203689	yes
AT5G40780	AT5G40780	LHT1 lysine histidine transporter 1	5:16323566-16327382	wt_dd18	mut_dd18	OK	27.8231	16.254	-0.775488	0.584191	-1.71664	5e-05	0.00194082	yes
AT2G43570	AT2G43570	CHI chitinase	2:18076165-18077517	wt_dd18	mut_dd18	OK	25.4179	14.8389	-0.776455	0.5838	-1.67856	0.00095	0.0211934	yes
AT1G35670	AT1G35670	CDPK2 calcium-dependent protein kinase 2	1:13205344-13208289	wt_dd18	mut_dd18	OK	29.2643	16.9883	-0.784602	0.580512	-2.07158	5e-05	0.00194082	yes
AT4G31500	AT4G31500	CYP83B1 cytochrome P450, family 83, subfamily B, polypeptide 1	4:15273409-15275404	wt_dd18	mut_dd18	OK	408.03	236.577	-0.786363	0.579804	-2.01664	5e-05	0.00194082	yes
AT4G24120	AT4G24120	YSL1 YELLOW STRIPE like 1	4:12524185-12527347	wt_dd18	mut_dd18	OK	6.29328	3.64862	-0.78646	0.579765	-1.38482	0.00195	0.0363851	yes
AT1G33110	AT1G33110	AT1G33110 MATE efflux family protein	1:12004853-12008852	wt_dd18	mut_dd18	OK	12.2978	7.1238	-0.787678	0.579276	-1.43885	0.0008	0.0186034	yes
AT1G17860	AT1G17860	AT1G17860 Kunitz family trypsin and protease inhibitor protein	1:6149177-6152222	wt_dd18	mut_dd18	OK	301.419	173.674	-0.795392	0.576187	-2.76798	5e-05	0.00194082	yes
AT1G61360	AT1G61360	AT1G61360 S-locus lectin protein kinase family protein	1:22637687-22645922	wt_dd18	mut_dd18	OK	26.448	15.2386	-0.795432	0.576171	-1.7756	0.00015	0.00491947	yes
AT3G23400	AT3G23400	FIB4 Plastid-lipid associated protein PAP / fibrillin family protein	3:8376443-8378364	wt_dd18	mut_dd18	OK	24.2906	13.9207	-0.803167	0.57309	-1.53782	0.0001	0.00350622	yes
AT5G06860	AT5G06860	PGIP1 polygalacturonase inhibiting protein 1	5:2132196-2133746	wt_dd18	mut_dd18	OK	147.969	84.4893	-0.80845	0.570995	-2.04743	5e-05	0.00194082	yes
AT5G20230	AT5G20230	BCB blue-copper-binding protein	5:6826364-6827748	wt_dd18	mut_dd18	OK	63.2815	36.1072	-0.809496	0.570581	-2.35489	5e-05	0.00194082	yes
AT3G59700	AT3G59700	HLECRK lectin-receptor kinase	3:22052120-22054394	wt_dd18	mut_dd18	OK	13.3998	7.61365	-0.815546	0.568193	-1.75426	0.00045	0.0117573	yes
AT4G29050	AT4G29050	AT4G29050 Concanavalin A-like lectin protein kinase family protein G	4:14314656-14317022	wt_dd18	mut_dd18	OK	8.62864	4.89143	-0.818877	0.566883	-1.36495	0.00135	0.0277955	yes
AT2G16430	AT2G16430	PAP10 purple acid phosphatase 10	2:7120371-7123118	wt_dd18	mut_dd18	OK	10.4052	5.89199	-0.820472	0.566257	-1.34383	0.0016	0.0314744	yes
AT1G75750	AT1G75750	GASA1 GAST1 protein homolog 1	1:28441500-28442435	wt_dd18	mut_dd18	OK	3260.89	1837.83	-0.827263	0.563597	-1.59634	0.0001	0.00350622	yes
AT3G13380	AT3G13380	BRL3 BRI1-like 3	3:4346329-4353396	wt_dd18	mut_dd18	OK	9.4413	5.30578	-0.83142	0.561976	-1.82315	5e-05	0.00194082	yes
AT3G50930	AT3G50930	BCS1 cytochrome BC1 synthesi	3:18929525-18932181	wt_dd18	mut_dd18	OK	8.901	5.00025	-0.831967	0.561763	-1.65732	0.0004	0.0106427	yes
AT3G21690	AT3G21690	AT3G21690 MATE efflux family protein	3:7638583-7642389	wt_dd18	mut_dd18	OK	57.2907	32.1697	-0.832598	0.561517	-2.30784	5e-05	0.00194082	yes
AT3G16920	AT3G16920	CTL2 chitinase-like protein	3:5776263-5778052	wt_dd18	mut_dd18	OK	28.8288	16.1329	-0.837508	0.559609	-1.54037	0.0003	0.00858999	yes
AT3G24300	AT3G24300	AMT1;3 ammonium transporter 1;3	3:8805518-8807460	wt_dd18	mut_dd18	OK	26.0282	14.5309	-0.84095	0.558276	-2.08896	5e-05	0.00194082	yes
AT4G04700	AT4G04700	CPK27 calcium-dependent protein kinase 27	4:2385037-2388105	wt_dd18	mut_dd18	OK	11.1078	6.19305	-0.842845	0.557543	-1.59156	0.0013	0.0269574	yes
AT1G52200	AT1G52200	AT1G52200 PLAC8 family protein	1:19439366-19443631	wt_dd18	mut_dd18	OK	134.721	74.6894	-0.850996	0.554402	-2.31902	5e-05	0.00194082	yes
AT2G27080	AT2G27080	AT2G27080 Late embryosis abundant (LEA) hydroxyproline-rich glyc	2:11563932-11571903	wt_dd18	mut_dd18	OK	55.8864	30.9825	-0.851043	0.554384	-1.77258	0.00065	0.0157091	yes
AT3G08040	AT3G08040	FRD3 MATE efflux family protein	3:2566195-2569700	wt_dd18	mut_dd18	OK	12.8935	7.14016	-0.852613	0.553781	-1.65752	0.0002	0.00623687	yes
AT3G52190	AT3G52190	PHF1 phosphate transporter traffic facilitator1	3:19353866-19357261	wt_dd18	mut_dd18	OK	22.0269	12.181	-0.854636	0.553005	-2.03847	0.00015	0.00491947	yes
AT5G44610	AT5G44610	MAP18 microtubule-associated protein 18	5:17993534-17994722	wt_dd18	mut_dd18	OK	302.379	166.847	-0.857828	0.551783	-2.17379	5e-05	0.00194082	yes
AT5G17760	AT5G17760	AT5G17760 P-loop containing nucleoside triphosphate hydrolases super	5:5860349-5862475	wt_dd18	mut_dd18	OK	14.2852	7.85846	-0.862198	0.550114	-1.63984	0.0001	0.00350622	yes
AT1G28600	AT1G28600	AT1G28600 GDSL-like Lipase/Acylhydrolase superfamily protein	1:10050956-10053218	wt_dd18	mut_dd18	OK	18.3776	10.0861	-0.865578	0.548826	-1.44356	0.00055	0.0137507	yes
AT5G46050	AT5G46050	PTR3 peptide transporter 3	5:18674967-18679191	wt_dd18	mut_dd18	OK	66.5852	36.5077	-0.867	0.548286	-2.29661	5e-05	0.00194082	yes
AT1G16130	AT1G16130	WAKL2 wall associated kinase-like 2	1:5522601-5528212	wt_dd18	mut_dd18	OK	11.2072	6.12444	-0.87177	0.546476	-1.60506	0.00015	0.00491947	yes
AT4G16563	AT4G16563	AT4G16563 Eukaryotic aspartyl protease family protein	4:9329619-9331646	wt_dd18	mut_dd18	OK	54.7314	29.8845	-0.872971	0.546021	-2.44123	5e-05	0.00194082	yes
AT1G03220	AT1G03220	AT1G03220 Eukaryotic aspartyl protease family protein	1:786831-788722	wt_dd18	mut_dd18	OK	407.733	221.603	-0.879647	0.5435	-2.24908	5e-05	0.00194082	yes
AT4G23190	AT4G23190	CRK11 cysteine-rich RLK (RECEPTOR-like protein kinase) 11	4:12137994-12143858	wt_dd18	mut_dd18	OK	15.3791	8.33675	-0.883415	0.542083	-1.42429	0.00125	0.0262422	yes
AT1G08050	AT1G08050	AT1G08050 Zinc finger (C3HC4-type RING finger) family protein	1:2498793-2501581	wt_dd18	mut_dd18	OK	7.441	4.02413	-0.886819	0.540805	-1.6247	0.0006	0.0147465	yes
AT3G06390	AT3G06390	AT3G06390 Uncharacterized protein family (UPF0497)	3:1938334-1939853	wt_dd18	mut_dd18	OK	105.945	57.1702	-0.889985	0.53962	-2.79736	5e-05	0.00194082	yes
AT1G30900	AT1G30900	VSR6 VACUOLAR SORTING RECEPTOR 6	1:10996869-11000809	wt_dd18	mut_dd18	OK	10.0395	5.4135	-0.891053	0.53922	-1.81103	5e-05	0.00194082	yes
AT3G45410	AT3G45410	AT3G45410 Concanavalin A-like lectin protein kinase family protein G	3:16653898-16656575	wt_dd18	mut_dd18	OK	8.90868	4.78195	-0.897613	0.536774	-1.75447	0.00045	0.0117573	yes
AT1G05300	AT1G05300	ZIP5 zinc transporter 5 precursor	1:1544926-1547849	wt_dd18	mut_dd18	OK	10.316	5.50288	-0.90662	0.533433	-1.40074	0.00185	0.0349366	yes
AT5G24380	AT5G24380	YSL2 YELLOW STRIPE like 2	5:8323894-8329499	wt_dd18	mut_dd18	OK	19.2956	10.2921	-0.906731	0.533392	-2.06784	5e-05	0.00194082	yes
AT3G29810	AT3G29810	COBL2 COBRA-like protein 2 precursor	3:11728023-11730350	wt_dd18	mut_dd18	OK	50.5805	26.954	-0.908082	0.532893	-2.61757	5e-05	0.00194082	yes
AT2G32660	AT2G32660	RLP22 receptor like protein 22	2:13853698-13856487	wt_dd18	mut_dd18	OK	10.1255	5.38949	-0.909777	0.532267	-1.67107	0.00015	0.00491947	yes
AT1G54000	AT1G54000	GLL22 GDSL-like Lipase/Acylhydrolase superfamily protein	1:20154153-20156520	wt_dd18	mut_dd18	OK	76.7286	40.5901	-0.918634	0.52901	-2.50567	5e-05	0.00194082	yes
AT5G46080	AT5G46080	AT5G46080 Protein kinase superfamily protein	5:18689360-18690857	wt_dd18	mut_dd18	OK	14.5049	7.62751	-0.92726	0.525856	-1.84866	0.0004	0.0106427	yes
AT3G45710	AT3G45710	AT3G45710 Major facilitator superfamily protein	3:16782587-16784772	wt_dd18	mut_dd18	OK	49.4927	26.0049	-0.928435	0.525428	-2.53186	5e-05	0.00194082	yes
AT1G01340	AT1G01340	CNGC10 cyclic nucleotide gated channel 10	1:132269-135924	wt_dd18	mut_dd18	OK	16.0734	8.33437	-0.947534	0.518518	-2.01212	5e-05	0.00194082	yes
AT5G38940	AT5G38940	AT5G38940 RmlC-like cupins superfamily protein	5:15588622-15589791	wt_dd18	mut_dd18	OK	58.3209	30.1964	-0.949634	0.517764	-2.11293	5e-05	0.00194082	yes
AT3G02870	AT3G02870	VTC4 Inositol monophosphatase family protein	3:627511-629925	wt_dd18	mut_dd18	OK	10.6972	5.51122	-0.956795	0.5152	-1.30773	0.0013	0.0269574	yes
AT3G43190	AT3G43190	SUS4 sucrose synthase 4	3:15179009-15184105	wt_dd18	mut_dd18	OK	5.09677	2.62064	-0.959663	0.514177	-1.39003	0.001	0.0218997	yes
AT4G18430	AT4G18430	RABA1e RAB GTPase homolog A1E	4:10183670-10185383	wt_dd18	mut_dd18	OK	24.8739	12.7829	-0.960412	0.51391	-2.10252	0.00025	0.00739832	yes
AT2G23770	AT2G23770	LYK4 protein kinase family protein / peptidoglycan-binding LysM doma	2:10119972-10122479	wt_dd18	mut_dd18	OK	13.0085	6.67927	-0.961693	0.513454	-2.07631	5e-05	0.00194082	yes
AT2G01180	AT2G01180	PAP1 phosphatidic acid phosphatase 1	2:106620-108829	wt_dd18	mut_dd18	OK	47.9334	24.5203	-0.967052	0.51155	-2.19795	5e-05	0.00194082	yes
AT4G28940	AT4G28940	AT4G28940 Phosphorylase superfamily protein	4:14274340-14277252	wt_dd18	mut_dd18	OK	30.6605	15.6779	-0.967649	0.511339	-1.85305	5e-05	0.00194082	yes
AT3G16530	AT3G16530	AT3G16530 Legume lectin family protein	3:5621884-5625519	wt_dd18	mut_dd18	OK	337.651	171.975	-0.973338	0.509326	-2.17295	5e-05	0.00194082	yes
AT1G02520	AT1G02520	ABCB11 P-glycoprotein 11	1:523535-529069	wt_dd18	mut_dd18	OK	8.92869	4.54669	-0.973631	0.509223	-2.00781	5e-05	0.00194082	yes
AT4G19960	AT4G19960	KUP9 K uptake permease 9	4:10813182-10817070	wt_dd18	mut_dd18	OK	6.26457	3.1808	-0.977824	0.507745	-1.34926	0.0008	0.0186034	yes
AT4G08850	AT4G08850	AT4G08850 Leucine-rich repeat receptor-like protein kinase family pr	4:5636478-5640952	wt_dd18	mut_dd18	OK	87.3314	44.3202	-0.978537	0.507494	-2.57024	5e-05	0.00194082	yes
AT3G28510	AT3G28510	AT3G28510 P-loop containing nucleoside triphosphate hydrolases super	3:10685469-10687429	wt_dd18	mut_dd18	OK	7.71886	3.9005	-0.984731	0.50532	-1.5467	0.00155	0.0309102	yes
AT3G49120	AT3G49120	PRXCB peroxidase CB	3:18207650-18210333	wt_dd18	mut_dd18	OK	1077.77	544.411	-0.985281	0.505127	-2.00573	5e-05	0.00194082	yes
AT2G23680	AT2G23680	AT2G23680 Cold acclimation protein WCOR413 family	2:10066116-10067737	wt_dd18	mut_dd18	OK	15.2371	7.6849	-0.987495	0.504353	-1.57391	0.0004	0.0106427	yes
AT5G06320	AT5G06320	NHL3 NDR1/HIN1-like 3	5:1928342-1931782	wt_dd18	mut_dd18	OK	258.195	129.712	-0.993143	0.502382	-2.82108	5e-05	0.00194082	yes
AT2G05940	AT2G05940	RIPK Protein kinase superfamily protein	2:2287237-2289636	wt_dd18	mut_dd18	OK	29.3164	14.7107	-0.994843	0.50179	-2.50315	5e-05	0.00194082	yes
AT1G02810	AT1G02810	AT1G02810 Plant invertase/pectin methylesterase inhibitor superfamil	1:618060-620502	wt_dd18	mut_dd18	OK	26.1185	13.0275	-1.00351	0.498785	-2.48667	5e-05	0.00194082	yes
AT1G67800	AT1G67800	AT1G67800 Copine (Calcium-dependent phospholipid-binding protein) fa	1:25420645-25423731	wt_dd18	mut_dd18	OK	26.3952	13.0634	-1.01474	0.494918	-2.11824	5e-05	0.00194082	yes
AT1G59970	AT1G59970	AT1G59970 Matrixin family protein	1:22073351-22074931	wt_dd18	mut_dd18	OK	7.69009	3.80089	-1.01666	0.494259	-1.58057	0.00105	0.0227493	yes
AT2G38870	AT2G38870	AT2G38870 Serine protease inhibitor, potato inhibitor I-type family	2:16236256-16237280	wt_dd18	mut_dd18	OK	63.8504	31.4756	-1.02046	0.492959	-2.84703	5e-05	0.00194082	yes
AT3G44300	AT3G44300	NIT2 nitrilase 2	3:15983198-15985535	wt_dd18	mut_dd18	OK	38.4377	18.8434	-1.02846	0.490233	-2.60489	5e-05	0.00194082	yes
AT4G02410	AT4G02410	AT4G02410 Concanavalin A-like lectin protein kinase family protein G	4:1059798-1062159	wt_dd18	mut_dd18	OK	13.8604	6.74545	-1.03898	0.486671	-2.21906	5e-05	0.00194082	yes
AT2G04100	AT2G04100	AT2G04100 MATE efflux family protein	2:1376693-1379130	wt_dd18	mut_dd18	OK	7.82893	3.79529	-1.04461	0.484776	-1.53822	0.00025	0.00739832	yes
AT3G12520	AT3G12520	SULTR4;2 sulfate transporter 4;2	3:3967057-3972135	wt_dd18	mut_dd18	OK	7.59833	3.67417	-1.04826	0.483551	-1.36771	0.00145	0.02929	yes
AT1G78830	AT1G78830	AT1G78830 Curculin-like (mannose-binding) lectin family protein	1:29636817-29638773	wt_dd18	mut_dd18	OK	166.548	80.0797	-1.05643	0.48082	-3.05924	5e-05	0.00194082	yes
AT2G46430	AT2G46430	CNGC3 cyclic nucleotide gated channel 3	2:19057998-19061492	wt_dd18	mut_dd18	OK	5.18422	2.47249	-1.06816	0.476927	-1.47852	0.001	0.0218997	yes
AT3G52400	AT3G52400	SYP122 syntaxin of plants 122	3:19425631-19427230	wt_dd18	mut_dd18	OK	114.549	54.3585	-1.07539	0.474543	-3.17893	5e-05	0.00194082	yes
AT1G64780	AT1G64780	AMT1;2 ammonium transporter 1;2	1:24060639-24062804	wt_dd18	mut_dd18	OK	11.6121	5.50046	-1.078	0.473685	-2.08395	5e-05	0.00194082	yes
AT2G02930	AT2G02930	GSTF3 glutathione S-transferase F3	2:851155-852321	wt_dd18	mut_dd18	OK	31.1414	14.7316	-1.07991	0.473058	-2.392	5e-05	0.00194082	yes
AT3G13790	AT3G13790	ATBFRUCT1 Glycosyl hydrolases family 32 protein	3:4532761-4535914	wt_dd18	mut_dd18	OK	121.948	57.5716	-1.08284	0.472099	-2.81079	5e-05	0.00194082	yes
AT2G04040	AT2G04040	DTX1 MATE efflux family protein	2:1333132-1336550	wt_dd18	mut_dd18	OK	10.4985	4.9471	-1.08553	0.471219	-1.66475	0.0008	0.0186034	yes
AT4G13510	AT4G13510	AMT1;1 ammonium transporter 1;1	4:7857999-7860288	wt_dd18	mut_dd18	OK	37.7059	17.7455	-1.08733	0.470632	-2.6256	5e-05	0.00194082	yes
AT1G21310	AT1G21310	EXT3 extensin 3	1:7453244-7455009	wt_dd18	mut_dd18	OK	2122.3	993.256	-1.09539	0.46801	-1.87503	0.0001	0.00350622	yes
AT1G02930	AT1G02930	GSTF6 glutathione S-transferase 6	1:661087-662475	wt_dd18	mut_dd18	OK	260.826	121.46	-1.10261	0.465673	-2.53535	5e-05	0.00194082	yes
AT1G65690	AT1G65690	AT1G65690 Late embryosis abundant (LEA) hydroxyproline-rich glyc	1:24431416-24433165	wt_dd18	mut_dd18	OK	70.9456	33.037	-1.10263	0.465667	-3.05095	5e-05	0.00194082	yes
AT5G25930	AT5G25930	AT5G25930 kinase family with leucine-rich repeat domain-containing p	5:9050659-9055255	wt_dd18	mut_dd18	OK	24.1382	11.0677	-1.12497	0.458512	-2.37361	5e-05	0.00194082	yes
AT5G02490	AT5G02490	Hsp70-2 Heat shock protein 70 (Hsp 70) family protein	5:550034-552827	wt_dd18	mut_dd18	OK	73.9201	33.6888	-1.1337	0.455745	-3.30991	5e-05	0.00194082	yes
AT4G25100	AT4G25100	FSD1 Fe superoxide dismutase 1	4:12884299-12887011	wt_dd18	mut_dd18	OK	767.033	347.91	-1.14057	0.45358	-2.63049	5e-05	0.00194082	yes
AT5G11670	AT5G11670	NADP-ME2 NADP-malic enzyme 2	5:3754090-3758342	wt_dd18	mut_dd18	OK	656.958	297.203	-1.14435	0.452393	-2.08718	5e-05	0.00194082	yes
AT3G60330	AT3G60330	HA7 H[ ]-ATPase 7	3:22298366-22303718	wt_dd18	mut_dd18	OK	11.8296	5.34771	-1.14541	0.452061	-2.25275	5e-05	0.00194082	yes
AT2G43120	AT2G43120	AT2G43120 RmlC-like cupins superfamily protein	2:17927180-17929138	wt_dd18	mut_dd18	OK	14.7437	6.60643	-1.15816	0.448084	-1.81714	5e-05	0.00194082	yes
AT1G26380	AT1G26380	AT1G26380 FAD-binding Berberine family protein	1:9126736-9128568	wt_dd18	mut_dd18	OK	29.8296	13.2715	-1.16842	0.444908	-2.65197	5e-05	0.00194082	yes
AT1G32940	AT1G32940	SBT3.5 Subtilase family protein	1:11937182-11944982	wt_dd18	mut_dd18	OK	9.21413	4.09701	-1.16928	0.444643	-2.09329	5e-05	0.00194082	yes
AT2G39518	AT2G39518	AT2G39518 Uncharacterized protein family (UPF0497)	2:16495818-16497621	wt_dd18	mut_dd18	OK	22.812	10.0442	-1.18343	0.440303	-1.85785	5e-05	0.00194082	yes
AT4G38420	AT4G38420	sks9 SKU5 similar 9	4:17982615-17985384	wt_dd18	mut_dd18	OK	10.0643	4.38012	-1.2002	0.435215	-1.96629	5e-05	0.00194082	yes
AT4G19810	AT4G19810	ChiC Glycosyl hydrolase family protein with chitinase insertion doma	4:10763205-10765795	wt_dd18	mut_dd18	OK	23.6824	10.2361	-1.21015	0.432224	-2.1462	5e-05	0.00194082	yes
AT3G47780	AT3G47780	ABCA7 ABC2 homolog 6	3:17624339-17629285	wt_dd18	mut_dd18	OK	7.25325	3.13377	-1.21073	0.43205	-2.2164	5e-05	0.00194082	yes
AT2G04160	AT2G04160	AIR3 Subtilisin-like serine endopeptidase family protein	2:1400043-1407827	wt_dd18	mut_dd18	OK	15.0804	6.50492	-1.21307	0.43135	-2.4491	5e-05	0.00194082	yes
AT3G53480	AT3G53480	ABCG37 pleiotropic drug resistance 9	3:19825266-19831880	wt_dd18	mut_dd18	OK	46.8206	20.048	-1.22368	0.428189	-3.35267	5e-05	0.00194082	yes
AT4G20860	AT4G20860	AT4G20860 FAD-binding Berberine family protein	4:11172621-11176881	wt_dd18	mut_dd18	OK	133.91	57.0638	-1.23062	0.426134	-2.67227	5e-05	0.00194082	yes
AT3G55150	AT3G55150	EXO70H1 exocyst subunit exo70 family protein H1	3:20440490-20442650	wt_dd18	mut_dd18	OK	5.23883	2.22523	-1.23529	0.424757	-1.75895	0.0002	0.00623687	yes
AT1G78000	AT1G78000	SULTR1;2 sulfate transporter 1;2	1:29327514-29333220	wt_dd18	mut_dd18	OK	20.9436	8.80225	-1.25056	0.420285	-2.66391	5e-05	0.00194082	yes
AT3G63380	AT3G63380	AT3G63380 ATPase E1-E2 type family protein / haloacid dehalogenase-l	3:23406483-23410360	wt_dd18	mut_dd18	OK	9.3075	3.89805	-1.25564	0.418808	-2.55168	5e-05	0.00194082	yes
AT5G59520	AT5G59520	ZIP2 ZRT/IRT-like protein 2	5:23991212-23992908	wt_dd18	mut_dd18	OK	113.803	47.3698	-1.2645	0.416244	-3.50091	5e-05	0.00194082	yes
AT5G42010	AT5G42010	AT5G42010 Transducin/WD40 repeat-like superfamily protein	5:16801706-16805242	wt_dd18	mut_dd18	OK	8.95709	3.6991	-1.27585	0.412982	-2.20756	5e-05	0.00194082	yes
AT5G25250	AT5G25250	FLOT1 SPFH/Band 7/PHB domain-containing membrane-associated protein	5:8749679-8751636	wt_dd18	mut_dd18	OK	50.9701	20.7168	-1.29885	0.40645	-3.36691	5e-05	0.00194082	yes
AT1G61560	AT1G61560	MLO6 Seven transmembrane MLO family protein	1:22708467-22712289	wt_dd18	mut_dd18	OK	24.6849	10.0231	-1.3003	0.406042	-2.57625	5e-05	0.00194082	yes
AT1G31885	AT1G31885	NIP3;1 NOD26-like intrinsic protein 3;1	1:11450314-11452068	wt_dd18	mut_dd18	OK	7.45075	2.99895	-1.31293	0.402503	-1.31646	0.00055	0.0137507	yes
AT3G14770	AT3G14770	SWEET2 Nodulin MtN3 family protein	3:4957333-4959704	wt_dd18	mut_dd18	OK	29.5792	11.8849	-1.31546	0.401797	-3.18647	5e-05	0.00194082	yes
AT1G23140	AT1G23140	AT1G23140 Calcium-dependent lipid-binding (CaLB domain) family prote	1:8202145-8203301	wt_dd18	mut_dd18	OK	18.3396	7.35639	-1.31789	0.401121	-2.29366	5e-05	0.00194082	yes
AT1G74010	AT1G74010	AT1G74010 Calcium-dependent phosphotriesterase superfamily protein G	1:27832094-27834207	wt_dd18	mut_dd18	OK	11.9157	4.71263	-1.33826	0.395497	-2.30505	5e-05	0.00194082	yes
AT1G14870	AT1G14870	PCR2 PLANT CADMIUM RESISTANCE 2	1:5128343-5129731	wt_dd18	mut_dd18	OK	289.113	113.977	-1.34289	0.39423	-3.22918	5e-05	0.00194082	yes
AT1G65610	AT1G65610	KOR2 Six-hairpin glycosidases superfamily protein	1:24391671-24395503	wt_dd18	mut_dd18	OK	19.6315	7.68823	-1.35245	0.391626	-2.96796	5e-05	0.00194082	yes
AT5G50200	AT5G50200	WR3 nitrate transmembrane transporter	5:20436179-20437815	wt_dd18	mut_dd18	OK	23.7553	9.17037	-1.3732	0.386034	-2.1102	5e-05	0.00194082	yes
AT5G17820	AT5G17820	AT5G17820 Peroxidase superfamily protein	5:5887870-5890260	wt_dd18	mut_dd18	OK	35.6965	13.7121	-1.38033	0.384131	-2.69313	5e-05	0.00194082	yes
AT1G51800	AT1G51800	IOS1 Leucine-rich repeat protein kinase family protein	1:19214071-19218053	wt_dd18	mut_dd18	OK	18.1197	6.92282	-1.38813	0.38206	-3.07719	5e-05	0.00194082	yes
AT4G16260	AT4G16260	AT4G16260 Glycosyl hydrolase superfamily protein	4:9199971-9201643	wt_dd18	mut_dd18	OK	175.328	66.5988	-1.39649	0.379852	-3.25843	5e-05	0.00194082	yes
AT5G11920	AT5G11920	cwINV6 6-&1-fructan exohydrolase	5:3839315-3842409	wt_dd18	mut_dd18	OK	48.9146	18.28	-1.42	0.373712	-3.28737	5e-05	0.00194082	yes
AT5G01550	AT5G01550	LECRKA4.2 lectin receptor kinase a4.1	5:214372-216773	wt_dd18	mut_dd18	OK	5.04831	1.87185	-1.43133	0.370789	-1.89884	0.0003	0.00858999	yes
AT5G40010	AT5G40010	AATP1 AAA-ATPase 1	5:16020057-16021916	wt_dd18	mut_dd18	OK	4.26582	1.5416	-1.4684	0.361383	-1.64961	0.00175	0.0334527	yes
AT1G67520	AT1G67520	AT1G67520 lectin protein kinase family protein	1:25302627-25306357	wt_dd18	mut_dd18	OK	7.32749	2.64183	-1.47178	0.360537	-2.01017	5e-05	0.00194082	yes
AT1G79450	AT1G79450	ALIS5 ALA-interacting subunit 5	1:29887615-29890211	wt_dd18	mut_dd18	OK	8.99747	3.23269	-1.47678	0.35929	-1.92304	5e-05	0.00194082	yes
AT3G15340	AT3G15340	PPI2 proton pump interactor 2	3:5159697-5162945	wt_dd18	mut_dd18	OK	3.49026	1.23792	-1.49542	0.354678	-1.4219	0.0003	0.00858999	yes
AT2G40330	AT2G40330	PYL6 PYR1-like 6	2:16844587-16846194	wt_dd18	mut_dd18	OK	30.6276	10.6117	-1.52917	0.346477	-3.57179	5e-05	0.00194082	yes
AT5G06740	AT5G06740	AT5G06740 Concanavalin A-like lectin protein kinase family protein G	5:2083963-2086218	wt_dd18	mut_dd18	OK	21.5344	7.41501	-1.53812	0.344334	-2.929	5e-05	0.00194082	yes
AT3G03530	AT3G03530	NPC4 non-specific phospholipase C4	3:842498-845096	wt_dd18	mut_dd18	OK	9.58281	3.29158	-1.54167	0.343488	-2.53714	5e-05	0.00194082	yes
AT3G22060	AT3G22060	AT3G22060 Receptor-like protein kinase-related family protein	3:7770898-7772357	wt_dd18	mut_dd18	OK	6.40091	2.1765	-1.55627	0.340029	-1.89103	0.00235	0.0417387	yes
AT2G32610	AT2G32610	CSLB01 cellulose synthase-like B1	2:13836116-13839640	wt_dd18	mut_dd18	OK	4.52914	1.53171	-1.56409	0.338191	-2.05083	5e-05	0.00194082	yes
AT2G39380	AT2G39380	EXO70H2 exocyst subunit exo70 family protein H2	2:16446513-16449180	wt_dd18	mut_dd18	OK	54.8778	18.5243	-1.5668	0.337556	-3.37758	5e-05	0.00194082	yes
AT5G64120	AT5G64120	AT5G64120 Peroxidase superfamily protein	5:25659256-25661007	wt_dd18	mut_dd18	OK	903.736	304.332	-1.57026	0.336748	-3.43578	5e-05	0.00194082	yes
AT2G28960	AT2G28960	AT2G28960 Leucine-rich repeat protein kinase family protein	2:12437717-12442592	wt_dd18	mut_dd18	OK	18.3347	6.13224	-1.5801	0.334459	-3.3213	5e-05	0.00194082	yes
AT3G01290	AT3G01290	HIR2 SPFH/Band 7/PHB domain-containing membrane-associated protein f	3:85550-89593	wt_dd18	mut_dd18	OK	365.205	121.776	-1.58448	0.333445	-2.29553	5e-05	0.00194082	yes
AT1G05700	AT1G05700	AT1G05700 Leucine-rich repeat transmembrane protein kinase protein G	1:1709672-1713474	wt_dd18	mut_dd18	OK	10.1102	3.37106	-1.58453	0.333433	-2.64979	5e-05	0.00194082	yes
AT5G01220	AT5G01220	SQD2 sulfoquinovosyldiacylglycerol 2	5:86542-90117	wt_dd18	mut_dd18	OK	38.3373	12.6395	-1.60081	0.329692	-3.55297	5e-05	0.00194082	yes
AT5G43350	AT5G43350	PHT1;1 phosphate transporter 1;1	5:17399768-17402158	wt_dd18	mut_dd18	OK	110.935	35.691	-1.63608	0.321729	-4.56425	5e-05	0.00194082	yes
AT3G22800	AT3G22800	AT3G22800 Leucine-rich repeat (LRR) family protein	3:8062711-8064649	wt_dd18	mut_dd18	OK	49.8285	15.7636	-1.66037	0.316358	-4.29111	5e-05	0.00194082	yes
AT4G12500	AT4G12500	AT4G12500 Bifunctional inhibitor/lipid-transfer protein/seed storage	4:7413989-7414955	wt_dd18	mut_dd18	OK	13.8339	4.34326	-1.67136	0.313957	-2.46517	5e-05	0.00194082	yes
AT1G51850	AT1G51850	AT1G51850 Leucine-rich repeat protein kinase family protein	1:19252810-19256927	wt_dd18	mut_dd18	OK	17.418	5.43924	-1.6791	0.312277	-3.26075	5e-05	0.00194082	yes
AT1G16150	AT1G16150	WAKL4 wall associated kinase-like 4	1:5532297-5535060	wt_dd18	mut_dd18	OK	2.29601	0.712553	-1.68806	0.310344	-1.57927	0.00215	0.0389359	yes
AT5G60280	AT5G60280	AT5G60280 Concanavalin A-like lectin protein kinase family protein G	5:24260224-24262536	wt_dd18	mut_dd18	OK	6.29871	1.94927	-1.69212	0.309472	-2.42754	5e-05	0.00194082	yes
AT2G38940	AT2G38940	PHT1;4 phosphate transporter 1;4	2:16257156-16260253	wt_dd18	mut_dd18	OK	49.4476	15.0808	-1.71319	0.304985	-4.29488	5e-05	0.00194082	yes
AT5G59680	AT5G59680	AT5G59680 Leucine-rich repeat protein kinase family protein	5:24046511-24051112	wt_dd18	mut_dd18	OK	5.63927	1.69445	-1.73469	0.300474	-2.58653	5e-05	0.00194082	yes
AT1G51890	AT1G51890	AT1G51890 Leucine-rich repeat protein kinase family protein	1:19274603-19278798	wt_dd18	mut_dd18	OK	13.8536	4.15628	-1.7369	0.300014	-2.93883	5e-05	0.00194082	yes
AT4G23260	AT4G23260	CRK18 cysteine-rich RLK (RECEPTOR-like protein kinase) 18	4:12167415-12170080	wt_dd18	mut_dd18	OK	7.98014	2.24928	-1.82695	0.28186	-2.35603	5e-05	0.00194082	yes
AT4G14630	AT4G14630	GLP9 germin-like protein 9	4:8392824-8393860	wt_dd18	mut_dd18	OK	118.755	32.7437	-1.8587	0.275725	-4.73492	5e-05	0.00194082	yes
AT1G51790	AT1G51790	AT1G51790 Leucine-rich repeat protein kinase family protein	1:19206614-19211971	wt_dd18	mut_dd18	OK	14.98	4.06909	-1.88027	0.271633	-3.63572	5e-05	0.00194082	yes
AT5G64100	AT5G64100	AT5G64100 Peroxidase superfamily protein	5:25650566-25652247	wt_dd18	mut_dd18	OK	920.261	233.749	-1.97708	0.254003	-4.50261	5e-05	0.00194082	yes
AT2G45220	AT2G45220	AT2G45220 Plant invertase/pectin methylesterase inhibitor superfamil	2:18644060-18646606	wt_dd18	mut_dd18	OK	34.0805	8.49719	-2.00389	0.249327	-4.40677	5e-05	0.00194082	yes
AT4G13420	AT4G13420	HAK5 high affinity K transporter 5	4:7796781-7802251	wt_dd18	mut_dd18	OK	24.6303	5.85933	-2.07162	0.237892	-4.02349	5e-05	0.00194082	yes
AT4G11655	AT4G11655	AT4G11655 Uncharacterized protein family (UPF0497)	4:7038436-7039923	wt_dd18	mut_dd18	OK	10.4607	2.46488	-2.08538	0.235634	-1.83594	0.0001	0.00350622	yes
AT3G47480	AT3G47480	AT3G47480 Calcium-binding EF-hand family protein	3:17496084-17497164	wt_dd18	mut_dd18	OK	8.13674	1.86417	-2.12592	0.229105	-2.44114	0.0003	0.00858999	yes
AT1G31580	AT1G31580	ECS1 ECS1	1:11310996-11311989	wt_dd18	mut_dd18	OK	12.4223	2.46752	-2.33179	0.198638	-2.63546	0.0001	0.00350622	yes
AT3G03670	AT3G03670	AT3G03670 Peroxidase superfamily protein	3:901727-903411	wt_dd18	mut_dd18	OK	8.42434	1.66702	-2.33729	0.197882	-2.62721	5e-05	0.00194082	yes
AT2G29220	AT2G29220	AT2G29220 Concanavalin A-like lectin protein kinase family protein G	2:12562628-12564691	wt_dd18	mut_dd18	OK	9.03595	1.47146	-2.61843	0.162845	-3.31169	5e-05	0.00194082	yes
AT1G58320	AT1G58320	AT1G58320 PLAC8 family protein	1:21633857-21635344	wt_dd18	mut_dd18	OK	16.4172	2.5704	-2.67514	0.156568	-3.09632	0.0001	0.00350622	yes
AT1G21250	AT1G21250	WAK1 cell wall-associated kinase	1:7439170-7442113	wt_dd18	mut_dd18	OK	3.65385	0.408562	-3.16079	0.111817	-2.53285	0.0002	0.00623687	yes
AT2G41850	AT2G41850	PGAZAT polygalacturonase ADPG2-like protein	2:17461654-17464242	wt_dd18	mut_dd18	OK	4.71545	0.442219	-3.41456	0.093781	-2.29908	0.0018	0.0342152	yes
AT2G39530	AT2G39530	AT2G39530 Uncharacterized protein family (UPF0497)	2:16498363-16499524	wt_dd18	mut_dd18	OK	10.8583	0.921086	-3.55932	0.0848277	-2.76467	0.00095	0.0211934	yes

## Sheet: extracellular
test_id	Gene	Annotation	locus	sample_1	sample_2	status	value_1	value_2	log2(fold_change)	fold chnge	test_stat	p_value	q_value	significant
AT1G54020	AT1G54020	AT1G54020 GDSL-like Lipase/Acylhydrolase superfamily protein	1:20161554-20163750	wt_dd18	mut_dd18	OK	0	0.592165	inf	inf	-nan	5e-05	0.00194082	yes
AT4G27140	AT4G27140	SESA1 seed storage albumin 1	4:13607328-13608031	wt_dd18	mut_dd18	OK	0	20.1434	inf	inf	-nan	5e-05	0.00194082	yes
AT4G27150	AT4G27150	SESA2 seed storage albumin 2	4:13609340-13610075	wt_dd18	mut_dd18	OK	1.42336	10.9252	2.94029	7.67566	2.64018	0.00235	0.0417387	yes
AT5G44440	AT5G44440	AT5G44440 FAD-binding Berberine family protein	5:17910479-17912643	wt_dd18	mut_dd18	OK	0.972352	7.15576	2.87955	7.35921	2.54193	5e-05	0.00194082	yes
AT1G65310	AT1G65310	XTH17 xyloglucan endotransglucosylase/hydrolase 17	1:24257053-24258506	wt_dd18	mut_dd18	OK	9.15232	36.4146	1.99231	3.97874	3.38366	5e-05	0.00194082	yes
AT2G20750	AT2G20750	EXPB1 expansin B1	2:8940832-8942706	wt_dd18	mut_dd18	OK	1.23714	4.87495	1.97838	3.9405	1.6068	0.00055	0.0137507	yes
AT5G59320	AT5G59320	LTP3 lipid transfer protein 3	5:23928953-23929816	wt_dd18	mut_dd18	OK	3.01402	10.7634	1.83637	3.5711	2.37613	0.00085	0.0195202	yes
AT1G52400	AT1G52400	BGLU18 beta glucosidase 18	1:19514988-19518411	wt_dd18	mut_dd18	OK	1.1919	4.17066	1.80701	3.49916	1.70745	0.0001	0.00350622	yes
AT4G18970	AT4G18970	AT4G18970 GDSL-like Lipase/Acylhydrolase superfamily protein	4:10388721-10391452	wt_dd18	mut_dd18	OK	11.5392	39.7111	1.783	3.44141	3.74435	5e-05	0.00194082	yes
AT5G15265	AT5G15265	AT5G15265 transmembrane protein	5:4956313-4957633	wt_dd18	mut_dd18	OK	6.79922	21.35	1.65079	3.14006	1.71861	0.0001	0.00350622	yes
AT2G28490	AT2G28490	AT2G28490 RmlC-like cupins superfamily protein	2:12178596-12181012	wt_dd18	mut_dd18	OK	1.41213	4.26214	1.5937	3.01822	1.7077	0.0019	0.0356487	yes
AT5G46900	AT5G46900	AT5G46900 Bifunctional inhibitor/lipid-transfer protein/seed storage	5:19039700-19040456	wt_dd18	mut_dd18	OK	6.44332	18.4568	1.51828	2.86449	2.44684	0.00025	0.00739832	yes
AT1G75830	AT1G75830	LCR67 low-molecular-weight cysteine-rich 67	1:28472356-28472898	wt_dd18	mut_dd18	OK	11.5524	32.6735	1.49993	2.82829	2.8314	0.0008	0.0186034	yes
AT4G12520	AT4G12520	AT4G12520 Bifunctional inhibitor/lipid-transfer protein/seed storage	4:7420950-7421828	wt_dd18	mut_dd18	OK	16.9604	47.9467	1.49926	2.82698	3.66404	5e-05	0.00194082	yes
AT1G75040	AT1G75040	PR5 pathosis-related protein 5	1:28177669-28179022	wt_dd18	mut_dd18	OK	2.20491	6.13656	1.47671	2.78313	1.73865	0.0026	0.045307	yes
AT1G16850	AT1G16850	AT1G16850 transmembrane protein	1:5764806-5765798	wt_dd18	mut_dd18	OK	4.66615	12.7972	1.45552	2.74255	2.20371	0.00015	0.00491947	yes
AT3G23730	AT3G23730	XTH16 xyloglucan endotransglucosylase/hydrolase 16	3:8550036-8551403	wt_dd18	mut_dd18	OK	12.555	33.7117	1.42499	2.68513	3.27516	5e-05	0.00194082	yes
AT4G30290	AT4G30290	XTH19 xyloglucan endotransglucosylase/hydrolase 19	4:14828711-14830224	wt_dd18	mut_dd18	OK	26.0614	68.8749	1.40206	2.64279	3.85994	5e-05	0.00194082	yes
AT2G21140	AT2G21140	PRP2 proline-rich protein 2	2:9060560-9062093	wt_dd18	mut_dd18	OK	14.8896	38.515	1.37111	2.5867	3.31609	5e-05	0.00194082	yes
AT4G16515	AT4G16515	RGF6 root meristem growth factor	4:9302601-9305845	wt_dd18	mut_dd18	OK	12.0278	30.5664	1.34557	2.54131	1.38887	0.00135	0.0277955	yes
AT2G43050	AT2G43050	ATPMEPCRD Plant invertase/pectin methylesterase inhibitor superfamil	2:17902369-17904443	wt_dd18	mut_dd18	OK	58.3591	141.464	1.27741	2.42403	3.80037	5e-05	0.00194082	yes
AT1G73330	AT1G73330	DR4 drought-repressed 4	1:27568713-27569823	wt_dd18	mut_dd18	OK	360.392	862.933	1.25968	2.39443	3.17258	5e-05	0.00194082	yes
AT3G63470	AT3G63470	scpl40 serine carboxypeptidase-like 40	3:23438395-23444088	wt_dd18	mut_dd18	OK	1.98876	4.72258	1.2477	2.37463	1.45258	0.0022	0.0396997	yes
AT4G02290	AT4G02290	GH9B13 glycosyl hydrolase 9B13	4:1002337-1005305	wt_dd18	mut_dd18	OK	21.3424	50.5976	1.24535	2.37076	3.16209	5e-05	0.00194082	yes
AT5G03120	AT5G03120	AT5G03120 transmembrane protein	5:733886-735381	wt_dd18	mut_dd18	OK	5.17238	12.1329	1.23002	2.3457	1.63021	0.0003	0.00858999	yes
AT5G20630	AT5G20630	GER3 germin 3	5:6975028-6976036	wt_dd18	mut_dd18	OK	19.3867	45.0529	1.21655	2.3239	3.01034	5e-05	0.00194082	yes
AT4G38770	AT4G38770	PRP4 proline-rich protein 4	4:18096605-18098633	wt_dd18	mut_dd18	OK	129.925	298.995	1.20244	2.30129	2.89268	5e-05	0.00194082	yes
AT5G45950	AT5G45950	AT5G45950 GDSL-like Lipase/Acylhydrolase superfamily protein	5:18634040-18636720	wt_dd18	mut_dd18	OK	6.54292	14.5714	1.15513	2.22704	2.17901	5e-05	0.00194082	yes
AT2G22170	AT2G22170	PLAT2 Lipase/lipooxygenase, PLAT/LH2 family protein	2:9426795-9428170	wt_dd18	mut_dd18	OK	44.4123	98.7	1.15209	2.22236	3.4767	5e-05	0.00194082	yes
AT4G38690	AT4G38690	AT4G38690 PLC-like phosphodiesterases superfamily protein	4:18074319-18075957	wt_dd18	mut_dd18	OK	18.8008	41.2111	1.13224	2.19199	2.98411	5e-05	0.00194082	yes
AT1G36940	AT1G36940	AT1G36940 myotubularin-like protein	1:14003818-14005502	wt_dd18	mut_dd18	OK	7.18272	15.6367	1.12234	2.177	1.65603	0.00045	0.0117573	yes
AT1G14700	AT1G14700	PAP3 purple acid phosphatase 3	1:5058582-5061140	wt_dd18	mut_dd18	OK	9.68141	20.6695	1.09422	2.13498	1.89736	5e-05	0.00194082	yes
AT3G22640	AT3G22640	PAP85 cupin family protein	3:8011723-8013941	wt_dd18	mut_dd18	OK	6.77028	14.4303	1.09181	2.13141	1.87109	0.0001	0.00350622	yes
AT2G40610	AT2G40610	EXPA8 expansin A8	2:16948790-16950705	wt_dd18	mut_dd18	OK	15.4244	32.7341	1.08558	2.12223	2.65212	5e-05	0.00194082	yes
AT1G09310	AT1G09310	AT1G09310 plant/protein (Protein of unknown function, DUF538)	1:3008909-3012407	wt_dd18	mut_dd18	OK	326.674	690.382	1.07954	2.11336	3.11906	5e-05	0.00194082	yes
AT5G25610	AT5G25610	RD22 BURP domain-containing protein	5:8914121-8916856	wt_dd18	mut_dd18	OK	67.4931	141.907	1.07213	2.10254	3.26516	5e-05	0.00194082	yes
AT5G07030	AT5G07030	AT5G07030 Eukaryotic aspartyl protease family protein	5:2183327-2185972	wt_dd18	mut_dd18	OK	20.9432	43.7608	1.06316	2.0895	2.96768	5e-05	0.00194082	yes
AT1G11545	AT1G11545	XTH8 xyloglucan endotransglucosylase/hydrolase 8	1:3878494-3880391	wt_dd18	mut_dd18	OK	24.801	51.3484	1.04992	2.07042	2.84252	5e-05	0.00194082	yes
AT1G74670	AT1G74670	GASA6 Gibberellin-regulated family protein	1:28053029-28055437	wt_dd18	mut_dd18	OK	39.1075	80.8109	1.0471	2.06637	2.41551	5e-05	0.00194082	yes
AT5G11420	AT5G11420	AT5G11420 transmembrane protein, putative (Protein of unknown functi	5:3644546-3647411	wt_dd18	mut_dd18	OK	44.3347	91.2399	1.04123	2.05798	3.02568	5e-05	0.00194082	yes
AT3G07010	AT3G07010	AT3G07010 Pectin lyase-like superfamily protein	3:2212062-2216483	wt_dd18	mut_dd18	OK	15.4612	31.7839	1.03965	2.05573	2.43093	5e-05	0.00194082	yes
AT4G32460	AT4G32460	AT4G32460 choice-of-anchor C domain protein, putative (Protein of un	4:15660926-15665032	wt_dd18	mut_dd18	OK	40.6299	82.036	1.01371	2.0191	2.35422	5e-05	0.00194082	yes
AT4G14130	AT4G14130	XTH15 xyloglucan endotransglucosylase/hydrolase 15	4:8135123-8138392	wt_dd18	mut_dd18	OK	328.861	658.944	1.00268	2.00372	2.1803	5e-05	0.00194082	yes
AT5G48900	AT5G48900	AT5G48900 Pectin lyase-like superfamily protein	5:19825077-19829140	wt_dd18	mut_dd18	OK	18.9427	37.64	0.990624	1.98704	2.5687	5e-05	0.00194082	yes
AT5G14740	AT5G14740	CA2 carbonic anhydrase 2	5:4757855-4762666	wt_dd18	mut_dd18	OK	31.4283	62.2295	0.985536	1.98005	2.25187	5e-05	0.00194082	yes
AT2G04570	AT2G04570	AT2G04570 GDSL-like Lipase/Acylhydrolase superfamily protein	2:1594587-1596372	wt_dd18	mut_dd18	OK	4.62544	9.15481	0.984938	1.97923	1.61785	0.0011	0.0236809	yes
AT5G38980	AT5G38980	AT5G38980 transmembrane protein	5:15606682-15607409	wt_dd18	mut_dd18	OK	14.3497	28.3074	0.98016	1.97268	2.1173	0.0003	0.00858999	yes
AT1G44350	AT1G44350	ILL6 IAA-amino acid hydrolase ILR1-like 6	1:16834209-16838562	wt_dd18	mut_dd18	OK	7.11435	14.0078	0.977422	1.96894	2.11477	5e-05	0.00194082	yes
AT1G29660	AT1G29660	AT1G29660 GDSL-like Lipase/Acylhydrolase superfamily protein	1:10371674-10374005	wt_dd18	mut_dd18	OK	21.2788	41.6169	0.967757	1.9558	2.59309	5e-05	0.00194082	yes
AT2G37640	AT2G37640	EXP3 Barwin-like endoglucanases superfamily protein	2:15787522-15790139	wt_dd18	mut_dd18	OK	46.618	91.1143	0.96679	1.95449	2.35221	5e-05	0.00194082	yes
AT3G53980	AT3G53980	AT3G53980 Bifunctional inhibitor/lipid-transfer protein/seed storage	3:19987561-19988463	wt_dd18	mut_dd18	OK	15.3367	29.9688	0.966472	1.95406	1.29077	0.00275	0.0472316	yes
AT5G66590	AT5G66590	AT5G66590 CAP (Cysteine-rich secretory proteins, Antigen 5, and Path	5:26573963-26574959	wt_dd18	mut_dd18	OK	17.2476	33.6845	0.965688	1.95299	2.3352	5e-05	0.00194082	yes
AT2G28950	AT2G28950	EXPA6 expansin A6	2:12431337-12433796	wt_dd18	mut_dd18	OK	24.7255	48.0615	0.958883	1.9438	2.70268	5e-05	0.00194082	yes
AT2G41260	AT2G41260	M17 glycine-rich protein / late embryosis abundant protein (M17)	2:17206451-17207698	wt_dd18	mut_dd18	OK	16.6264	32.1532	0.951486	1.93386	1.61996	0.0003	0.00858999	yes
AT3G06770	AT3G06770	AT3G06770 Pectin lyase-like superfamily protein	3:2134772-2137641	wt_dd18	mut_dd18	OK	9.567	18.4878	0.950431	1.93245	1.82535	5e-05	0.00194082	yes
AT3G16370	AT3G16370	AT3G16370 GDSL-like Lipase/Acylhydrolase superfamily protein	3:5556709-5561126	wt_dd18	mut_dd18	OK	122.203	235.111	0.944066	1.92394	2.48495	5e-05	0.00194082	yes
AT1G53830	AT1G53830	PME2 pectin methylesterase 2	1:20098521-20100978	wt_dd18	mut_dd18	OK	3.36072	6.33456	0.914472	1.88488	1.47497	0.0016	0.0314744	yes
AT5G15230	AT5G15230	GASA4 GAST1 protein homolog 4	5:4944815-4946299	wt_dd18	mut_dd18	OK	675.958	1270.7	0.910623	1.87986	2.11465	5e-05	0.00194082	yes
AT1G29980	AT1G29980	AT1G29980 choice-of-anchor C domain protein, putative (Protein of un	1:10503238-10506189	wt_dd18	mut_dd18	OK	6.51727	12.1675	0.900688	1.86696	1.48774	0.00035	0.00969352	yes
AT3G44990	AT3G44990	XTH31 xyloglucan endo-transglycosylase-related 8	3:16446934-16448844	wt_dd18	mut_dd18	OK	17.7083	32.9709	0.896772	1.8619	2.27675	5e-05	0.00194082	yes
AT5G12940	AT5G12940	AT5G12940 Leucine-rich repeat (LRR) family protein	5:4087688-4089146	wt_dd18	mut_dd18	OK	10.1456	18.8251	0.891795	1.85548	1.94197	5e-05	0.00194082	yes
AT4G37800	AT4G37800	XTH7 xyloglucan endotransglucosylase/hydrolase 7	4:17775369-17777445	wt_dd18	mut_dd18	OK	19.5091	36.1813	0.891094	1.85458	2.27625	5e-05	0.00194082	yes
AT2G13820	AT2G13820	XYP2 Bifunctional inhibitor/lipid-transfer protein/seed storage 2S a	2:5774088-5776342	wt_dd18	mut_dd18	OK	16.5328	30.6438	0.890263	1.85351	1.46535	0.0007	0.0166402	yes
AT1G20190	AT1G20190	EXPA11 expansin 11	1:6998334-6999839	wt_dd18	mut_dd18	OK	37.7184	69.7529	0.886987	1.84931	1.92631	5e-05	0.00194082	yes
AT3G05727	AT3G05727	AT3G05727 S locus-related glycoprotein 1 (SLR1) binding pollen coat	3:1693547-1694140	wt_dd18	mut_dd18	OK	308.59	570.161	0.885676	1.84763	3.905	5e-05	0.00194082	yes
AT2G35860	AT2G35860	FLA16 FASCICLIN-like arabinogalactan protein 16 precursor	2:15059336-15062122	wt_dd18	mut_dd18	OK	12.6433	23.0306	0.865185	1.82157	1.82879	0.00015	0.00491947	yes
AT4G22490	AT4G22490	AT4G22490 Bifunctional inhibitor/lipid-transfer protein/seed storage	4:11849652-11850436	wt_dd18	mut_dd18	OK	62.3155	112.75	0.855458	1.80933	2.80611	5e-05	0.00194082	yes
AT4G22010	AT4G22010	sks4 SKU5 similar 4	4:11663185-11666716	wt_dd18	mut_dd18	OK	10.9211	19.4263	0.830893	1.77879	1.98759	5e-05	0.00194082	yes
AT1G64390	AT1G64390	GH9C2 glycosyl hydrolase 9C2	1:23911023-23915236	wt_dd18	mut_dd18	OK	23.8122	41.32	0.795139	1.73524	2.31275	5e-05	0.00194082	yes
AT5G22860	AT5G22860	AT5G22860 Serine carboxypeptidase S28 family protein	5:7639075-7643170	wt_dd18	mut_dd18	OK	3.74371	6.48245	0.792069	1.73156	1.15893	0.00235	0.0417387	yes
AT5G67280	AT5G67280	RLK receptor-like kinase	5:26842113-26845294	wt_dd18	mut_dd18	OK	3.32216	5.66236	0.769284	1.70442	1.33702	0.00235	0.0417387	yes
AT5G42180	AT5G42180	PER64 Peroxidase superfamily protein	5:16852627-16855741	wt_dd18	mut_dd18	OK	67.1054	114.338	0.768801	1.70385	1.57284	0.00165	0.0321465	yes
AT1G72610	AT1G72610	GER1 germin-like protein 1	1:27338033-27340328	wt_dd18	mut_dd18	OK	96.1351	163.765	0.768495	1.70349	1.73277	0.00015	0.00491947	yes
AT2G45470	AT2G45470	FLA8 FASCICLIN-like arabinogalactan protein 8	2:18742476-18744322	wt_dd18	mut_dd18	OK	63.2074	107.641	0.768067	1.70299	2.34116	5e-05	0.00194082	yes
AT2G14900	AT2G14900	AT2G14900 Gibberellin-regulated family protein	2:6404130-6405352	wt_dd18	mut_dd18	OK	213.355	362.936	0.766456	1.70109	2.87232	5e-05	0.00194082	yes
AT5G45670	AT5G45670	AT5G45670 GDSL-like Lipase/Acylhydrolase superfamily protein	5:18528266-18530501	wt_dd18	mut_dd18	OK	23.6529	40.1105	0.761966	1.6958	2.09534	5e-05	0.00194082	yes
AT5G63810	AT5G63810	BGAL10 beta-galactosidase 10	5:25537073-25541529	wt_dd18	mut_dd18	OK	15.3894	25.8939	0.750676	1.68258	1.97434	5e-05	0.00194082	yes
AT4G25780	AT4G25780	AT4G25780 CAP (Cysteine-rich secretory proteins, Antigen 5, and Path	4:13120823-13122042	wt_dd18	mut_dd18	OK	10.9191	18.1894	0.73624	1.66583	1.56149	0.002	0.0371133	yes
AT5G39320	AT5G39320	UDG4 UDP-glucose 6-dehydrogenase family protein	5:15742542-15744946	wt_dd18	mut_dd18	OK	12.3378	20.4499	0.729006	1.6575	1.79028	0.00015	0.00491947	yes
AT5G44410	AT5G44410	AT5G44410 FAD-binding Berberine family protein	5:17891131-17893067	wt_dd18	mut_dd18	OK	9.10439	15.047	0.724846	1.65272	1.61535	0.0005	0.0128325	yes
AT1G72970	AT1G72970	HTH Glucose-methanol-choline (GMC) oxidoreductase family protein Gen	1:27452747-27455964	wt_dd18	mut_dd18	OK	10.0601	16.5822	0.72099	1.64831	1.51892	0.00035	0.00969352	yes
AT3G62110	AT3G62110	AT3G62110 Pectin lyase-like superfamily protein	3:22997020-23000221	wt_dd18	mut_dd18	OK	11.8684	19.5616	0.720901	1.64821	1.60251	0.00015	0.00491947	yes
AT2G10940	AT2G10940	AT2G10940 Bifunctional inhibitor/lipid-transfer protein/seed storage	2:4310320-4312162	wt_dd18	mut_dd18	OK	537.337	884.336	0.718767	1.64577	1.3736	0.0005	0.0128325	yes
AT4G12420	AT4G12420	SKU5 Cupredoxin superfamily protein	4:7349186-7353135	wt_dd18	mut_dd18	OK	66.8656	109.004	0.705047	1.6302	1.86113	5e-05	0.00194082	yes
AT4G36360	AT4G36360	BGAL3 beta-galactosidase 3	4:17176341-17181466	wt_dd18	mut_dd18	OK	12.8288	20.8946	0.703743	1.62872	1.7719	5e-05	0.00194082	yes
AT4G18670	AT4G18670	AT4G18670 Leucine-rich repeat (LRR) family protein	4:10275461-10278794	wt_dd18	mut_dd18	OK	14.6459	23.6613	0.692031	1.61556	1.85135	5e-05	0.00194082	yes
AT1G28670	AT1G28670	ARAB-1 GDSL-like Lipase/Acylhydrolase superfamily protein	1:10074358-10076457	wt_dd18	mut_dd18	OK	17.5477	28.1657	0.682658	1.60509	1.75403	0.0001	0.00350622	yes
AT4G39330	AT4G39330	CAD9 cinnamyl alcohol dehydrogenase 9	4:18291217-18293018	wt_dd18	mut_dd18	OK	44.4708	71.1526	0.678059	1.59999	1.73562	5e-05	0.00194082	yes
AT3G05730	AT3G05730	AT3G05730 defensin-like protein	3:1695042-1696708	wt_dd18	mut_dd18	OK	35.4219	56.2218	0.666489	1.58721	1.57433	0.00015	0.00491947	yes
AT1G70370	AT1G70370	PG2 polygalacturonase 2	1:26512680-26515255	wt_dd18	mut_dd18	OK	24.8185	39.1437	0.657365	1.5772	1.72466	5e-05	0.00194082	yes
AT3G02110	AT3G02110	scpl25 serine carboxypeptidase-like 25	3:370667-373805	wt_dd18	mut_dd18	OK	23.9435	37.7059	0.655158	1.57479	1.84144	0.0001	0.00350622	yes
AT3G54400	AT3G54400	AT3G54400 Eukaryotic aspartyl protease family protein	3:20140024-20142763	wt_dd18	mut_dd18	OK	56.6926	89.245	0.65461	1.57419	2.03438	5e-05	0.00194082	yes
AT3G10080	AT3G10080	AT3G10080 RmlC-like cupins superfamily protein	3:3107265-3108385	wt_dd18	mut_dd18	OK	19.0456	29.9537	0.653277	1.57274	1.27348	0.0016	0.0314744	yes
AT2G26330	AT2G26330	ER Leucine-rich receptor-like protein kinase family protein	2:11208079-11214662	wt_dd18	mut_dd18	OK	10.276	16.0223	0.640803	1.5592	1.64348	0.00015	0.00491947	yes
AT3G14310	AT3G14310	PME3 pectin methylesterase 3	3:4771832-4775258	wt_dd18	mut_dd18	OK	65.2716	101.765	0.640713	1.5591	1.94811	5e-05	0.00194082	yes
AT1G04680	AT1G04680	AT1G04680 Pectin lyase-like superfamily protein	1:1303466-1307973	wt_dd18	mut_dd18	OK	27.9287	43.4832	0.638712	1.55694	1.854	0.0001	0.00350622	yes
AT2G40113	AT2G40113	AT2G40113 Pollen Ole e 1 allergen and extensin family protein	2:16750034-16751314	wt_dd18	mut_dd18	OK	21.4631	33.3421	0.635486	1.55346	1.61738	0.0017	0.0327125	yes
AT5G16590	AT5G16590	AT5G16590 Leucine-rich repeat protein kinase family protein	5:5431583-5434186	wt_dd18	mut_dd18	OK	14.8279	23.0293	0.63516	1.55311	1.6682	0.0004	0.0106427	yes
AT1G70710	AT1G70710	GH9B1 glycosyl hydrolase 9B1	1:26659128-26663337	wt_dd18	mut_dd18	OK	18.1011	28.0688	0.632887	1.55066	1.71537	0.0001	0.00350622	yes
AT5G23210	AT5G23210	SCPL34 serine carboxypeptidase-like 34	5:7810644-7815089	wt_dd18	mut_dd18	OK	28.0222	43.3758	0.630321	1.54791	1.40414	0.00035	0.00969352	yes
AT5G64620	AT5G64620	C/VIF2 cell wall / vacuolar inhibitor of fructosidase 2	5:25831634-25832731	wt_dd18	mut_dd18	OK	28.2137	43.2825	0.617387	1.53409	1.62056	0.0015	0.03015	yes
AT1G27950	AT1G27950	LTPG1 glycosylphosphatidylinositol-anchored lipid protein transfer 1	1:9740507-9745796	wt_dd18	mut_dd18	OK	97.772	149.964	0.617128	1.53382	2.00033	0.00015	0.00491947	yes
AT5G02260	AT5G02260	EXPA9 expansin A9	5:463072-465273	wt_dd18	mut_dd18	OK	34.3246	52.4238	0.610979	1.5273	1.76355	0.0003	0.00858999	yes
AT1G41830	AT1G41830	SKS6 SKU5-similar 6	1:15603567-15607966	wt_dd18	mut_dd18	OK	12.5964	19.1917	0.607472	1.52359	1.49443	0.00095	0.0211934	yes
AT1G45130	AT1G45130	BGAL5 beta-galactosidase 5	1:17065110-17069269	wt_dd18	mut_dd18	OK	42.3859	64.4313	0.604176	1.52011	1.64867	5e-05	0.00194082	yes
AT3G55230	AT3G55230	AT3G55230 Disease resistance-responsive (dirigent-like protein) fami	3:20471786-20472946	wt_dd18	mut_dd18	OK	239.303	362.141	0.597715	1.51332	1.87981	0.00015	0.00491947	yes
AT2G28190	AT2G28190	CSD2 copper/zinc superoxide dismutase 2	2:12014411-12016569	wt_dd18	mut_dd18	OK	85.2191	128.728	0.595082	1.51056	1.89237	0.0002	0.00623687	yes
AT5G63180	AT5G63180	AT5G63180 Pectin lyase-like superfamily protein	5:25340913-25343369	wt_dd18	mut_dd18	OK	13.4346	20.1341	0.583688	1.49868	1.39072	0.0029	0.0490608	yes
AT4G13580	AT4G13580	AT4G13580 Disease resistance-responsive (dirigent-like protein) fami	4:7900373-7904042	wt_dd18	mut_dd18	OK	88.7899	133.036	0.583353	1.49833	1.71204	0.0015	0.03015	yes
AT3G18490	AT3G18490	ASPG1 Eukaryotic aspartyl protease family protein	3:6348627-6350832	wt_dd18	mut_dd18	OK	29.7089	44.4341	0.58077	1.49565	1.69321	0.00015	0.00491947	yes
AT5G04530	AT5G04530	KCS19 3-ketoacyl-CoA synthase 19	5:1291629-1293723	wt_dd18	mut_dd18	OK	21.3484	31.7673	0.573414	1.48804	1.54359	0.001	0.0218997	yes
AT5G64570	AT5G64570	XYL4 beta-D-xylosidase 4	5:25809974-25813648	wt_dd18	mut_dd18	OK	105.195	156.398	0.572148	1.48674	1.43622	0.0006	0.0147465	yes
AT5G10770	AT5G10770	AT5G10770 Eukaryotic aspartyl protease family protein	5:3403020-3405571	wt_dd18	mut_dd18	OK	74.8319	111.049	0.569478	1.48399	1.69429	0.00015	0.00491947	yes
AT3G20820	AT3G20820	AT3G20820 Leucine-rich repeat (LRR) family protein	3:7280791-7282377	wt_dd18	mut_dd18	OK	66.0715	97.9357	0.567807	1.48227	1.73351	0.0001	0.00350622	yes
AT2G05540	AT2G05540	AT2G05540 Glycine-rich protein family	2:2033153-2034283	wt_dd18	mut_dd18	OK	767.518	1137.3	0.567341	1.48179	1.73856	0.0013	0.0269574	yes
AT3G05910	AT3G05910	AT3G05910 Pectinacetylesterase family protein	3:1764252-1767843	wt_dd18	mut_dd18	OK	33.8274	50.0095	0.564008	1.47837	1.49136	0.00015	0.00491947	yes
AT2G38540	AT2G38540	LP1 lipid transfer protein 1	2:16130289-16131240	wt_dd18	mut_dd18	OK	81.3327	119.934	0.560334	1.47461	1.90685	0.0006	0.0147465	yes
AT5G67360	AT5G67360	ARA12 Subtilase family protein	5:26871890-26874850	wt_dd18	mut_dd18	OK	64.2121	94.4497	0.5567	1.4709	1.65569	0.00035	0.00969352	yes
AT1G68560	AT1G68560	XYL1 alpha-xylosidase 1	1:25734059-25738134	wt_dd18	mut_dd18	OK	124.462	182.119	0.549169	1.46324	1.40062	0.0016	0.0314744	yes
AT4G23690	AT4G23690	DIR6 Disease resistance-responsive (dirigent-like protein) family pr	4:12338828-12339967	wt_dd18	mut_dd18	OK	55.5379	80.9772	0.544044	1.45805	1.71676	0.0004	0.0106427	yes
AT2G42840	AT2G42840	PDF1 protodermal factor 1	2:17826070-17827648	wt_dd18	mut_dd18	OK	115.921	168.854	0.542628	1.45662	1.73811	0.0002	0.00623687	yes
AT4G12880	AT4G12880	ENODL19 early nodulin-like protein 19	4:7544380-7545512	wt_dd18	mut_dd18	OK	135.438	195.697	0.530988	1.44492	1.45825	0.0004	0.0106427	yes
AT1G75680	AT1G75680	GH9B7 glycosyl hydrolase 9B7	1:28417051-28419635	wt_dd18	mut_dd18	OK	39.9699	57.1212	0.515114	1.42911	1.54624	0.00065	0.0157091	yes
AT3G24020	AT3G24020	AT3G24020 Disease resistance-responsive (dirigent-like protein) fami	3:8678677-8679656	wt_dd18	mut_dd18	OK	46.6577	66.623	0.513905	1.42791	1.3701	0.0025	0.0438656	yes
AT4G34980	AT4G34980	SLP2 subtilisin-like serine protease 2	4:16656621-16659486	wt_dd18	mut_dd18	OK	27.6969	39.4783	0.511333	1.42537	1.50775	0.00075	0.0176838	yes
AT1G01300	AT1G01300	AT1G01300 Eukaryotic aspartyl protease family protein	1:116783-118845	wt_dd18	mut_dd18	OK	37.68	53.6835	0.510681	1.42472	1.54363	0.00075	0.0176838	yes
AT3G15356	AT3G15356	AT3G15356 Legume lectin family protein	3:5174401-5175523	wt_dd18	mut_dd18	OK	132.82	187.854	0.50014	1.41435	1.69951	0.0005	0.0128325	yes
AT1G25230	AT1G25230	AT1G25230 Calcineurin-like metallo-phosphoesterase superfamily prote	1:8840202-8842445	wt_dd18	mut_dd18	OK	173.119	240.78	0.475952	1.39084	1.3278	0.00105	0.0227493	yes
AT5G54380	AT5G54380	THE1 protein kinase family protein	5:22077039-22080341	wt_dd18	mut_dd18	OK	25.1712	35.0023	0.475678	1.39057	1.36963	0.00195	0.0363851	yes
AT1G55360	AT1G55360	AT1G55360 tRNA-splicing ligase (DUF239)	1:20666179-20668817	wt_dd18	mut_dd18	OK	66.5687	90.9759	0.450641	1.36665	1.41186	0.0026	0.045307	yes
AT5G43060	AT5G43060	RD21B Granulin repeat cysteine protease family protein	5:17269309-17272298	wt_dd18	mut_dd18	OK	149.026	109.92	-0.439109	0.73759	-1.35314	0.00275	0.0472316	yes
AT2G23810	AT2G23810	TET8 tetraspanin8	2:10135604-10137595	wt_dd18	mut_dd18	OK	276.589	201.289	-0.458477	0.727754	-1.48357	0.00225	0.0403866	yes
AT1G71040	AT1G71040	LPR2 Cupredoxin superfamily protein	1:26796724-26800483	wt_dd18	mut_dd18	OK	46.0256	33.2572	-0.468767	0.722582	-1.37438	0.0019	0.0356487	yes
AT4G23270	AT4G23270	CRK19 cysteine-rich RLK (RECEPTOR-like protein kinase) 19	4:12170954-12174297	wt_dd18	mut_dd18	OK	39.5953	28.3877	-0.480067	0.716944	-1.28263	0.00145	0.02929	yes
AT1G70520	AT1G70520	CRK2 cysteine-rich RLK (RECEPTOR-like protein kinase) 2	1:26584728-26587628	wt_dd18	mut_dd18	OK	28.105	20.104	-0.483344	0.715318	-1.34998	0.00265	0.0459024	yes
AT1G66200	AT1G66200	GSR2 hypothetical protein	1:24655114-24657703	wt_dd18	mut_dd18	OK	226.631	160.3	-0.499572	0.707317	-1.33279	0.001	0.0218997	yes
AT4G30280	AT4G30280	XTH18 xyloglucan endotransglucosylase/hydrolase 18	4:14825756-14827211	wt_dd18	mut_dd18	OK	69.1997	48.9142	-0.500513	0.706855	-1.52089	0.00205	0.0376625	yes
AT1G07000	AT1G07000	EXO70B2 exocyst subunit exo70 family protein B2	1:2150157-2152541	wt_dd18	mut_dd18	OK	32.9156	23.1164	-0.509856	0.702293	-1.44032	0.0013	0.0269574	yes
AT3G60130	AT3G60130	BGLU16 beta glucosidase 16	3:22210025-22213882	wt_dd18	mut_dd18	OK	89.7601	62.96	-0.511639	0.701425	-1.39237	0.00065	0.0157091	yes
AT2G38380	AT2G38380	AT2G38380 Peroxidase superfamily protein	2:16076288-16078781	wt_dd18	mut_dd18	OK	186.99	130.889	-0.514619	0.699978	-1.49209	0.0015	0.03015	yes
AT2G30490	AT2G30490	C4H cinnamate-4-hydroxylase	2:12993624-12996012	wt_dd18	mut_dd18	OK	345.779	241.051	-0.52051	0.697125	-1.42189	0.00165	0.0321465	yes
AT4G39640	AT4G39640	GGT1 gamma-glutamyl transpeptidase 1	4:18399922-18403067	wt_dd18	mut_dd18	OK	32.074	22.2529	-0.527412	0.693798	-1.32737	0.00125	0.0262422	yes
AT4G24140	AT4G24140	AT4G24140 alpha/beta-Hydrolases superfamily protein	4:12529860-12533924	wt_dd18	mut_dd18	OK	24.9217	17.2609	-0.529892	0.692607	-1.38581	0.0025	0.0438656	yes
AT2G38390	AT2G38390	AT2G38390 Peroxidase superfamily protein	2:16079678-16081671	wt_dd18	mut_dd18	OK	131.935	90.5355	-0.543268	0.686215	-1.68515	0.0005	0.0128325	yes
AT3G21630	AT3G21630	CERK1 chitin elicitor receptor kinase 1	3:7615356-7618671	wt_dd18	mut_dd18	OK	35.3169	24.2185	-0.544246	0.68575	-1.55109	0.00075	0.0176838	yes
AT1G68850	AT1G68850	AT1G68850 Peroxidase superfamily protein	1:25883555-25885261	wt_dd18	mut_dd18	OK	43.4128	29.4715	-0.5588	0.678867	-1.58585	0.00095	0.0211934	yes
AT1G54030	AT1G54030	MVP1 GDSL-like Lipase/Acylhydrolase superfamily protein	1:20167596-20169684	wt_dd18	mut_dd18	OK	95.2159	64.4326	-0.563412	0.6767	-1.48761	0.00025	0.00739832	yes
AT2G43535	AT2G43535	AT2G43535 Scorpion toxin-like knottin superfamily protein	2:18070959-18071826	wt_dd18	mut_dd18	OK	400.669	269.214	-0.573658	0.671911	-2.00487	0.0006	0.0147465	yes
AT1G49050	AT1G49050	AT1G49050 Eukaryotic aspartyl protease family protein	1:18150465-18153364	wt_dd18	mut_dd18	OK	30.7438	20.6338	-0.575285	0.671154	-1.38558	0.00055	0.0137507	yes
AT5G37690	AT5G37690	AT5G37690 SGNH hydrolase-type esterase superfamily protein	5:14973352-14976229	wt_dd18	mut_dd18	OK	61.1099	40.7722	-0.583821	0.667194	-1.5071	0.00035	0.00969352	yes
AT5G24290	AT5G24290	MEB2 Vacuolar iron transporter (VIT) family protein	5:8263110-8265748	wt_dd18	mut_dd18	OK	27.4023	18.2628	-0.585389	0.66647	-1.34751	0.00095	0.0211934	yes
AT3G19390	AT3G19390	AT3G19390 Granulin repeat cysteine protease family protein	3:6722824-6725110	wt_dd18	mut_dd18	OK	45.3696	30.2304	-0.585727	0.666313	-1.72567	0.0001	0.00350622	yes
AT3G12580	AT3G12580	HSP70 heat shock protein 70	3:3991116-3993886	wt_dd18	mut_dd18	OK	364.118	241.888	-0.59007	0.664311	-1.45551	0.0013	0.0269574	yes
AT1G73260	AT1G73260	KTI1 kunitz trypsin inhibitor 1	1:27547097-27548282	wt_dd18	mut_dd18	OK	425.824	282.689	-0.591042	0.663863	-1.86604	0.00015	0.00491947	yes
AT1G18390	AT1G18390	AT1G18390 Serine/Threonine kinase family catalytic domain protein Ge	1:6325535-6330179	wt_dd18	mut_dd18	OK	31.5107	20.8782	-0.593847	0.662574	-1.4843	0.00055	0.0137507	yes
AT3G60140	AT3G60140	DIN2 Glycosyl hydrolase superfamily protein	3:22216539-22220824	wt_dd18	mut_dd18	OK	112.18	73.9821	-0.600563	0.659497	-1.51904	0.00025	0.00739832	yes
AT4G30140	AT4G30140	CDEF1 GDSL-like Lipase/Acylhydrolase superfamily protein	4:14734454-14740742	wt_dd18	mut_dd18	OK	68.5997	44.6049	-0.621001	0.65022	-1.51238	0.00025	0.00739832	yes
AT1G61820	AT1G61820	BGLU46 beta glucosidase 46	1:22835077-22838635	wt_dd18	mut_dd18	OK	31.1809	20.2396	-0.623478	0.649104	-1.51337	0.0006	0.0147465	yes
AT2G43590	AT2G43590	AT2G43590 Chitinase family protein	2:18081303-18082776	wt_dd18	mut_dd18	OK	83.4884	54.1312	-0.625114	0.648369	-1.75833	0.0006	0.0147465	yes
AT5G44380	AT5G44380	AT5G44380 FAD-binding Berberine family protein	5:17878671-17881495	wt_dd18	mut_dd18	OK	199.665	128.39	-0.637054	0.643025	-1.56687	0.0002	0.00623687	yes
AT1G53940	AT1G53940	GLIP2 GDSL-motif lipase 2	1:20143143-20144974	wt_dd18	mut_dd18	OK	25.6384	16.3919	-0.645324	0.639349	-1.32126	0.001	0.0218997	yes
AT2G23540	AT2G23540	AT2G23540 GDSL-like Lipase/Acylhydrolase superfamily protein	2:10024149-10026258	wt_dd18	mut_dd18	OK	161.253	102.658	-0.651484	0.636625	-2.0366	5e-05	0.00194082	yes
AT5G44550	AT5G44550	AT5G44550 Uncharacterized protein family (UPF0497)	5:17941841-17943283	wt_dd18	mut_dd18	OK	242.048	152.796	-0.663683	0.631265	-2.28539	5e-05	0.00194082	yes
AT2G18370	AT2G18370	AT2G18370 Bifunctional inhibitor/lipid-transfer protein/seed storage	2:7980531-7981868	wt_dd18	mut_dd18	OK	122.406	77.244	-0.664184	0.631046	-2.21711	5e-05	0.00194082	yes
AT1G53310	AT1G53310	PPC1 phosphoenolpyruvate carboxylase 1	1:19883934-19888413	wt_dd18	mut_dd18	OK	57.5293	36.1754	-0.669288	0.628817	-1.76468	5e-05	0.00194082	yes
AT1G13080	AT1G13080	CYP71B2 cytochrome P450, family 71, subfamily B, polypeptide 2	1:4459001-4460996	wt_dd18	mut_dd18	OK	25.3385	15.6011	-0.699684	0.615707	-1.56821	0.00025	0.00739832	yes
AT4G20830	AT4G20830	AT4G20830 FAD-binding Berberine family protein	4:11155452-11157806	wt_dd18	mut_dd18	OK	201.109	123.305	-0.70575	0.613124	-2.07589	5e-05	0.00194082	yes
AT4G33300	AT4G33300	ADR1-L1 ADR1-like 1	4:16049572-16056611	wt_dd18	mut_dd18	OK	55.4791	33.9268	-0.709522	0.611523	-1.98164	5e-05	0.00194082	yes
AT4G25900	AT4G25900	AT4G25900 Galactose mutarotase-like superfamily protein	4:13161278-13163678	wt_dd18	mut_dd18	OK	120.456	73.3776	-0.715097	0.609164	-2.174	5e-05	0.00194082	yes
AT1G54010	AT1G54010	AT1G54010 GDSL-like Lipase/Acylhydrolase superfamily protein	1:20158588-20160864	wt_dd18	mut_dd18	OK	194.077	117.271	-0.72678	0.604251	-2.03353	0.0001	0.00350622	yes
AT3G04720	AT3G04720	PR4 pathosis-related 4	3:1285424-1286760	wt_dd18	mut_dd18	OK	318.592	188.435	-0.757642	0.591462	-2.36895	5e-05	0.00194082	yes
AT4G21230	AT4G21230	CRK27 cysteine-rich RLK (RECEPTOR-like protein kinase) 27	4:11319138-11321679	wt_dd18	mut_dd18	OK	10.9868	6.42249	-0.774562	0.584566	-1.5483	0.0009	0.0203689	yes
AT2G43570	AT2G43570	CHI chitinase	2:18076165-18077517	wt_dd18	mut_dd18	OK	25.4179	14.8389	-0.776455	0.5838	-1.67856	0.00095	0.0211934	yes
AT1G17860	AT1G17860	AT1G17860 Kunitz family trypsin and protease inhibitor protein	1:6149177-6152222	wt_dd18	mut_dd18	OK	301.419	173.674	-0.795392	0.576187	-2.76798	5e-05	0.00194082	yes
AT5G06860	AT5G06860	PGIP1 polygalacturonase inhibiting protein 1	5:2132196-2133746	wt_dd18	mut_dd18	OK	147.969	84.4893	-0.80845	0.570995	-2.04743	5e-05	0.00194082	yes
AT3G56240	AT3G56240	CCH copper chaperone	3:20863138-20864727	wt_dd18	mut_dd18	OK	495.843	281.362	-0.817455	0.567442	-2.23107	5e-05	0.00194082	yes
AT2G16430	AT2G16430	PAP10 purple acid phosphatase 10	2:7120371-7123118	wt_dd18	mut_dd18	OK	10.4052	5.89199	-0.820472	0.566257	-1.34383	0.0016	0.0314744	yes
AT1G75750	AT1G75750	GASA1 GAST1 protein homolog 1	1:28441500-28442435	wt_dd18	mut_dd18	OK	3260.89	1837.83	-0.827263	0.563597	-1.59634	0.0001	0.00350622	yes
AT2G29995	AT2G29995	AT2G29995 PSY3-like protein	2:12796502-12799441	wt_dd18	mut_dd18	OK	52.2355	29.4026	-0.829087	0.562885	-2.32544	5e-05	0.00194082	yes
AT3G16920	AT3G16920	CTL2 chitinase-like protein	3:5776263-5778052	wt_dd18	mut_dd18	OK	28.8288	16.1329	-0.837508	0.559609	-1.54037	0.0003	0.00858999	yes
AT5G06730	AT5G06730	AT5G06730 Peroxidase superfamily protein	5:2079924-2081685	wt_dd18	mut_dd18	OK	14.4628	7.96994	-0.85971	0.551063	-1.65926	0.00105	0.0227493	yes
AT1G28600	AT1G28600	AT1G28600 GDSL-like Lipase/Acylhydrolase superfamily protein	1:10050956-10053218	wt_dd18	mut_dd18	OK	18.3776	10.0861	-0.865578	0.548826	-1.44356	0.00055	0.0137507	yes
AT4G16563	AT4G16563	AT4G16563 Eukaryotic aspartyl protease family protein	4:9329619-9331646	wt_dd18	mut_dd18	OK	54.7314	29.8845	-0.872971	0.546021	-2.44123	5e-05	0.00194082	yes
AT1G03220	AT1G03220	AT1G03220 Eukaryotic aspartyl protease family protein	1:786831-788722	wt_dd18	mut_dd18	OK	407.733	221.603	-0.879647	0.5435	-2.24908	5e-05	0.00194082	yes
AT4G23190	AT4G23190	CRK11 cysteine-rich RLK (RECEPTOR-like protein kinase) 11	4:12137994-12143858	wt_dd18	mut_dd18	OK	15.3791	8.33675	-0.883415	0.542083	-1.42429	0.00125	0.0262422	yes
AT1G26420	AT1G26420	AT1G26420 FAD-binding Berberine family protein	1:9141518-9143336	wt_dd18	mut_dd18	OK	14.5355	7.87099	-0.884967	0.5415	-1.73005	0.0003	0.00858999	yes
AT1G08050	AT1G08050	AT1G08050 Zinc finger (C3HC4-type RING finger) family protein	1:2498793-2501581	wt_dd18	mut_dd18	OK	7.441	4.02413	-0.886819	0.540805	-1.6247	0.0006	0.0147465	yes
AT1G66180	AT1G66180	AT1G66180 Eukaryotic aspartyl protease family protein	1:24647120-24648839	wt_dd18	mut_dd18	OK	619.133	333.686	-0.891759	0.538957	-2.30404	5e-05	0.00194082	yes
AT4G29740	AT4G29740	CKX4 cytokinin oxidase 4	4:14566182-14569380	wt_dd18	mut_dd18	OK	6.65185	3.55642	-0.90333	0.534651	-1.27206	0.00205	0.0376625	yes
AT5G52320	AT5G52320	CYP96A4 cytochrome P450, family 96, subfamily A, polypeptide 4	5:21244722-21246774	wt_dd18	mut_dd18	OK	16.2441	8.65786	-0.907829	0.532987	-1.63098	5e-05	0.00194082	yes
AT1G72060	AT1G72060	AT1G72060 serine-type endopeptidase inhibitor	1:27118176-27119918	wt_dd18	mut_dd18	OK	40.7944	21.6783	-0.912122	0.531403	-1.8575	0.00165	0.0321465	yes
AT1G54000	AT1G54000	GLL22 GDSL-like Lipase/Acylhydrolase superfamily protein	1:20154153-20156520	wt_dd18	mut_dd18	OK	76.7286	40.5901	-0.918634	0.52901	-2.50567	5e-05	0.00194082	yes
AT5G38940	AT5G38940	AT5G38940 RmlC-like cupins superfamily protein	5:15588622-15589791	wt_dd18	mut_dd18	OK	58.3209	30.1964	-0.949634	0.517764	-2.11293	5e-05	0.00194082	yes
AT4G37520	AT4G37520	AT4G37520 Peroxidase superfamily protein	4:17631499-17633249	wt_dd18	mut_dd18	OK	235.155	121.136	-0.956988	0.515131	-2.5305	5e-05	0.00194082	yes
AT5G26260	AT5G26260	AT5G26260 TRAF-like family protein	5:9200270-9202461	wt_dd18	mut_dd18	OK	304.751	156.278	-0.963518	0.512805	-2.39352	5e-05	0.00194082	yes
AT3G16530	AT3G16530	AT3G16530 Legume lectin family protein	3:5621884-5625519	wt_dd18	mut_dd18	OK	337.651	171.975	-0.973338	0.509326	-2.17295	5e-05	0.00194082	yes
AT1G58280	AT1G58280	AT1G58280 Phosphoglycerate mutase family protein	1:21620277-21622611	wt_dd18	mut_dd18	OK	11.1663	5.68508	-0.973897	0.509129	-1.28077	0.0007	0.0166402	yes
AT4G30170	AT4G30170	AT4G30170 Peroxidase family protein	4:14762818-14764636	wt_dd18	mut_dd18	OK	652.929	331.881	-0.976258	0.508296	-2.62462	5e-05	0.00194082	yes
AT3G49120	AT3G49120	PRXCB peroxidase CB	3:18207650-18210333	wt_dd18	mut_dd18	OK	1077.77	544.411	-0.985281	0.505127	-2.00573	5e-05	0.00194082	yes
AT2G01880	AT2G01880	PAP7 purple acid phosphatase 7	2:391420-394184	wt_dd18	mut_dd18	OK	26.7548	13.4283	-0.994519	0.501903	-2.29367	5e-05	0.00194082	yes
AT5G49680	AT5G49680	AT5G49680 SABRE-like protein	5:20176061-20188567	wt_dd18	mut_dd18	OK	2.51091	1.2585	-0.996509	0.501211	-1.72243	0.0001	0.00350622	yes
AT1G02810	AT1G02810	AT1G02810 Plant invertase/pectin methylesterase inhibitor superfamil	1:618060-620502	wt_dd18	mut_dd18	OK	26.1185	13.0275	-1.00351	0.498785	-2.48667	5e-05	0.00194082	yes
AT1G59970	AT1G59970	AT1G59970 Matrixin family protein	1:22073351-22074931	wt_dd18	mut_dd18	OK	7.69009	3.80089	-1.01666	0.494259	-1.58057	0.00105	0.0227493	yes
AT2G38870	AT2G38870	AT2G38870 Serine protease inhibitor, potato inhibitor I-type family	2:16236256-16237280	wt_dd18	mut_dd18	OK	63.8504	31.4756	-1.02046	0.492959	-2.84703	5e-05	0.00194082	yes
AT5G27420	AT5G27420	CNI1 carbon/nitrogen insensitive 1	5:9683987-9685742	wt_dd18	mut_dd18	OK	47.226	22.9424	-1.04156	0.485802	-2.80719	5e-05	0.00194082	yes
AT3G14940	AT3G14940	PPC3 phosphoenolpyruvate carboxylase 3	3:5025183-5029886	wt_dd18	mut_dd18	OK	61.3495	29.774	-1.043	0.485317	-2.51574	5e-05	0.00194082	yes
AT2G28630	AT2G28630	KCS12 3-ketoacyl-CoA synthase 12	2:12274467-12277417	wt_dd18	mut_dd18	OK	157.855	76.5843	-1.04348	0.485156	-2.6977	5e-05	0.00194082	yes
AT1G78830	AT1G78830	AT1G78830 Curculin-like (mannose-binding) lectin family protein	1:29636817-29638773	wt_dd18	mut_dd18	OK	166.548	80.0797	-1.05643	0.48082	-3.05924	5e-05	0.00194082	yes
AT1G19610	AT1G19610	PDF1.4 defensin-like protein	1:6781482-6782216	wt_dd18	mut_dd18	OK	31.476	14.9139	-1.07759	0.47382	-2.35326	0.00035	0.00969352	yes
AT3G13790	AT3G13790	ATBFRUCT1 Glycosyl hydrolases family 32 protein	3:4532761-4535914	wt_dd18	mut_dd18	OK	121.948	57.5716	-1.08284	0.472099	-2.81079	5e-05	0.00194082	yes
AT3G20370	AT3G20370	AT3G20370 TRAF-like family protein	3:7105370-7107389	wt_dd18	mut_dd18	OK	234.354	110.303	-1.08722	0.470667	-2.42974	5e-05	0.00194082	yes
AT1G21310	AT1G21310	EXT3 extensin 3	1:7453244-7455009	wt_dd18	mut_dd18	OK	2122.3	993.256	-1.09539	0.46801	-1.87503	0.0001	0.00350622	yes
AT5G39580	AT5G39580	AT5G39580 Peroxidase superfamily protein	5:15847064-15849141	wt_dd18	mut_dd18	OK	96.1539	44.5021	-1.11147	0.462822	-2.79299	5e-05	0.00194082	yes
AT4G40070	AT4G40070	AT4G40070 RING/U-box superfamily protein	4:18576215-18577774	wt_dd18	mut_dd18	OK	37.5319	17.0758	-1.13617	0.454966	-2.90539	5e-05	0.00194082	yes
AT3G16440	AT3G16440	MLP-300B myrosinase-binding protein-like protein-300B	3:5585871-5587798	wt_dd18	mut_dd18	OK	30.2577	13.7179	-1.14125	0.453367	-2.11867	5e-05	0.00194082	yes
AT5G11670	AT5G11670	NADP-ME2 NADP-malic enzyme 2	5:3754090-3758342	wt_dd18	mut_dd18	OK	656.958	297.203	-1.14435	0.452393	-2.08718	5e-05	0.00194082	yes
AT1G18980	AT1G18980	AT1G18980 RmlC-like cupins superfamily protein	1:6554495-6558115	wt_dd18	mut_dd18	OK	47.8088	21.5249	-1.15127	0.450229	-1.66562	5e-05	0.00194082	yes
AT5G24090	AT5G24090	CHIA chitinase A	5:8143544-8145252	wt_dd18	mut_dd18	OK	54.3138	24.3233	-1.15898	0.447829	-2.94477	5e-05	0.00194082	yes
AT1G26380	AT1G26380	AT1G26380 FAD-binding Berberine family protein	1:9126736-9128568	wt_dd18	mut_dd18	OK	29.8296	13.2715	-1.16842	0.444908	-2.65197	5e-05	0.00194082	yes
AT1G32940	AT1G32940	SBT3.5 Subtilase family protein	1:11937182-11944982	wt_dd18	mut_dd18	OK	9.21413	4.09701	-1.16928	0.444643	-2.09329	5e-05	0.00194082	yes
AT3G12700	AT3G12700	NANA Eukaryotic aspartyl protease family protein	3:4036944-4039185	wt_dd18	mut_dd18	OK	188.661	83.2357	-1.18052	0.441192	-2.98072	5e-05	0.00194082	yes
AT4G38420	AT4G38420	sks9 SKU5 similar 9	4:17982615-17985384	wt_dd18	mut_dd18	OK	10.0643	4.38012	-1.2002	0.435215	-1.96629	5e-05	0.00194082	yes
AT4G19810	AT4G19810	ChiC Glycosyl hydrolase family protein with chitinase insertion doma	4:10763205-10765795	wt_dd18	mut_dd18	OK	23.6824	10.2361	-1.21015	0.432224	-2.1462	5e-05	0.00194082	yes
AT2G04160	AT2G04160	AIR3 Subtilisin-like serine endopeptidase family protein	2:1400043-1407827	wt_dd18	mut_dd18	OK	15.0804	6.50492	-1.21307	0.43135	-2.4491	5e-05	0.00194082	yes
AT2G16760	AT2G16760	AT2G16760 Calcium-dependent phosphotriesterase superfamily protein G	2:7275656-7277285	wt_dd18	mut_dd18	OK	20.7083	8.88987	-1.21997	0.429292	-2.50329	5e-05	0.00194082	yes
AT4G22610	AT4G22610	AT4G22610 Bifunctional inhibitor/lipid-transfer protein/seed storage	4:11901702-11902642	wt_dd18	mut_dd18	OK	53.1055	22.7154	-1.22519	0.427741	-2.99732	5e-05	0.00194082	yes
AT4G20860	AT4G20860	AT4G20860 FAD-binding Berberine family protein	4:11172621-11176881	wt_dd18	mut_dd18	OK	133.91	57.0638	-1.23062	0.426134	-2.67227	5e-05	0.00194082	yes
AT1G02360	AT1G02360	AT1G02360 Chitinase family protein	1:471882-473336	wt_dd18	mut_dd18	OK	37.4831	15.8	-1.24632	0.421522	-2.36211	5e-05	0.00194082	yes
AT2G15220	AT2G15220	AT2G15220 Plant basic secretory protein (BSP) family protein	2:6608560-6609681	wt_dd18	mut_dd18	OK	78.6425	32.7962	-1.26178	0.417029	-3.31498	5e-05	0.00194082	yes
AT3G29780	AT3G29780	RALFL27 ralf-like 27	3:11671636-11672239	wt_dd18	mut_dd18	OK	23.7445	9.82409	-1.2732	0.413741	-2.34655	0.00055	0.0137507	yes
AT3G29250	AT3G29250	SDR4 NAD(P)-binding Rossmann-fold superfamily protein	3:11193388-11195171	wt_dd18	mut_dd18	OK	203.979	84.376	-1.27352	0.413649	-2.95777	5e-05	0.00194082	yes
AT3G21351	AT3G21351	AT3G21351 transmembrane protein	3:7518783-7519477	wt_dd18	mut_dd18	OK	58.3139	24.1193	-1.27365	0.413612	-3.32226	5e-05	0.00194082	yes
AT3G12500	AT3G12500	HCHIB basic chitinase	3:3962135-3964222	wt_dd18	mut_dd18	OK	386.301	156.414	-1.30436	0.404901	-3.15001	5e-05	0.00194082	yes
AT1G30730	AT1G30730	AT1G30730 FAD-binding Berberine family protein	1:10900680-10902626	wt_dd18	mut_dd18	OK	36.2868	14.616	-1.31189	0.402793	-3.20486	5e-05	0.00194082	yes
AT1G23140	AT1G23140	AT1G23140 Calcium-dependent lipid-binding (CaLB domain) family prote	1:8202145-8203301	wt_dd18	mut_dd18	OK	18.3396	7.35639	-1.31789	0.401121	-2.29366	5e-05	0.00194082	yes
AT1G74010	AT1G74010	AT1G74010 Calcium-dependent phosphotriesterase superfamily protein G	1:27832094-27834207	wt_dd18	mut_dd18	OK	11.9157	4.71263	-1.33826	0.395497	-2.30505	5e-05	0.00194082	yes
AT1G30720	AT1G30720	AT1G30720 FAD-binding Berberine family protein	1:10897924-10899975	wt_dd18	mut_dd18	OK	53.5263	20.7992	-1.36372	0.388579	-3.65809	5e-05	0.00194082	yes
AT1G67000	AT1G67000	AT1G67000 Protein kinase superfamily protein	1:25003817-25007647	wt_dd18	mut_dd18	OK	2.89939	1.12505	-1.36576	0.38803	-1.64634	0.0014	0.0285642	yes
AT1G51860	AT1G51860	AT1G51860 Leucine-rich repeat protein kinase family protein	1:19257402-19261794	wt_dd18	mut_dd18	OK	10.3092	3.99155	-1.36891	0.387184	-2.46753	5e-05	0.00194082	yes
AT3G10320	AT3G10320	AT3G10320 Glycosyltransferase family 61 protein	3:3195313-3197457	wt_dd18	mut_dd18	OK	7.63651	2.94428	-1.375	0.385553	-2.11525	5e-05	0.00194082	yes
AT2G43620	AT2G43620	AT2G43620 Chitinase family protein	2:18093693-18095093	wt_dd18	mut_dd18	OK	27.551	10.5844	-1.38016	0.384176	-2.80395	5e-05	0.00194082	yes
AT5G17820	AT5G17820	AT5G17820 Peroxidase superfamily protein	5:5887870-5890260	wt_dd18	mut_dd18	OK	35.6965	13.7121	-1.38033	0.384131	-2.69313	5e-05	0.00194082	yes
AT2G46750	AT2G46750	GulLO2 D-arabinono-1,4-lactone oxidase family protein	2:19207990-19211021	wt_dd18	mut_dd18	OK	40.8181	15.6049	-1.38721	0.382303	-3.368	5e-05	0.00194082	yes
AT5G11180	AT5G11180	GLR2.6 glutamate receptor 2.6	5:3557237-3561575	wt_dd18	mut_dd18	OK	3.93351	1.49746	-1.3933	0.380693	-1.71262	0.0002	0.00623687	yes
AT4G16260	AT4G16260	AT4G16260 Glycosyl hydrolase superfamily protein	4:9199971-9201643	wt_dd18	mut_dd18	OK	175.328	66.5988	-1.39649	0.379852	-3.25843	5e-05	0.00194082	yes
AT2G18980	AT2G18980	AT2G18980 Peroxidase superfamily protein	2:8233334-8235440	wt_dd18	mut_dd18	OK	41.9964	15.9015	-1.4011	0.37864	-3.33319	5e-05	0.00194082	yes
AT1G29020	AT1G29020	AT1G29020 Calcium-binding EF-hand family protein	1:10120299-10122973	wt_dd18	mut_dd18	OK	5.56807	2.10508	-1.40331	0.378061	-1.59272	0.00025	0.00739832	yes
AT5G48400	AT5G48400	ATGLR1.2 Glutamate receptor family protein	5:19616065-19619508	wt_dd18	mut_dd18	OK	2.25305	0.844104	-1.41638	0.374651	-1.35194	0.00175	0.0334527	yes
AT5G11920	AT5G11920	cwINV6 6-&1-fructan exohydrolase	5:3839315-3842409	wt_dd18	mut_dd18	OK	48.9146	18.28	-1.42	0.373712	-3.28737	5e-05	0.00194082	yes
AT1G73270	AT1G73270	scpl6 serine carboxypeptidase-like 6	1:27549020-27552517	wt_dd18	mut_dd18	OK	9.11991	3.39276	-1.42656	0.372017	-1.82012	0.00015	0.00491947	yes
AT1G13750	AT1G13750	AT1G13750 Purple acid phosphatases superfamily protein	1:4713432-4718269	wt_dd18	mut_dd18	OK	18.489	6.75861	-1.45187	0.365547	-1.92886	5e-05	0.00194082	yes
AT2G19970	AT2G19970	AT2G19970 CAP (Cysteine-rich secretory proteins, Antigen 5, and Path	2:8623698-8624624	wt_dd18	mut_dd18	OK	23.5862	8.55806	-1.46259	0.362841	-2.77748	5e-05	0.00194082	yes
AT3G46280	AT3G46280	AT3G46280 kinase-like protein	3:17005422-17008528	wt_dd18	mut_dd18	OK	64.3699	22.8021	-1.49722	0.354235	-3.88575	5e-05	0.00194082	yes
AT5G43580	AT5G43580	UPI Serine protease inhibitor, potato inhibitor I-type family protei	5:17507800-17508752	wt_dd18	mut_dd18	OK	138.91	48.9438	-1.50495	0.352342	-4.80421	5e-05	0.00194082	yes
AT1G14540	AT1G14540	PER4 Peroxidase superfamily protein	1:4974020-4975705	wt_dd18	mut_dd18	OK	30.7589	10.5864	-1.5388	0.344172	-3.15044	5e-05	0.00194082	yes
AT3G22060	AT3G22060	AT3G22060 Receptor-like protein kinase-related family protein	3:7770898-7772357	wt_dd18	mut_dd18	OK	6.40091	2.1765	-1.55627	0.340029	-1.89103	0.00235	0.0417387	yes
AT5G64120	AT5G64120	AT5G64120 Peroxidase superfamily protein	5:25659256-25661007	wt_dd18	mut_dd18	OK	903.736	304.332	-1.57026	0.336748	-3.43578	5e-05	0.00194082	yes
AT1G51840	AT1G51840	AT1G51840 kinase-like protein	1:19249400-19250863	wt_dd18	mut_dd18	OK	37.3797	12.3803	-1.59421	0.331204	-2.54409	5e-05	0.00194082	yes
AT2G19990	AT2G19990	PR-1-LIKE pathosis-related protein-1-like protein	2:8629856-8630688	wt_dd18	mut_dd18	OK	14.4211	4.67065	-1.62649	0.323875	-2.38466	0.0001	0.00350622	yes
AT5G48430	AT5G48430	AT5G48430 Eukaryotic aspartyl protease family protein	5:19627633-19629167	wt_dd18	mut_dd18	OK	14.2087	4.51239	-1.65481	0.31758	-2.7599	5e-05	0.00194082	yes
AT3G22800	AT3G22800	AT3G22800 Leucine-rich repeat (LRR) family protein	3:8062711-8064649	wt_dd18	mut_dd18	OK	49.8285	15.7636	-1.66037	0.316358	-4.29111	5e-05	0.00194082	yes
AT4G12500	AT4G12500	AT4G12500 Bifunctional inhibitor/lipid-transfer protein/seed storage	4:7413989-7414955	wt_dd18	mut_dd18	OK	13.8339	4.34326	-1.67136	0.313957	-2.46517	5e-05	0.00194082	yes
AT4G11650	AT4G11650	OSM34 osmotin 34	4:7024851-7026224	wt_dd18	mut_dd18	OK	585.54	180.246	-1.6998	0.307829	-4.21277	5e-05	0.00194082	yes
AT1G51890	AT1G51890	AT1G51890 Leucine-rich repeat protein kinase family protein	1:19274603-19278798	wt_dd18	mut_dd18	OK	13.8536	4.15628	-1.7369	0.300014	-2.93883	5e-05	0.00194082	yes
AT3G01420	AT3G01420	DOX1 Peroxidase superfamily protein	3:159449-162905	wt_dd18	mut_dd18	OK	560.098	165.698	-1.75712	0.295838	-3.15554	5e-05	0.00194082	yes
AT3G09220	AT3G09220	LAC7 laccase 7	3:2827189-2830655	wt_dd18	mut_dd18	OK	66.5741	19.4469	-1.77542	0.292109	-3.91184	5e-05	0.00194082	yes
AT4G23260	AT4G23260	CRK18 cysteine-rich RLK (RECEPTOR-like protein kinase) 18	4:12167415-12170080	wt_dd18	mut_dd18	OK	7.98014	2.24928	-1.82695	0.28186	-2.35603	5e-05	0.00194082	yes
AT1G11080	AT1G11080	scpl31 serine carboxypeptidase-like 31	1:3694327-3698013	wt_dd18	mut_dd18	OK	5.7003	1.58915	-1.84278	0.278784	-1.94865	5e-05	0.00194082	yes
AT4G14630	AT4G14630	GLP9 germin-like protein 9	4:8392824-8393860	wt_dd18	mut_dd18	OK	118.755	32.7437	-1.8587	0.275725	-4.73492	5e-05	0.00194082	yes
AT5G64100	AT5G64100	AT5G64100 Peroxidase superfamily protein	5:25650566-25652247	wt_dd18	mut_dd18	OK	920.261	233.749	-1.97708	0.254003	-4.50261	5e-05	0.00194082	yes
AT5G49770	AT5G49770	AT5G49770 Leucine-rich repeat protein kinase family protein	5:20222668-20227466	wt_dd18	mut_dd18	OK	8.46153	2.13529	-1.98649	0.252352	-3.1956	5e-05	0.00194082	yes
AT2G45220	AT2G45220	AT2G45220 Plant invertase/pectin methylesterase inhibitor superfamil	2:18644060-18646606	wt_dd18	mut_dd18	OK	34.0805	8.49719	-2.00389	0.249327	-4.40677	5e-05	0.00194082	yes
AT3G43110	AT3G43110	AT3G43110 transmembrane protein	3:15091520-15092521	wt_dd18	mut_dd18	OK	6.05967	1.50551	-2.00899	0.248447	-1.99868	0.0023	0.0411749	yes
AT1G26390	AT1G26390	AT1G26390 FAD-binding Berberine family protein	1:9130012-9131779	wt_dd18	mut_dd18	OK	55.9466	13.4779	-2.05346	0.240906	-4.39514	5e-05	0.00194082	yes
AT3G03670	AT3G03670	AT3G03670 Peroxidase superfamily protein	3:901727-903411	wt_dd18	mut_dd18	OK	8.42434	1.66702	-2.33729	0.197882	-2.62721	5e-05	0.00194082	yes
AT1G30700	AT1G30700	AT1G30700 FAD-binding Berberine family protein	1:10892444-10894714	wt_dd18	mut_dd18	OK	22.4552	4.02951	-2.47837	0.179447	-4.60603	5e-05	0.00194082	yes
AT1G21250	AT1G21250	WAK1 cell wall-associated kinase	1:7439170-7442113	wt_dd18	mut_dd18	OK	3.65385	0.408562	-3.16079	0.111817	-2.53285	0.0002	0.00623687	yes
AT5G20790	AT5G20790	AT5G20790 transmembrane protein	5:7039673-7040919	wt_dd18	mut_dd18	OK	90.0114	9.27142	-3.27925	0.103002	-3.68629	5e-05	0.00194082	yes
AT2G41850	AT2G41850	PGAZAT polygalacturonase ADPG2-like protein	2:17461654-17464242	wt_dd18	mut_dd18	OK	4.71545	0.442219	-3.41456	0.093781	-2.29908	0.0018	0.0342152	yes

## Sheet: endomembrane
test_id	Gene	Annotation	locus	sample_1	sample_2	status	value_1	value_2	log2(fold_change)	fold chnge	test_stat	p_value	q_value	significant
AT4G19690	AT4G19690	IRT1 iron-regulated transporter 1	4:10707343-10709015	wt_dd18	mut_dd18	OK	0	6.17779	inf	inf	-nan	0.00065	0.0157091	yes
AT1G02205	AT1G02205	CER1 Fatty acid hydroxylase superfamily	1:418415-422579	wt_dd18	mut_dd18	OK	4.78739	20.7196	2.11369	4.32797	3.77011	5e-05	0.00194082	yes
AT1G52400	AT1G52400	BGLU18 beta glucosidase 18	1:19514988-19518411	wt_dd18	mut_dd18	OK	1.1919	4.17066	1.80701	3.49916	1.70745	0.0001	0.00350622	yes
AT1G06080	AT1G06080	ADS1 delta 9 desaturase 1	1:1843462-1846311	wt_dd18	mut_dd18	OK	6.83457	20.749	1.60212	3.03589	2.62235	5e-05	0.00194082	yes
AT5G03760	AT5G03760	ATCSLA09 Nucleotide-diphospho-sugar transferases superfamily protein	5:985621-990630	wt_dd18	mut_dd18	OK	8.97082	24.6167	1.45633	2.74409	3.46289	5e-05	0.00194082	yes
AT1G16850	AT1G16850	AT1G16850 transmembrane protein	1:5764806-5765798	wt_dd18	mut_dd18	OK	4.66615	12.7972	1.45552	2.74255	2.20371	0.00015	0.00491947	yes
AT2G22170	AT2G22170	PLAT2 Lipase/lipooxygenase, PLAT/LH2 family protein	2:9426795-9428170	wt_dd18	mut_dd18	OK	44.4123	98.7	1.15209	2.22236	3.4767	5e-05	0.00194082	yes
AT1G68110	AT1G68110	AT1G68110 ENTH/ANTH/VHS superfamily protein	1:25524717-25526150	wt_dd18	mut_dd18	OK	4.32807	9.6138	1.15138	2.22126	1.87888	5e-05	0.00194082	yes
AT1G17700	AT1G17700	PRA1.F1 prenylated RAB acceptor 1.F1	1:6089459-6090339	wt_dd18	mut_dd18	OK	6.62585	14.1629	1.09594	2.13752	1.8582	0.00215	0.0389359	yes
AT5G25610	AT5G25610	RD22 BURP domain-containing protein	5:8914121-8916856	wt_dd18	mut_dd18	OK	67.4931	141.907	1.07213	2.10254	3.26516	5e-05	0.00194082	yes
AT3G48970	AT3G48970	AT3G48970 Heavy metal transport/detoxification superfamily protein G	3:18152235-18153643	wt_dd18	mut_dd18	OK	25.9933	51.9014	0.997635	1.99672	1.76146	5e-05	0.00194082	yes
AT5G44670	AT5G44670	GALS2 glycosyltransferase family protein (DUF23)	5:18018904-18021508	wt_dd18	mut_dd18	OK	5.36147	10.642	0.989068	1.9849	1.91675	0.0001	0.00350622	yes
AT5G57090	AT5G57090	EIR1 Auxin efflux carrier family protein	5:23100515-23105228	wt_dd18	mut_dd18	OK	2.3169	4.49984	0.957679	1.94218	1.39265	0.00185	0.0349366	yes
AT4G31590	AT4G31590	CSLC5 Cellulose-synthase-like C5	4:15309505-15312987	wt_dd18	mut_dd18	OK	9.30829	17.2209	0.887574	1.85006	2.22075	5e-05	0.00194082	yes
AT1G06360	AT1G06360	AT1G06360 Fatty acid desaturase family protein	1:1938861-1940496	wt_dd18	mut_dd18	OK	7.01602	12.6449	0.849831	1.80229	1.27332	0.0022	0.0396997	yes
AT3G23820	AT3G23820	GAE6 UDP-D-glucuronate 4-epimerase 6	3:8603211-8605810	wt_dd18	mut_dd18	OK	40.6666	71.1652	0.807327	1.74997	2.37471	5e-05	0.00194082	yes
AT4G19120	AT4G19120	ERD3 S-adenosyl-L-methionine-dependent methyltransferases superfamil	4:10460240-10464306	wt_dd18	mut_dd18	OK	9.58737	16.4835	0.781814	1.71929	1.72029	5e-05	0.00194082	yes
AT2G21540	AT2G21540	SFH3 SEC14-like 3	2:9219251-9224496	wt_dd18	mut_dd18	OK	29.2488	49.4068	0.75633	1.68919	1.83157	5e-05	0.00194082	yes
AT2G35190	AT2G35190	NPSN11 Putative plant snare 11	2:14830625-14833417	wt_dd18	mut_dd18	OK	7.38563	12.2576	0.730889	1.65966	1.47237	0.00205	0.0376625	yes
AT1G68530	AT1G68530	KCS6 3-ketoacyl-CoA synthase 6	1:25712413-25715024	wt_dd18	mut_dd18	OK	153.545	254.207	0.727346	1.65559	1.85308	5e-05	0.00194082	yes
AT2G33570	AT2G33570	GALS1 glycosyltransferase family protein (DUF23)	2:14216770-14219252	wt_dd18	mut_dd18	OK	5.22661	8.60454	0.719224	1.6463	1.3752	0.00225	0.0403866	yes
AT1G25450	AT1G25450	KCS5 3-ketoacyl-CoA synthase 5	1:8938386-8940613	wt_dd18	mut_dd18	OK	8.6396	14.0403	0.700535	1.62511	1.54609	0.00095	0.0211934	yes
AT3G16240	AT3G16240	DELTA-TIP delta tonoplast integral protein	3:5505359-5508414	wt_dd18	mut_dd18	OK	1085.07	1739.66	0.681021	1.60327	1.25517	0.00265	0.0459024	yes
AT5G57800	AT5G57800	CER3 Fatty acid hydroxylase superfamily	5:23420183-23424117	wt_dd18	mut_dd18	OK	21.2126	33.0365	0.639138	1.5574	1.79202	5e-05	0.00194082	yes
AT4G00400	AT4G00400	GPAT8 glycerol-3-phosphate acyltransferase 8	4:173952-176870	wt_dd18	mut_dd18	OK	35.4165	54.574	0.623793	1.54092	1.87211	5e-05	0.00194082	yes
AT1G27950	AT1G27950	LTPG1 glycosylphosphatidylinositol-anchored lipid protein transfer 1	1:9740507-9745796	wt_dd18	mut_dd18	OK	97.772	149.964	0.617128	1.53382	2.00033	0.00015	0.00491947	yes
AT3G28180	AT3G28180	CSLC04 Cellulose-synthase-like C4	3:10505710-10509265	wt_dd18	mut_dd18	OK	26.2829	40.2356	0.614347	1.53086	1.76799	5e-05	0.00194082	yes
AT1G14290	AT1G14290	SBH2 sphingoid base hydroxylase 2	1:4880029-4882265	wt_dd18	mut_dd18	OK	15.0486	22.6761	0.591545	1.50686	1.2456	0.00235	0.0417387	yes
AT3G18490	AT3G18490	ASPG1 Eukaryotic aspartyl protease family protein	3:6348627-6350832	wt_dd18	mut_dd18	OK	29.7089	44.4341	0.58077	1.49565	1.69321	0.00015	0.00491947	yes
AT3G50660	AT3G50660	DWF4 Cytochrome P450 superfamily protein	3:18813948-18817405	wt_dd18	mut_dd18	OK	17.4198	25.8058	0.566969	1.48141	1.33994	0.00155	0.0309102	yes
AT1G01120	AT1G01120	KCS1 3-ketoacyl-CoA synthase 1	1:57163-59215	wt_dd18	mut_dd18	OK	65.7728	97.2965	0.564897	1.47928	1.74497	0.0001	0.00350622	yes
AT3G54260	AT3G54260	TBL36 TRICHOME BIREFRINGENCE-LIKE 36	3:20084970-20086967	wt_dd18	mut_dd18	OK	25.2724	36.8222	0.543013	1.45701	1.50786	0.0017	0.0327125	yes
AT1G76670	AT1G76670	AT1G76670 Nucleotide-sugar transporter family protein	1:28772562-28775002	wt_dd18	mut_dd18	OK	42.5784	61.1888	0.523145	1.43708	1.39664	0.0007	0.0166402	yes
AT4G27430	AT4G27430	CIP7 COP1-interacting protein 7	4:13718006-13723461	wt_dd18	mut_dd18	OK	14.2949	20.2999	0.505972	1.42008	1.32026	0.0013	0.0269574	yes
AT2G01420	AT2G01420	PIN4 Auxin efflux carrier family protein	2:180032-183764	wt_dd18	mut_dd18	OK	21.7184	30.3732	0.483885	1.3985	1.27553	0.00145	0.02929	yes
AT1G23080	AT1G23080	PIN7 Auxin efflux carrier family protein	1:8180188-8183650	wt_dd18	mut_dd18	OK	42.837	59.8801	0.483219	1.39786	1.33565	0.0012	0.0253762	yes
AT5G62700	AT5G62700	TUB3 tubulin beta chain 3	5:25184257-25186777	wt_dd18	mut_dd18	OK	124.257	173.56	0.482102	1.39678	1.4657	0.0011	0.0236809	yes
AT2G29550	AT2G29550	TUB7 tubulin beta-7 chain	2:12642502-12646057	wt_dd18	mut_dd18	OK	64.1589	89.3749	0.478221	1.39302	1.27981	0.00205	0.0376625	yes
AT1G29050	AT1G29050	TBL38 TRICHOME BIREFRINGENCE-LIKE 38	1:10136245-10139228	wt_dd18	mut_dd18	OK	68.1595	93.4136	0.454718	1.37051	1.23718	0.00235	0.0417387	yes
AT4G18030	AT4G18030	AT4G18030 S-adenosyl-L-methionine-dependent methyltransferases super	4:10012360-10016039	wt_dd18	mut_dd18	OK	33.2865	45.5652	0.452995	1.36888	1.35098	0.00155	0.0309102	yes
AT5G43060	AT5G43060	RD21B Granulin repeat cysteine protease family protein	5:17269309-17272298	wt_dd18	mut_dd18	OK	149.026	109.92	-0.439109	0.73759	-1.35314	0.00275	0.0472316	yes
AT1G55850	AT1G55850	CSLE1 cellulose synthase like E1	1:20876439-20879482	wt_dd18	mut_dd18	OK	70.2825	51.4737	-0.44933	0.732383	-1.36573	0.00145	0.02929	yes
AT2G23810	AT2G23810	TET8 tetraspanin8	2:10135604-10137595	wt_dd18	mut_dd18	OK	276.589	201.289	-0.458477	0.727754	-1.48357	0.00225	0.0403866	yes
AT1G71040	AT1G71040	LPR2 Cupredoxin superfamily protein	1:26796724-26800483	wt_dd18	mut_dd18	OK	46.0256	33.2572	-0.468767	0.722582	-1.37438	0.0019	0.0356487	yes
AT5G44240	AT5G44240	ALA2 aminophospholipid ATPase 2	5:17816903-17823708	wt_dd18	mut_dd18	OK	26.9511	19.3753	-0.476125	0.718906	-1.29626	0.0016	0.0314744	yes
AT2G44500	AT2G44500	AT2G44500 O-fucosyltransferase family protein	2:18374161-18376799	wt_dd18	mut_dd18	OK	75.2357	53.9318	-0.480281	0.716838	-1.30775	0.00165	0.0321465	yes
AT1G31130	AT1G31130	AT1G31130 polyadenylate-binding protein 1-B-binding protein	1:11114692-11116195	wt_dd18	mut_dd18	OK	110.875	79.4011	-0.481704	0.716131	-1.54352	0.0013	0.0269574	yes
AT1G51760	AT1G51760	IAR3 peptidase M20/M25/M40 family protein	1:19199350-19201707	wt_dd18	mut_dd18	OK	52.1994	37.3311	-0.483653	0.715164	-1.42955	0.00165	0.0321465	yes
AT4G30280	AT4G30280	XTH18 xyloglucan endotransglucosylase/hydrolase 18	4:14825756-14827211	wt_dd18	mut_dd18	OK	69.1997	48.9142	-0.500513	0.706855	-1.52089	0.00205	0.0376625	yes
AT2G30490	AT2G30490	C4H cinnamate-4-hydroxylase	2:12993624-12996012	wt_dd18	mut_dd18	OK	345.779	241.051	-0.52051	0.697125	-1.42189	0.00165	0.0321465	yes
AT1G64950	AT1G64950	CYP89A5 cytochrome P450, family 89, subfamily A, polypeptide 5	1:24127505-24129557	wt_dd18	mut_dd18	OK	30.9095	21.4806	-0.525015	0.694952	-1.44996	0.00155	0.0309102	yes
AT4G27860	AT4G27860	MEB1 vacuolar iron transporter (VIT) family protein	4:13870375-13876528	wt_dd18	mut_dd18	OK	52.9646	36.7754	-0.526287	0.694339	-1.32034	0.00175	0.0334527	yes
AT5G38200	AT5G38200	AT5G38200 Class I glutamine amidotransferase-like superfamily protei	5:15256242-15258814	wt_dd18	mut_dd18	OK	95.3801	66.1278	-0.528432	0.693308	-1.4556	0.0004	0.0106427	yes
AT4G16890	AT4G16890	SNC1 TIR-NBS-LRR class disease resistance protein	4:9500270-9505972	wt_dd18	mut_dd18	OK	11.6107	8.02375	-0.533105	0.691066	-1.27265	0.00145	0.02929	yes
AT1G54030	AT1G54030	MVP1 GDSL-like Lipase/Acylhydrolase superfamily protein	1:20167596-20169684	wt_dd18	mut_dd18	OK	95.2159	64.4326	-0.563412	0.6767	-1.48761	0.00025	0.00739832	yes
AT3G11320	AT3G11320	AT3G11320 Nucleotide-sugar transporter family protein	3:3546275-3548877	wt_dd18	mut_dd18	OK	21.9719	14.7107	-0.578795	0.669523	-1.47315	0.00135	0.0277955	yes
AT5G24290	AT5G24290	MEB2 Vacuolar iron transporter (VIT) family protein	5:8263110-8265748	wt_dd18	mut_dd18	OK	27.4023	18.2628	-0.585389	0.66647	-1.34751	0.00095	0.0211934	yes
AT3G12580	AT3G12580	HSP70 heat shock protein 70	3:3991116-3993886	wt_dd18	mut_dd18	OK	364.118	241.888	-0.59007	0.664311	-1.45551	0.0013	0.0269574	yes
AT4G17500	AT4G17500	ERF-1 ethylene responsive element binding factor 1	4:9759202-9760391	wt_dd18	mut_dd18	OK	58.1773	38.5554	-0.593525	0.662722	-1.76415	0.0004	0.0106427	yes
AT3G22200	AT3G22200	POP2 Pyridoxal phosphate (PLP)-dependent transferases superfamily pr	3:7835143-7839467	wt_dd18	mut_dd18	OK	142.396	94.1429	-0.596983	0.661135	-1.72265	5e-05	0.00194082	yes
AT4G32650	AT4G32650	KAT3 potassium channel protein	4:15751270-15755047	wt_dd18	mut_dd18	OK	50.9218	32.6776	-0.639983	0.641721	-1.69489	5e-05	0.00194082	yes
AT2G24180	AT2G24180	CYP71B6 cytochrome p450 71b6	2:10281717-10285098	wt_dd18	mut_dd18	OK	72.3761	46.2735	-0.645328	0.639347	-1.9391	5e-05	0.00194082	yes
AT3G10500	AT3G10500	NAC053 NAC domain containing protein 53	3:3271216-3274176	wt_dd18	mut_dd18	OK	34.6884	22.158	-0.646624	0.638773	-1.66217	5e-05	0.00194082	yes
AT3G11820	AT3G11820	SYP121 syntaxin of plants 121	3:3729304-3731251	wt_dd18	mut_dd18	OK	64.2672	41.0469	-0.646811	0.638691	-1.73033	5e-05	0.00194082	yes
AT5G11650	AT5G11650	AT5G11650 alpha/beta-Hydrolases superfamily protein	5:3744697-3747198	wt_dd18	mut_dd18	OK	30.8364	19.504	-0.660868	0.632498	-1.50006	0.00025	0.00739832	yes
AT4G01750	AT4G01750	RGXT2 rhamnogalacturonan xylosyltransferase 2	4:756347-758725	wt_dd18	mut_dd18	OK	22.7842	14.3195	-0.670048	0.628486	-1.64165	0.00035	0.00969352	yes
AT5G23190	AT5G23190	CYP86B1 cytochrome P450, family 86, subfamily B, polypeptide 1	5:7803140-7805968	wt_dd18	mut_dd18	OK	28.589	17.9252	-0.673472	0.626996	-1.82402	5e-05	0.00194082	yes
AT1G64400	AT1G64400	LACS3 AMP-dependent synthetase and ligase family protein	1:23915569-23919835	wt_dd18	mut_dd18	OK	13.2859	8.31808	-0.675578	0.626081	-1.51473	0.001	0.0218997	yes
AT3G25610	AT3G25610	AT3G25610 ATPase E1-E2 type family protein / haloacid dehalogenase-l	3:9308743-9313599	wt_dd18	mut_dd18	OK	16.5192	10.2549	-0.687832	0.620786	-1.78003	5e-05	0.00194082	yes
AT5G25820	AT5G25820	AT5G25820 Exostosin family protein	5:8997099-9000345	wt_dd18	mut_dd18	OK	13.6995	8.41826	-0.70253	0.614494	-1.56314	0.00055	0.0137507	yes
AT1G54010	AT1G54010	AT1G54010 GDSL-like Lipase/Acylhydrolase superfamily protein	1:20158588-20160864	wt_dd18	mut_dd18	OK	194.077	117.271	-0.72678	0.604251	-2.03353	0.0001	0.00350622	yes
AT5G48000	AT5G48000	CYP708A2 cytochrome P450, family 708, subfamily A, polypeptide 2 Gen	5:19444102-19447866	wt_dd18	mut_dd18	OK	180.068	106.407	-0.758955	0.590924	-1.71078	5e-05	0.00194082	yes
AT4G31500	AT4G31500	CYP83B1 cytochrome P450, family 83, subfamily B, polypeptide 1	4:15273409-15275404	wt_dd18	mut_dd18	OK	408.03	236.577	-0.786363	0.579804	-2.01664	5e-05	0.00194082	yes
AT4G10960	AT4G10960	UGE5 UDP-D-glucose/UDP-D-galactose 4-epimerase 5	4:6715873-6718550	wt_dd18	mut_dd18	OK	16.3154	9.39849	-0.79573	0.576052	-1.63524	0.00095	0.0211934	yes
AT5G06860	AT5G06860	PGIP1 polygalacturonase inhibiting protein 1	5:2132196-2133746	wt_dd18	mut_dd18	OK	147.969	84.4893	-0.80845	0.570995	-2.04743	5e-05	0.00194082	yes
AT5G01250	AT5G01250	AT5G01250 alpha 1,4-glycosyltransferase family protein	5:102175-103770	wt_dd18	mut_dd18	OK	16.1555	9.08302	-0.830781	0.562225	-1.73045	0.00025	0.00739832	yes
AT4G13770	AT4G13770	CYP83A1 cytochrome P450, family 83, subfamily A, polypeptide 1	4:7990428-7992429	wt_dd18	mut_dd18	OK	14.2177	7.94474	-0.839621	0.55879	-1.78928	0.00015	0.00491947	yes
AT1G76520	AT1G76520	AT1G76520 Auxin efflux carrier family protein	1:28714764-28717910	wt_dd18	mut_dd18	OK	32.2963	18.0367	-0.840431	0.558477	-2.11553	5e-05	0.00194082	yes
AT3G23175	AT3G23175	AT3G23175 HR-like lesion-inducing protein-like protein	3:8273771-8275565	wt_dd18	mut_dd18	OK	16.9821	9.42416	-0.849575	0.554948	-1.7381	0.0008	0.0186034	yes
AT3G52190	AT3G52190	PHF1 phosphate transporter traffic facilitator1	3:19353866-19357261	wt_dd18	mut_dd18	OK	22.0269	12.181	-0.854636	0.553005	-2.03847	0.00015	0.00491947	yes
AT1G03220	AT1G03220	AT1G03220 Eukaryotic aspartyl protease family protein	1:786831-788722	wt_dd18	mut_dd18	OK	407.733	221.603	-0.879647	0.5435	-2.24908	5e-05	0.00194082	yes
AT1G30900	AT1G30900	VSR6 VACUOLAR SORTING RECEPTOR 6	1:10996869-11000809	wt_dd18	mut_dd18	OK	10.0395	5.4135	-0.891053	0.53922	-1.81103	5e-05	0.00194082	yes
AT1G66180	AT1G66180	AT1G66180 Eukaryotic aspartyl protease family protein	1:24647120-24648839	wt_dd18	mut_dd18	OK	619.133	333.686	-0.891759	0.538957	-2.30404	5e-05	0.00194082	yes
AT3G29810	AT3G29810	COBL2 COBRA-like protein 2 precursor	3:11728023-11730350	wt_dd18	mut_dd18	OK	50.5805	26.954	-0.908082	0.532893	-2.61757	5e-05	0.00194082	yes
AT1G66280	AT1G66280	BGLU22 Glycosyl hydrolase superfamily protein	1:24706511-24709996	wt_dd18	mut_dd18	OK	151.914	80.2746	-0.920238	0.528422	-2.25609	5e-05	0.00194082	yes
AT4G18430	AT4G18430	RABA1e RAB GTPase homolog A1E	4:10183670-10185383	wt_dd18	mut_dd18	OK	24.8739	12.7829	-0.960412	0.51391	-2.10252	0.00025	0.00739832	yes
AT1G16400	AT1G16400	CYP79F2 cytochrome P450, family 79, subfamily F, polypeptide 2	1:5605043-5607498	wt_dd18	mut_dd18	OK	10.4823	5.36201	-0.967116	0.511528	-1.84246	0.0002	0.00623687	yes
AT3G28510	AT3G28510	AT3G28510 P-loop containing nucleoside triphosphate hydrolases super	3:10685469-10687429	wt_dd18	mut_dd18	OK	7.71886	3.9005	-0.984731	0.50532	-1.5467	0.00155	0.0309102	yes
AT3G49120	AT3G49120	PRXCB peroxidase CB	3:18207650-18210333	wt_dd18	mut_dd18	OK	1077.77	544.411	-0.985281	0.505127	-2.00573	5e-05	0.00194082	yes
AT5G06320	AT5G06320	NHL3 NDR1/HIN1-like 3	5:1928342-1931782	wt_dd18	mut_dd18	OK	258.195	129.712	-0.993143	0.502382	-2.82108	5e-05	0.00194082	yes
AT5G49680	AT5G49680	AT5G49680 SABRE-like protein	5:20176061-20188567	wt_dd18	mut_dd18	OK	2.51091	1.2585	-0.996509	0.501211	-1.72243	0.0001	0.00350622	yes
AT5G47990	AT5G47990	CYP705A5 cytochrome P450, family 705, subfamily A, polypeptide 5 Gen	5:19434757-19436749	wt_dd18	mut_dd18	OK	167.499	82.0127	-1.03023	0.489632	-2.43091	5e-05	0.00194082	yes
AT2G15390	AT2G15390	FUT4 fucosyltransferase 4	2:6709115-6711156	wt_dd18	mut_dd18	OK	12.2962	5.98503	-1.03878	0.486739	-1.6677	0.0002	0.00623687	yes
AT2G28630	AT2G28630	KCS12 3-ketoacyl-CoA synthase 12	2:12274467-12277417	wt_dd18	mut_dd18	OK	157.855	76.5843	-1.04348	0.485156	-2.6977	5e-05	0.00194082	yes
AT1G78830	AT1G78830	AT1G78830 Curculin-like (mannose-binding) lectin family protein	1:29636817-29638773	wt_dd18	mut_dd18	OK	166.548	80.0797	-1.05643	0.48082	-3.05924	5e-05	0.00194082	yes
AT1G21520	AT1G21520	AT1G21520 hypothetical protein	1:7534018-7534927	wt_dd18	mut_dd18	OK	104.628	50.1313	-1.06148	0.47914	-3.28014	5e-05	0.00194082	yes
AT3G52400	AT3G52400	SYP122 syntaxin of plants 122	3:19425631-19427230	wt_dd18	mut_dd18	OK	114.549	54.3585	-1.07539	0.474543	-3.17893	5e-05	0.00194082	yes
AT1G64170	AT1G64170	CHX16 cation/H exchanger 16	1:23814983-23818481	wt_dd18	mut_dd18	OK	15.6447	7.32806	-1.09417	0.468406	-2.52139	5e-05	0.00194082	yes
AT5G39580	AT5G39580	AT5G39580 Peroxidase superfamily protein	5:15847064-15849141	wt_dd18	mut_dd18	OK	96.1539	44.5021	-1.11147	0.462822	-2.79299	5e-05	0.00194082	yes
AT5G02490	AT5G02490	Hsp70-2 Heat shock protein 70 (Hsp 70) family protein	5:550034-552827	wt_dd18	mut_dd18	OK	73.9201	33.6888	-1.1337	0.455745	-3.30991	5e-05	0.00194082	yes
AT4G01540	AT4G01540	NTM1 NAC with transmembrane motif1	4:670482-672789	wt_dd18	mut_dd18	OK	6.73384	3.04451	-1.14522	0.452121	-1.3157	0.00065	0.0157091	yes
AT4G15393	AT4G15393	CYP702A5 cytochrome P450, family 702, subfamily A, polypeptide 5 Gen	4:8804069-8807232	wt_dd18	mut_dd18	OK	5.09127	2.29533	-1.14933	0.450835	-1.22339	0.00145	0.02929	yes
AT1G14080	AT1G14080	FUT6 fucosyltransferase 6	1:4822438-4824414	wt_dd18	mut_dd18	OK	8.4531	3.80322	-1.15226	0.44992	-1.88875	0.00025	0.00739832	yes
AT1G26380	AT1G26380	AT1G26380 FAD-binding Berberine family protein	1:9126736-9128568	wt_dd18	mut_dd18	OK	29.8296	13.2715	-1.16842	0.444908	-2.65197	5e-05	0.00194082	yes
AT2G16760	AT2G16760	AT2G16760 Calcium-dependent phosphotriesterase superfamily protein G	2:7275656-7277285	wt_dd18	mut_dd18	OK	20.7083	8.88987	-1.21997	0.429292	-2.50329	5e-05	0.00194082	yes
AT4G23700	AT4G23700	CHX17 cation/H exchanger 17	4:12342375-12346051	wt_dd18	mut_dd18	OK	49.7969	20.5709	-1.27545	0.413096	-3.04847	5e-05	0.00194082	yes
AT5G25250	AT5G25250	FLOT1 SPFH/Band 7/PHB domain-containing membrane-associated protein	5:8749679-8751636	wt_dd18	mut_dd18	OK	50.9701	20.7168	-1.29885	0.40645	-3.36691	5e-05	0.00194082	yes
AT3G10320	AT3G10320	AT3G10320 Glycosyltransferase family 61 protein	3:3195313-3197457	wt_dd18	mut_dd18	OK	7.63651	2.94428	-1.375	0.385553	-2.11525	5e-05	0.00194082	yes
AT4G35380	AT4G35380	AT4G35380 SEC7-like guanine nucleotide exchange family protein	4:16819791-16826147	wt_dd18	mut_dd18	OK	12.3165	4.57169	-1.42979	0.371185	-3.12535	5e-05	0.00194082	yes
AT5G40010	AT5G40010	AATP1 AAA-ATPase 1	5:16020057-16021916	wt_dd18	mut_dd18	OK	4.26582	1.5416	-1.4684	0.361383	-1.64961	0.00175	0.0334527	yes
AT1G79450	AT1G79450	ALIS5 ALA-interacting subunit 5	1:29887615-29890211	wt_dd18	mut_dd18	OK	8.99747	3.23269	-1.47678	0.35929	-1.92304	5e-05	0.00194082	yes
AT3G15340	AT3G15340	PPI2 proton pump interactor 2	3:5159697-5162945	wt_dd18	mut_dd18	OK	3.49026	1.23792	-1.49542	0.354678	-1.4219	0.0003	0.00858999	yes
AT2G32610	AT2G32610	CSLB01 cellulose synthase-like B1	2:13836116-13839640	wt_dd18	mut_dd18	OK	4.52914	1.53171	-1.56409	0.338191	-2.05083	5e-05	0.00194082	yes
AT5G01640	AT5G01640	PRA1.B5 prenylated RAB acceptor 1.B5	5:241211-242322	wt_dd18	mut_dd18	OK	7.19334	2.37401	-1.59934	0.330028	-1.91667	0.0007	0.0166402	yes
AT5G10410	AT5G10410	AT5G10410 ENTH/ANTH/VHS superfamily protein	5:3271766-3276535	wt_dd18	mut_dd18	OK	6.5736	2.15323	-1.61018	0.327557	-1.81107	0.0001	0.00350622	yes
AT2G38940	AT2G38940	PHT1;4 phosphate transporter 1;4	2:16257156-16260253	wt_dd18	mut_dd18	OK	49.4476	15.0808	-1.71319	0.304985	-4.29488	5e-05	0.00194082	yes
AT5G20150	AT5G20150	SPX1 SPX domain-containing protein 1	5:6802281-6803655	wt_dd18	mut_dd18	OK	164.993	43.0039	-1.93987	0.26064	-5.48119	5e-05	0.00194082	yes
AT2G45130	AT2G45130	SPX3 SPX domain protein 3	2:18606409-18607853	wt_dd18	mut_dd18	OK	11.8227	1.08712	-3.44297	0.0919523	-2.98173	0.00105	0.0227493	yes

## Sheet: cell wall org and biogenesis
test_id	Gene	Annotation	locus	sample_1	sample_2	status	value_1	value_2	log2(fold_change)	fold chnge	test_stat	p_value	q_value	significant
AT1G65310	AT1G65310	XTH17 xyloglucan endotransglucosylase/hydrolase 17	1:24257053-24258506	wt_dd18	mut_dd18	OK	9.15232	36.4146	1.99231	3.97874	3.38366	5e-05	0.00194082	yes
AT2G20750	AT2G20750	EXPB1 expansin B1	2:8940832-8942706	wt_dd18	mut_dd18	OK	1.23714	4.87495	1.97838	3.9405	1.6068	0.00055	0.0137507	yes
AT5G03760	AT5G03760	ATCSLA09 Nucleotide-diphospho-sugar transferases superfamily protein	5:985621-990630	wt_dd18	mut_dd18	OK	8.97082	24.6167	1.45633	2.74409	3.46289	5e-05	0.00194082	yes
AT3G23730	AT3G23730	XTH16 xyloglucan endotransglucosylase/hydrolase 16	3:8550036-8551403	wt_dd18	mut_dd18	OK	12.555	33.7117	1.42499	2.68513	3.27516	5e-05	0.00194082	yes
AT4G30290	AT4G30290	XTH19 xyloglucan endotransglucosylase/hydrolase 19	4:14828711-14830224	wt_dd18	mut_dd18	OK	26.0614	68.8749	1.40206	2.64279	3.85994	5e-05	0.00194082	yes
AT2G21140	AT2G21140	PRP2 proline-rich protein 2	2:9060560-9062093	wt_dd18	mut_dd18	OK	14.8896	38.515	1.37111	2.5867	3.31609	5e-05	0.00194082	yes
AT2G43050	AT2G43050	ATPMEPCRD Plant invertase/pectin methylesterase inhibitor superfamil	2:17902369-17904443	wt_dd18	mut_dd18	OK	58.3591	141.464	1.27741	2.42403	3.80037	5e-05	0.00194082	yes
AT4G02290	AT4G02290	GH9B13 glycosyl hydrolase 9B13	4:1002337-1005305	wt_dd18	mut_dd18	OK	21.3424	50.5976	1.24535	2.37076	3.16209	5e-05	0.00194082	yes
AT5G06200	AT5G06200	CASP4 Uncharacterized protein family (UPF0497)	5:1877133-1878324	wt_dd18	mut_dd18	OK	12.1589	26.6529	1.13228	2.19205	2.43544	5e-05	0.00194082	yes
AT2G40610	AT2G40610	EXPA8 expansin A8	2:16948790-16950705	wt_dd18	mut_dd18	OK	15.4244	32.7341	1.08558	2.12223	2.65212	5e-05	0.00194082	yes
AT1G11545	AT1G11545	XTH8 xyloglucan endotransglucosylase/hydrolase 8	1:3878494-3880391	wt_dd18	mut_dd18	OK	24.801	51.3484	1.04992	2.07042	2.84252	5e-05	0.00194082	yes
AT4G14130	AT4G14130	XTH15 xyloglucan endotransglucosylase/hydrolase 15	4:8135123-8138392	wt_dd18	mut_dd18	OK	328.861	658.944	1.00268	2.00372	2.1803	5e-05	0.00194082	yes
AT5G44670	AT5G44670	GALS2 glycosyltransferase family protein (DUF23)	5:18018904-18021508	wt_dd18	mut_dd18	OK	5.36147	10.642	0.989068	1.9849	1.91675	0.0001	0.00350622	yes
AT2G37640	AT2G37640	EXP3 Barwin-like endoglucanases superfamily protein	2:15787522-15790139	wt_dd18	mut_dd18	OK	46.618	91.1143	0.96679	1.95449	2.35221	5e-05	0.00194082	yes
AT2G28950	AT2G28950	EXPA6 expansin A6	2:12431337-12433796	wt_dd18	mut_dd18	OK	24.7255	48.0615	0.958883	1.9438	2.70268	5e-05	0.00194082	yes
AT1G53830	AT1G53830	PME2 pectin methylesterase 2	1:20098521-20100978	wt_dd18	mut_dd18	OK	3.36072	6.33456	0.914472	1.88488	1.47497	0.0016	0.0314744	yes
AT3G44990	AT3G44990	XTH31 xyloglucan endo-transglycosylase-related 8	3:16446934-16448844	wt_dd18	mut_dd18	OK	17.7083	32.9709	0.896772	1.8619	2.27675	5e-05	0.00194082	yes
AT4G37800	AT4G37800	XTH7 xyloglucan endotransglucosylase/hydrolase 7	4:17775369-17777445	wt_dd18	mut_dd18	OK	19.5091	36.1813	0.891094	1.85458	2.27625	5e-05	0.00194082	yes
AT4G31590	AT4G31590	CSLC5 Cellulose-synthase-like C5	4:15309505-15312987	wt_dd18	mut_dd18	OK	9.30829	17.2209	0.887574	1.85006	2.22075	5e-05	0.00194082	yes
AT1G20190	AT1G20190	EXPA11 expansin 11	1:6998334-6999839	wt_dd18	mut_dd18	OK	37.7184	69.7529	0.886987	1.84931	1.92631	5e-05	0.00194082	yes
AT1G64390	AT1G64390	GH9C2 glycosyl hydrolase 9C2	1:23911023-23915236	wt_dd18	mut_dd18	OK	23.8122	41.32	0.795139	1.73524	2.31275	5e-05	0.00194082	yes
AT5G42180	AT5G42180	PER64 Peroxidase superfamily protein	5:16852627-16855741	wt_dd18	mut_dd18	OK	67.1054	114.338	0.768801	1.70385	1.57284	0.00165	0.0321465	yes
AT3G62110	AT3G62110	AT3G62110 Pectin lyase-like superfamily protein	3:22997020-23000221	wt_dd18	mut_dd18	OK	11.8684	19.5616	0.720901	1.64821	1.60251	0.00015	0.00491947	yes
AT2G33570	AT2G33570	GALS1 glycosyltransferase family protein (DUF23)	2:14216770-14219252	wt_dd18	mut_dd18	OK	5.22661	8.60454	0.719224	1.6463	1.3752	0.00225	0.0403866	yes
AT3G49220	AT3G49220	AT3G49220 Plant invertase/pectin methylesterase inhibitor superfamil	3:18249662-18253911	wt_dd18	mut_dd18	OK	34.048	55.5051	0.705051	1.6302	1.871	5e-05	0.00194082	yes
AT4G18670	AT4G18670	AT4G18670 Leucine-rich repeat (LRR) family protein	4:10275461-10278794	wt_dd18	mut_dd18	OK	14.6459	23.6613	0.692031	1.61556	1.85135	5e-05	0.00194082	yes
AT2G26330	AT2G26330	ER Leucine-rich receptor-like protein kinase family protein	2:11208079-11214662	wt_dd18	mut_dd18	OK	10.276	16.0223	0.640803	1.5592	1.64348	0.00015	0.00491947	yes
AT3G14310	AT3G14310	PME3 pectin methylesterase 3	3:4771832-4775258	wt_dd18	mut_dd18	OK	65.2716	101.765	0.640713	1.5591	1.94811	5e-05	0.00194082	yes
AT1G70710	AT1G70710	GH9B1 glycosyl hydrolase 9B1	1:26659128-26663337	wt_dd18	mut_dd18	OK	18.1011	28.0688	0.632887	1.55066	1.71537	0.0001	0.00350622	yes
AT3G28180	AT3G28180	CSLC04 Cellulose-synthase-like C4	3:10505710-10509265	wt_dd18	mut_dd18	OK	26.2829	40.2356	0.614347	1.53086	1.76799	5e-05	0.00194082	yes
AT5G02260	AT5G02260	EXPA9 expansin A9	5:463072-465273	wt_dd18	mut_dd18	OK	34.3246	52.4238	0.610979	1.5273	1.76355	0.0003	0.00858999	yes
AT5G64570	AT5G64570	XYL4 beta-D-xylosidase 4	5:25809974-25813648	wt_dd18	mut_dd18	OK	105.195	156.398	0.572148	1.48674	1.43622	0.0006	0.0147465	yes
AT3G05910	AT3G05910	AT3G05910 Pectinacetylesterase family protein	3:1764252-1767843	wt_dd18	mut_dd18	OK	33.8274	50.0095	0.564008	1.47837	1.49136	0.00015	0.00491947	yes
AT2G38540	AT2G38540	LP1 lipid transfer protein 1	2:16130289-16131240	wt_dd18	mut_dd18	OK	81.3327	119.934	0.560334	1.47461	1.90685	0.0006	0.0147465	yes
AT1G68560	AT1G68560	XYL1 alpha-xylosidase 1	1:25734059-25738134	wt_dd18	mut_dd18	OK	124.462	182.119	0.549169	1.46324	1.40062	0.0016	0.0314744	yes
AT3G54260	AT3G54260	TBL36 TRICHOME BIREFRINGENCE-LIKE 36	3:20084970-20086967	wt_dd18	mut_dd18	OK	25.2724	36.8222	0.543013	1.45701	1.50786	0.0017	0.0327125	yes
AT1G76670	AT1G76670	AT1G76670 Nucleotide-sugar transporter family protein	1:28772562-28775002	wt_dd18	mut_dd18	OK	42.5784	61.1888	0.523145	1.43708	1.39664	0.0007	0.0166402	yes
AT1G75680	AT1G75680	GH9B7 glycosyl hydrolase 9B7	1:28417051-28419635	wt_dd18	mut_dd18	OK	39.9699	57.1212	0.515114	1.42911	1.54624	0.00065	0.0157091	yes
AT4G34980	AT4G34980	SLP2 subtilisin-like serine protease 2	4:16656621-16659486	wt_dd18	mut_dd18	OK	27.6969	39.4783	0.511333	1.42537	1.50775	0.00075	0.0176838	yes
AT1G29050	AT1G29050	TBL38 TRICHOME BIREFRINGENCE-LIKE 38	1:10136245-10139228	wt_dd18	mut_dd18	OK	68.1595	93.4136	0.454718	1.37051	1.23718	0.00235	0.0417387	yes
AT1G55850	AT1G55850	CSLE1 cellulose synthase like E1	1:20876439-20879482	wt_dd18	mut_dd18	OK	70.2825	51.4737	-0.44933	0.732383	-1.36573	0.00145	0.02929	yes
AT2G22330	AT2G22330	CYP79B3 cytochrome P450, family 79, subfamily B, polypeptide 3	2:9488412-9491404	wt_dd18	mut_dd18	OK	70.0867	50.1057	-0.484167	0.71491	-1.32592	0.0014	0.0285642	yes
AT1G24100	AT1G24100	UGT74B1 UDP-glucosyl transferase 74B1	1:8525333-8527087	wt_dd18	mut_dd18	OK	57.4877	40.8448	-0.493098	0.710498	-1.47833	0.00105	0.0227493	yes
AT4G30280	AT4G30280	XTH18 xyloglucan endotransglucosylase/hydrolase 18	4:14825756-14827211	wt_dd18	mut_dd18	OK	69.1997	48.9142	-0.500513	0.706855	-1.52089	0.00205	0.0376625	yes
AT4G24140	AT4G24140	AT4G24140 alpha/beta-Hydrolases superfamily protein	4:12529860-12533924	wt_dd18	mut_dd18	OK	24.9217	17.2609	-0.529892	0.692607	-1.38581	0.0025	0.0438656	yes
AT5G44070	AT5G44070	CAD1 phytochelatin synthase 1 (PCS1)	5:17734705-17737859	wt_dd18	mut_dd18	OK	45.2064	31.2288	-0.533646	0.690807	-1.3892	0.0008	0.0186034	yes
AT2G44490	AT2G44490	PEN2 Glycosyl hydrolase superfamily protein	2:18364651-18367835	wt_dd18	mut_dd18	OK	102.93	70.5268	-0.545421	0.685191	-1.64902	0.0002	0.00623687	yes
AT2G43590	AT2G43590	AT2G43590 Chitinase family protein	2:18081303-18082776	wt_dd18	mut_dd18	OK	83.4884	54.1312	-0.625114	0.648369	-1.75833	0.0006	0.0147465	yes
AT4G01750	AT4G01750	RGXT2 rhamnogalacturonan xylosyltransferase 2	4:756347-758725	wt_dd18	mut_dd18	OK	22.7842	14.3195	-0.670048	0.628486	-1.64165	0.00035	0.00969352	yes
AT2G43150	AT2G43150	AT2G43150 Proline-rich extensin-like family protein	2:17945661-17947155	wt_dd18	mut_dd18	OK	1361.16	853.547	-0.673299	0.627071	-1.45676	0.0025	0.0438656	yes
AT5G23190	AT5G23190	CYP86B1 cytochrome P450, family 86, subfamily B, polypeptide 1	5:7803140-7805968	wt_dd18	mut_dd18	OK	28.589	17.9252	-0.673472	0.626996	-1.82402	5e-05	0.00194082	yes
AT2G43570	AT2G43570	CHI chitinase	2:18076165-18077517	wt_dd18	mut_dd18	OK	25.4179	14.8389	-0.776455	0.5838	-1.67856	0.00095	0.0211934	yes
AT4G31500	AT4G31500	CYP83B1 cytochrome P450, family 83, subfamily B, polypeptide 1	4:15273409-15275404	wt_dd18	mut_dd18	OK	408.03	236.577	-0.786363	0.579804	-2.01664	5e-05	0.00194082	yes
AT3G54640	AT3G54640	TSA1 tryptophan synthase alpha chain	3:20223033-20225523	wt_dd18	mut_dd18	OK	88.9634	51.4279	-0.790662	0.578079	-2.35764	5e-05	0.00194082	yes
AT3G29810	AT3G29810	COBL2 COBRA-like protein 2 precursor	3:11728023-11730350	wt_dd18	mut_dd18	OK	50.5805	26.954	-0.908082	0.532893	-2.61757	5e-05	0.00194082	yes
AT1G02810	AT1G02810	AT1G02810 Plant invertase/pectin methylesterase inhibitor superfamil	1:618060-620502	wt_dd18	mut_dd18	OK	26.1185	13.0275	-1.00351	0.498785	-2.48667	5e-05	0.00194082	yes
AT4G39950	AT4G39950	CYP79B2 cytochrome P450, family 79, subfamily B, polypeptide 2	4:18525041-18527602	wt_dd18	mut_dd18	OK	88.4594	44.0929	-1.00447	0.498453	-2.3784	5e-05	0.00194082	yes
AT2G15390	AT2G15390	FUT4 fucosyltransferase 4	2:6709115-6711156	wt_dd18	mut_dd18	OK	12.2962	5.98503	-1.03878	0.486739	-1.6677	0.0002	0.00623687	yes
AT1G21310	AT1G21310	EXT3 extensin 3	1:7453244-7455009	wt_dd18	mut_dd18	OK	2122.3	993.256	-1.09539	0.46801	-1.87503	0.0001	0.00350622	yes
AT5G57220	AT5G57220	CYP81F2 cytochrome P450, family 81, subfamily F, polypeptide 2	5:23187839-23189902	wt_dd18	mut_dd18	OK	41.6188	19.219	-1.1147	0.461787	-2.70697	5e-05	0.00194082	yes
AT1G14080	AT1G14080	FUT6 fucosyltransferase 6	1:4822438-4824414	wt_dd18	mut_dd18	OK	8.4531	3.80322	-1.15226	0.44992	-1.88875	0.00025	0.00739832	yes
AT1G02360	AT1G02360	AT1G02360 Chitinase family protein	1:471882-473336	wt_dd18	mut_dd18	OK	37.4831	15.8	-1.24632	0.421522	-2.36211	5e-05	0.00194082	yes
AT3G12500	AT3G12500	HCHIB basic chitinase	3:3962135-3964222	wt_dd18	mut_dd18	OK	386.301	156.414	-1.30436	0.404901	-3.15001	5e-05	0.00194082	yes
AT1G65610	AT1G65610	KOR2 Six-hairpin glycosidases superfamily protein	1:24391671-24395503	wt_dd18	mut_dd18	OK	19.6315	7.68823	-1.35245	0.391626	-2.96796	5e-05	0.00194082	yes
AT2G43620	AT2G43620	AT2G43620 Chitinase family protein	2:18093693-18095093	wt_dd18	mut_dd18	OK	27.551	10.5844	-1.38016	0.384176	-2.80395	5e-05	0.00194082	yes
AT2G32610	AT2G32610	CSLB01 cellulose synthase-like B1	2:13836116-13839640	wt_dd18	mut_dd18	OK	4.52914	1.53171	-1.56409	0.338191	-2.05083	5e-05	0.00194082	yes
AT5G64120	AT5G64120	AT5G64120 Peroxidase superfamily protein	5:25659256-25661007	wt_dd18	mut_dd18	OK	903.736	304.332	-1.57026	0.336748	-3.43578	5e-05	0.00194082	yes
AT3G22800	AT3G22800	AT3G22800 Leucine-rich repeat (LRR) family protein	3:8062711-8064649	wt_dd18	mut_dd18	OK	49.8285	15.7636	-1.66037	0.316358	-4.29111	5e-05	0.00194082	yes
AT2G45220	AT2G45220	AT2G45220 Plant invertase/pectin methylesterase inhibitor superfamil	2:18644060-18646606	wt_dd18	mut_dd18	OK	34.0805	8.49719	-2.00389	0.249327	-4.40677	5e-05	0.00194082	yes
AT1G26240	AT1G26240	AT1G26240 Proline-rich extensin-like family protein	1:9077873-9079646	wt_dd18	mut_dd18	OK	14.8702	3.53724	-2.07173	0.237874	-3.32114	5e-05	0.00194082	yes
AT1G26250	AT1G26250	AT1G26250 Proline-rich extensin-like family protein	1:9083837-9085651	wt_dd18	mut_dd18	OK	211.475	47.1039	-2.16657	0.22274	-4.98975	5e-05	0.00194082	yes
AT2G41850	AT2G41850	PGAZAT polygalacturonase ADPG2-like protein	2:17461654-17464242	wt_dd18	mut_dd18	OK	4.71545	0.442219	-3.41456	0.093781	-2.29908	0.0018	0.0342152	yes

## Sheet: transmembrane transporter
test_id	Gene	Annotation	locus	sample_1	sample_2	status	value_1	value_2	log2(fold_change)	fold chnge	test_stat	p_value	q_value	significant
AT4G19690	AT4G19690	IRT1 iron-regulated transporter 1	4:10707343-10709015	wt_dd18	mut_dd18	OK	0	6.17779	inf	inf	-nan	0.00065	0.0157091	yes
AT2G28260	AT2G28260	CNGC15 cyclic nucleotide-gated channel 15	2:12049442-12052643	wt_dd18	mut_dd18	OK	0.973273	2.62505	1.43143	2.69714	1.3531	0.00195	0.0363851	yes
AT3G14810	AT3G14810	MSL5 mechanosensitive channel of small conductance-like 5	3:4970943-4974534	wt_dd18	mut_dd18	OK	1.03355	2.29193	1.14896	2.21754	1.22073	0.00295	0.0497822	yes
AT5G47450	AT5G47450	TIP2;3 tonoplast intrinsic protein 2;3	5:19248248-19249622	wt_dd18	mut_dd18	OK	144.747	294.386	1.02417	2.03379	3.17329	5e-05	0.00194082	yes
AT5G57090	AT5G57090	EIR1 Auxin efflux carrier family protein	5:23100515-23105228	wt_dd18	mut_dd18	OK	2.3169	4.49984	0.957679	1.94218	1.39265	0.00185	0.0349366	yes
AT1G44575	AT1G44575	NPQ4 Chlorophyll A-B binding family protein	1:16870220-16873427	wt_dd18	mut_dd18	OK	22.1222	42.0601	0.92696	1.90127	1.96504	5e-05	0.00194082	yes
AT5G06530	AT5G06530	ABCG22 ABC-2 type transporter family protein	5:1989649-1994961	wt_dd18	mut_dd18	OK	4.85878	8.70534	0.841307	1.79167	1.55961	5e-05	0.00194082	yes
AT3G16180	AT3G16180	AT3G16180 Major facilitator superfamily protein	3:5480415-5485187	wt_dd18	mut_dd18	OK	14.8443	26.5552	0.83908	1.78891	1.97446	5e-05	0.00194082	yes
AT4G35100	AT4G35100	PIP3 plasma membrane intrinsic protein 3	4:16708360-16710407	wt_dd18	mut_dd18	OK	451.917	764.556	0.758564	1.69181	1.6983	0.0001	0.00350622	yes
AT4G17340	AT4G17340	TIP2;2 tonoplast intrinsic protein 2;2	4:9698939-9700472	wt_dd18	mut_dd18	OK	355.157	588.676	0.729018	1.65751	1.93664	5e-05	0.00194082	yes
AT2G21050	AT2G21050	LAX2 like AUXIN RESISTANT 2	2:9034055-9036636	wt_dd18	mut_dd18	OK	18.6542	30.868	0.726612	1.65475	1.95565	5e-05	0.00194082	yes
AT3G16240	AT3G16240	DELTA-TIP delta tonoplast integral protein	3:5505359-5508414	wt_dd18	mut_dd18	OK	1085.07	1739.66	0.681021	1.60327	1.25517	0.00265	0.0459024	yes
AT1G16370	AT1G16370	OCT6 organic cation/carnitine transporter 6	1:5596632-5601367	wt_dd18	mut_dd18	OK	12.9383	20.7314	0.680171	1.60233	1.46192	0.00065	0.0157091	yes
AT1G52190	AT1G52190	AT1G52190 Major facilitator superfamily protein	1:19434479-19439031	wt_dd18	mut_dd18	OK	93.47	149.319	0.67582	1.5975	1.86473	5e-05	0.00194082	yes
ATCG00480	ATCG00480	PB ATP synthase subunit beta	chloroplast:52264-54156	wt_dd18	mut_dd18	OK	53.3405	81.8294	0.617388	1.5341	1.48817	0.00025	0.00739832	yes
AT5G60660	AT5G60660	PIP2;4 plasma membrane intrinsic protein 2;4	5:24375367-24377206	wt_dd18	mut_dd18	OK	46.8072	71.6094	0.613419	1.52988	1.87873	5e-05	0.00194082	yes
AT2G38170	AT2G38170	CAX1 cation exchanger 1	2:15989082-15993326	wt_dd18	mut_dd18	OK	154.03	230.972	0.584512	1.49953	1.46886	0.0006	0.0147465	yes
AT4G00430	AT4G00430	PIP1;4 plasma membrane intrinsic protein 1;4	4:185284-187680	wt_dd18	mut_dd18	OK	52.5847	77.5623	0.560713	1.475	1.48498	0.00035	0.00969352	yes
AT1G76670	AT1G76670	AT1G76670 Nucleotide-sugar transporter family protein	1:28772562-28775002	wt_dd18	mut_dd18	OK	42.5784	61.1888	0.523145	1.43708	1.39664	0.0007	0.0166402	yes
AT5G10180	AT5G10180	SULTR2;1 slufate transporter 2;1	5:3193016-3197136	wt_dd18	mut_dd18	OK	23.988	33.799	0.494669	1.409	1.35636	0.0025	0.0438656	yes
AT2G01420	AT2G01420	PIN4 Auxin efflux carrier family protein	2:180032-183764	wt_dd18	mut_dd18	OK	21.7184	30.3732	0.483885	1.3985	1.27553	0.00145	0.02929	yes
AT1G23080	AT1G23080	PIN7 Auxin efflux carrier family protein	1:8180188-8183650	wt_dd18	mut_dd18	OK	42.837	59.8801	0.483219	1.39786	1.33565	0.0012	0.0253762	yes
AT3G28860	AT3G28860	ABCB19 ATP binding cassette subfamily B19	3:10870004-10877578	wt_dd18	mut_dd18	OK	68.2168	93.9404	0.461619	1.37709	1.23513	0.0028	0.0478475	yes
AT2G37180	AT2G37180	RD28 Aquaporin-like superfamily protein	2:15617634-15619155	wt_dd18	mut_dd18	OK	88.7699	121.42	0.451866	1.36781	1.49434	0.00225	0.0403866	yes
AT1G22710	AT1G22710	SUC2 sucrose-proton symporter 2	1:8030586-8033156	wt_dd18	mut_dd18	OK	69.4974	50.7162	-0.454511	0.729757	-1.37558	0.0014	0.0285642	yes
AT1G70300	AT1G70300	KUP6 K uptake permease 6	1:26477742-26481630	wt_dd18	mut_dd18	OK	58.4425	42.1732	-0.470691	0.721619	-1.35617	0.0017	0.0327125	yes
AT5G44240	AT5G44240	ALA2 aminophospholipid ATPase 2	5:17816903-17823708	wt_dd18	mut_dd18	OK	26.9511	19.3753	-0.476125	0.718906	-1.29626	0.0016	0.0314744	yes
AT5G57350	AT5G57350	HA3 H[ ]-ATPase 3	5:23230873-23236682	wt_dd18	mut_dd18	OK	42.8774	30.7094	-0.481535	0.716215	-1.32837	0.00115	0.0245233	yes
AT2G19110	AT2G19110	HMA4 heavy metal atpase 4	2:8278788-8286561	wt_dd18	mut_dd18	OK	73.298	51.919	-0.49751	0.708328	-1.30769	0.0016	0.0314744	yes
AT4G25640	AT4G25640	DTX35 detoxifying efflux carrier 35	4:13076443-13079256	wt_dd18	mut_dd18	OK	65.0701	45.7606	-0.507888	0.703251	-1.36687	0.00085	0.0195202	yes
AT3G62150	AT3G62150	ABCB21 P-glycoprotein 21	3:23007082-23014030	wt_dd18	mut_dd18	OK	24.6081	17.149	-0.521011	0.696883	-1.33597	0.00115	0.0245233	yes
AT5G45380	AT5G45380	DUR3 urea-proton symporter DEGRADATION OF UREA 3 (DUR3)	5:18390941-18395928	wt_dd18	mut_dd18	OK	37.2662	25.9006	-0.524881	0.695016	-1.4777	0.00115	0.0245233	yes
AT4G27860	AT4G27860	MEB1 vacuolar iron transporter (VIT) family protein	4:13870375-13876528	wt_dd18	mut_dd18	OK	52.9646	36.7754	-0.526287	0.694339	-1.32034	0.00175	0.0334527	yes
AT5G44070	AT5G44070	CAD1 phytochelatin synthase 1 (PCS1)	5:17734705-17737859	wt_dd18	mut_dd18	OK	45.2064	31.2288	-0.533646	0.690807	-1.3892	0.0008	0.0186034	yes
AT5G40240	AT5G40240	UMAMIT40 nodulin MtN21 /EamA-like transporter family protein	5:16081987-16085213	wt_dd18	mut_dd18	OK	44.9678	30.5969	-0.555508	0.680417	-1.3667	0.001	0.0218997	yes
AT5G47560	AT5G47560	TDT tonoplast dicarboxylate transporter	5:19287368-19291103	wt_dd18	mut_dd18	OK	239.613	162.794	-0.557663	0.679402	-1.48434	0.0009	0.0203689	yes
AT1G71880	AT1G71880	SUC1 sucrose-proton symporter 1	1:27054029-27056464	wt_dd18	mut_dd18	OK	67.3342	45.737	-0.557976	0.679254	-1.66463	0.0001	0.00350622	yes
AT5G26340	AT5G26340	MSS1 Major facilitator superfamily protein	5:9243397-9247540	wt_dd18	mut_dd18	OK	21.8562	14.6371	-0.578414	0.6697	-1.47452	0.0007	0.0166402	yes
AT3G11320	AT3G11320	AT3G11320 Nucleotide-sugar transporter family protein	3:3546275-3548877	wt_dd18	mut_dd18	OK	21.9719	14.7107	-0.578795	0.669523	-1.47315	0.00135	0.0277955	yes
AT5G24290	AT5G24290	MEB2 Vacuolar iron transporter (VIT) family protein	5:8263110-8265748	wt_dd18	mut_dd18	OK	27.4023	18.2628	-0.585389	0.66647	-1.34751	0.00095	0.0211934	yes
AT3G45650	AT3G45650	NAXT1 nitrate excretion transporter1	3:16758876-16761430	wt_dd18	mut_dd18	OK	26.2804	17.484	-0.587956	0.665285	-1.36885	0.0004	0.0106427	yes
AT4G02050	AT4G02050	STP7 sugar transporter protein 7	4:897471-905591	wt_dd18	mut_dd18	OK	70.4712	46.7395	-0.592391	0.663243	-1.61687	0.00055	0.0137507	yes
AT1G30400	AT1G30400	ABCC1 multidrug resistance-associated protein 1	1:10727316-10738092	wt_dd18	mut_dd18	OK	56.7583	37.3987	-0.601841	0.658913	-1.62221	0.00025	0.00739832	yes
AT5G13580	AT5G13580	ABCG6 ABC-2 type transporter family protein	5:4370691-4373201	wt_dd18	mut_dd18	OK	34.2414	22.5499	-0.602625	0.658555	-1.72046	0.00015	0.00491947	yes
AT3G62270	AT3G62270	AT3G62270 HCO3- transporter family	3:23042211-23046153	wt_dd18	mut_dd18	OK	48.7239	32.084	-0.602776	0.658486	-1.67631	0.00025	0.00739832	yes
AT3G28345	AT3G28345	ABCB15 ABC transporter family protein	3:10593689-10599042	wt_dd18	mut_dd18	OK	25.249	16.493	-0.614372	0.653214	-1.59048	0.00025	0.00739832	yes
AT5G62680	AT5G62680	GTR2 Major facilitator superfamily protein	5:25159207-25168060	wt_dd18	mut_dd18	OK	98.4385	64.0008	-0.621133	0.65016	-1.3236	0.0016	0.0314744	yes
AT3G51860	AT3G51860	CAX3 cation exchanger 3	3:19239304-19242913	wt_dd18	mut_dd18	OK	34.5956	22.4332	-0.624954	0.64844	-1.52997	0.00035	0.00969352	yes
AT4G32650	AT4G32650	KAT3 potassium channel protein	4:15751270-15755047	wt_dd18	mut_dd18	OK	50.9218	32.6776	-0.639983	0.641721	-1.69489	5e-05	0.00194082	yes
AT3G04110	AT3G04110	GLR1.1 glutamate receptor 1.1	3:1077235-1080504	wt_dd18	mut_dd18	OK	11.4988	7.34186	-0.647268	0.638488	-1.33078	0.00115	0.0245233	yes
AT3G53510	AT3G53510	ABCG20 ABC-2 type transporter family protein	3:19837147-19839983	wt_dd18	mut_dd18	OK	13.5028	8.54843	-0.659532	0.633084	-1.55045	0.0005	0.0128325	yes
AT2G37360	AT2G37360	ABCG2 ABC-2 type transporter family protein	2:15673409-15676081	wt_dd18	mut_dd18	OK	22.6703	14.2987	-0.664919	0.630724	-1.53342	0.00085	0.0195202	yes
AT5G19410	AT5G19410	ABCG23 ABC-2 type transporter family protein	5:6545122-6547177	wt_dd18	mut_dd18	OK	13.9685	8.68436	-0.68569	0.621708	-1.34139	0.0018	0.0342152	yes
AT3G25610	AT3G25610	AT3G25610 ATPase E1-E2 type family protein / haloacid dehalogenase-l	3:9308743-9313599	wt_dd18	mut_dd18	OK	16.5192	10.2549	-0.687832	0.620786	-1.78003	5e-05	0.00194082	yes
AT2G36380	AT2G36380	ABCG34 pleiotropic drug resistance 6	2:15257417-15263808	wt_dd18	mut_dd18	OK	58.6142	36.3493	-0.689323	0.620145	-1.89763	5e-05	0.00194082	yes
AT3G55740	AT3G55740	PROT2 proline transporter 2	3:20695432-20698292	wt_dd18	mut_dd18	OK	14.6868	9.0747	-0.694598	0.617881	-1.3139	0.00105	0.0227493	yes
AT1G77210	AT1G77210	STP14 sugar transporter 14	1:29008900-29012096	wt_dd18	mut_dd18	OK	13.7318	8.36573	-0.714962	0.609221	-1.35912	0.0007	0.0166402	yes
AT3G19930	AT3G19930	STP4 sugar transporter 4	3:6934567-6937197	wt_dd18	mut_dd18	OK	98.4032	59.7028	-0.720906	0.606716	-1.95788	5e-05	0.00194082	yes
AT5G13750	AT5G13750	ZIFL1 zinc induced facilitator-like 1	5:4437803-4441701	wt_dd18	mut_dd18	OK	12.7271	7.58937	-0.745855	0.596314	-1.29527	0.0013	0.0269574	yes
AT5G53550	AT5G53550	YSL3 YELLOW STRIPE like 3	5:21755250-21758950	wt_dd18	mut_dd18	OK	55.341	32.9263	-0.749106	0.594972	-1.98005	5e-05	0.00194082	yes
AT1G51340	AT1G51340	AT1G51340 MATE efflux family protein	1:19030997-19035121	wt_dd18	mut_dd18	OK	11.1899	6.59462	-0.762838	0.589336	-1.19931	0.00225	0.0403866	yes
AT3G56200	AT3G56200	AT3G56200 Transmembrane amino acid transporter family protein	3:20849761-20852104	wt_dd18	mut_dd18	OK	53.4024	31.4595	-0.763407	0.589103	-2.14327	5e-05	0.00194082	yes
AT5G40780	AT5G40780	LHT1 lysine histidine transporter 1	5:16323566-16327382	wt_dd18	mut_dd18	OK	27.8231	16.254	-0.775488	0.584191	-1.71664	5e-05	0.00194082	yes
AT4G24120	AT4G24120	YSL1 YELLOW STRIPE like 1	4:12524185-12527347	wt_dd18	mut_dd18	OK	6.29328	3.64862	-0.78646	0.579765	-1.38482	0.00195	0.0363851	yes
AT1G33110	AT1G33110	AT1G33110 MATE efflux family protein	1:12004853-12008852	wt_dd18	mut_dd18	OK	12.2978	7.1238	-0.787678	0.579276	-1.43885	0.0008	0.0186034	yes
AT1G30420	AT1G30420	ABCC11 multidrug resistance-associated protein 12	1:10748260-10756695	wt_dd18	mut_dd18	OK	9.22287	5.32811	-0.791592	0.577706	-1.77647	5e-05	0.00194082	yes
AT3G21690	AT3G21690	AT3G21690 MATE efflux family protein	3:7638583-7642389	wt_dd18	mut_dd18	OK	57.2907	32.1697	-0.832598	0.561517	-2.30784	5e-05	0.00194082	yes
AT1G76520	AT1G76520	AT1G76520 Auxin efflux carrier family protein	1:28714764-28717910	wt_dd18	mut_dd18	OK	32.2963	18.0367	-0.840431	0.558477	-2.11553	5e-05	0.00194082	yes
AT3G24300	AT3G24300	AMT1;3 ammonium transporter 1;3	3:8805518-8807460	wt_dd18	mut_dd18	OK	26.0282	14.5309	-0.84095	0.558276	-2.08896	5e-05	0.00194082	yes
AT3G08040	AT3G08040	FRD3 MATE efflux family protein	3:2566195-2569700	wt_dd18	mut_dd18	OK	12.8935	7.14016	-0.852613	0.553781	-1.65752	0.0002	0.00623687	yes
AT1G05300	AT1G05300	ZIP5 zinc transporter 5 precursor	1:1544926-1547849	wt_dd18	mut_dd18	OK	10.316	5.50288	-0.90662	0.533433	-1.40074	0.00185	0.0349366	yes
AT5G24380	AT5G24380	YSL2 YELLOW STRIPE like 2	5:8323894-8329499	wt_dd18	mut_dd18	OK	19.2956	10.2921	-0.906731	0.533392	-2.06784	5e-05	0.00194082	yes
AT3G45710	AT3G45710	AT3G45710 Major facilitator superfamily protein	3:16782587-16784772	wt_dd18	mut_dd18	OK	49.4927	26.0049	-0.928435	0.525428	-2.53186	5e-05	0.00194082	yes
AT1G01340	AT1G01340	CNGC10 cyclic nucleotide gated channel 10	1:132269-135924	wt_dd18	mut_dd18	OK	16.0734	8.33437	-0.947534	0.518518	-2.01212	5e-05	0.00194082	yes
AT1G02520	AT1G02520	ABCB11 P-glycoprotein 11	1:523535-529069	wt_dd18	mut_dd18	OK	8.92869	4.54669	-0.973631	0.509223	-2.00781	5e-05	0.00194082	yes
AT4G19960	AT4G19960	KUP9 K uptake permease 9	4:10813182-10817070	wt_dd18	mut_dd18	OK	6.26457	3.1808	-0.977824	0.507745	-1.34926	0.0008	0.0186034	yes
AT3G11430	AT3G11430	GPAT5 glycerol-3-phosphate acyltransferase 5	3:3595693-3597952	wt_dd18	mut_dd18	OK	35.3636	17.313	-1.03041	0.489571	-2.77844	5e-05	0.00194082	yes
AT2G04100	AT2G04100	AT2G04100 MATE efflux family protein	2:1376693-1379130	wt_dd18	mut_dd18	OK	7.82893	3.79529	-1.04461	0.484776	-1.53822	0.00025	0.00739832	yes
AT3G12520	AT3G12520	SULTR4;2 sulfate transporter 4;2	3:3967057-3972135	wt_dd18	mut_dd18	OK	7.59833	3.67417	-1.04826	0.483551	-1.36771	0.00145	0.02929	yes
AT2G46430	AT2G46430	CNGC3 cyclic nucleotide gated channel 3	2:19057998-19061492	wt_dd18	mut_dd18	OK	5.18422	2.47249	-1.06816	0.476927	-1.47852	0.001	0.0218997	yes
AT1G64780	AT1G64780	AMT1;2 ammonium transporter 1;2	1:24060639-24062804	wt_dd18	mut_dd18	OK	11.6121	5.50046	-1.078	0.473685	-2.08395	5e-05	0.00194082	yes
AT2G04040	AT2G04040	DTX1 MATE efflux family protein	2:1333132-1336550	wt_dd18	mut_dd18	OK	10.4985	4.9471	-1.08553	0.471219	-1.66475	0.0008	0.0186034	yes
AT4G13510	AT4G13510	AMT1;1 ammonium transporter 1;1	4:7857999-7860288	wt_dd18	mut_dd18	OK	37.7059	17.7455	-1.08733	0.470632	-2.6256	5e-05	0.00194082	yes
AT1G64170	AT1G64170	CHX16 cation/H exchanger 16	1:23814983-23818481	wt_dd18	mut_dd18	OK	15.6447	7.32806	-1.09417	0.468406	-2.52139	5e-05	0.00194082	yes
AT3G60330	AT3G60330	HA7 H[ ]-ATPase 7	3:22298366-22303718	wt_dd18	mut_dd18	OK	11.8296	5.34771	-1.14541	0.452061	-2.25275	5e-05	0.00194082	yes
AT3G47780	AT3G47780	ABCA7 ABC2 homolog 6	3:17624339-17629285	wt_dd18	mut_dd18	OK	7.25325	3.13377	-1.21073	0.43205	-2.2164	5e-05	0.00194082	yes
AT3G53480	AT3G53480	ABCG37 pleiotropic drug resistance 9	3:19825266-19831880	wt_dd18	mut_dd18	OK	46.8206	20.048	-1.22368	0.428189	-3.35267	5e-05	0.00194082	yes
AT1G78000	AT1G78000	SULTR1;2 sulfate transporter 1;2	1:29327514-29333220	wt_dd18	mut_dd18	OK	20.9436	8.80225	-1.25056	0.420285	-2.66391	5e-05	0.00194082	yes
AT3G63380	AT3G63380	AT3G63380 ATPase E1-E2 type family protein / haloacid dehalogenase-l	3:23406483-23410360	wt_dd18	mut_dd18	OK	9.3075	3.89805	-1.25564	0.418808	-2.55168	5e-05	0.00194082	yes
AT5G59520	AT5G59520	ZIP2 ZRT/IRT-like protein 2	5:23991212-23992908	wt_dd18	mut_dd18	OK	113.803	47.3698	-1.2645	0.416244	-3.50091	5e-05	0.00194082	yes
AT4G23700	AT4G23700	CHX17 cation/H exchanger 17	4:12342375-12346051	wt_dd18	mut_dd18	OK	49.7969	20.5709	-1.27545	0.413096	-3.04847	5e-05	0.00194082	yes
AT3G47420	AT3G47420	G3Pp1 putative glycerol-3-phosphate transporter 1	3:17472296-17475274	wt_dd18	mut_dd18	OK	170.819	68.8742	-1.31043	0.403201	-2.99915	5e-05	0.00194082	yes
AT1G31885	AT1G31885	NIP3;1 NOD26-like intrinsic protein 3;1	1:11450314-11452068	wt_dd18	mut_dd18	OK	7.45075	2.99895	-1.31293	0.402503	-1.31646	0.00055	0.0137507	yes
AT3G14770	AT3G14770	SWEET2 Nodulin MtN3 family protein	3:4957333-4959704	wt_dd18	mut_dd18	OK	29.5792	11.8849	-1.31546	0.401797	-3.18647	5e-05	0.00194082	yes
AT5G50200	AT5G50200	WR3 nitrate transmembrane transporter	5:20436179-20437815	wt_dd18	mut_dd18	OK	23.7553	9.17037	-1.3732	0.386034	-2.1102	5e-05	0.00194082	yes
AT3G25190	AT3G25190	AT3G25190 Vacuolar iron transporter (VIT) family protein	3:9174397-9175866	wt_dd18	mut_dd18	OK	38.6019	14.759	-1.38708	0.382338	-3.20505	5e-05	0.00194082	yes
AT5G11180	AT5G11180	GLR2.6 glutamate receptor 2.6	5:3557237-3561575	wt_dd18	mut_dd18	OK	3.93351	1.49746	-1.3933	0.380693	-1.71262	0.0002	0.00623687	yes
AT5G48400	AT5G48400	ATGLR1.2 Glutamate receptor family protein	5:19616065-19619508	wt_dd18	mut_dd18	OK	2.25305	0.844104	-1.41638	0.374651	-1.35194	0.00175	0.0334527	yes
AT5G43350	AT5G43350	PHT1;1 phosphate transporter 1;1	5:17399768-17402158	wt_dd18	mut_dd18	OK	110.935	35.691	-1.63608	0.321729	-4.56425	5e-05	0.00194082	yes
AT2G38940	AT2G38940	PHT1;4 phosphate transporter 1;4	2:16257156-16260253	wt_dd18	mut_dd18	OK	49.4476	15.0808	-1.71319	0.304985	-4.29488	5e-05	0.00194082	yes
AT4G13420	AT4G13420	HAK5 high affinity K transporter 5	4:7796781-7802251	wt_dd18	mut_dd18	OK	24.6303	5.85933	-2.07162	0.237892	-4.02349	5e-05	0.00194082	yes
