# Supplementary material for: The Arabidopsis RLCK VI_A2 Kinase Controls Seedling and Plant Growth in Parallel with Gibberellin
Source: Int J Mol Sci. 2020 Oct 1;21(19):7266. doi: 10.3390/ijms21197266 (PMC7582978; doi:10.3390/ijms21197266)
Supplement: Supplementary file 1 [file ijms-21-07266-s001.zip › Supplementary Valkai et al/Supplementary Tables/Supplementary Table 7_primers.xlsx]

## Sheet: Sheet1
	Sequence	Reference
Primers used for qRT PCR
UBQ1_F (AT3G52590)	CGCAAGTGCTATGCTCGTCTT
UBQ1_R (AT3G52590)	GCCTCAACTGGTTGCTGTGA
GAI_F (AT1G14920)	CACCTCGGCTTGGAAACTCTC	(1)
GAI_R (AT1G14920)	TGACAAAGGGAAAAACAGTAGGATTT	(1)
RGA_F (AT1G66350)	AATAGTGGCCAAGGTTATCGTG	(1)
RGA_R (AT1G66350)	AGTGTGCCAACCCAACATC	(1)
GA3ox1_F (AT1G15550)	CAGCTCATACCGACTCCACC
GA3ox1_R (AT1G15550)	CGGTGACCCAACCAAGATCA
GA20ox2_F (AT5G51810)	ACCGAGACTATTTCCGAGGATT	(1)
GA20ox2_R (AT5G51810)	TGTTTGGCATGGAGGATAATG	(1)
GA2OX6_F (At1G02400)	GACTGCCTTCAGGCATTGAC
GA2OX6_R (At1G02400)	TGCAAAGTACATCGCCGACA
NPF12_F (At1G52190)	GCTCCAAGTCAAAAGTTGAGGTTT
NPF12_R (At1G52190)	GACCCAATCTCCTCCTCACG
PIF4_F (At2G43010)	CATCTCCGACCGGTTTGCTA
PIF4_R (At2G43010)	CCATCGGCTGCATCTGAGTC
IAA29_F (At4G32280)	GGATGGTGTGGCAATAGCAAG
IAA29_R (At4G32280)	TGTCGCAATCTTCATATTCGGT
SHY2_IAA3_F (At1G04240)	CCCTCCTCGAAAGGCTCAGA
SHY2_IAA3_R (At1G04240)	CCTTGACCCTCATGCTCAGA
EXPA6_F (At2G28950)	TGGTGGTGGTTGGGAAACTG
EXPA6_R (At2G28950)	ACCACAAGCTCCTCCCATTG
EXT3_F (At1G21310)	TCCACCACACCATCCTTACC
EXT3_R (At1G21310)	GTGTACATCGTGTTCTCCGTGA
Primers used for full length RLCK VI_A2 cloning and expression
VI_A2 EcoRIFull_F (At2G18890)	GCAGAATTCATGAAGTACATTCGAAGCAA
VI_A2 XhoIFull_R (At2G18890)	GCACTCGAGGCGACTACGATGCGAAGAAC
AtGAPC-2_F (AT1G13440)	ACTTGAAGGGTGGTGCTAAA
AtGAPC-2_R (AT1G13440)	ACATTCCGGTCAATTTTCCATT
Primers used for the verification of T-DNA insertion site
VI_A2mid_F (At2G18890)	GGAGATCTGGGTAAAAACGGTGAAG
T-DNA LB out	ATATTGACCATCATACTCATTGC
(1) Baba, A.I.; Valkai, I.; Labhane, N.M.; Koczka, L.; Andrási, N.; Klement, É.; Darula, Zs.; Medzihradszky, K.F.; Szabados, L.; Fehér, A.; Rigó, G.; Cséplő, Á. CRK5 Protein Kinase Contributes to the Progression of Embryogenesis of Arabidopsis thaliana. Int. J. Mol. Sci. 2019, 20, 6120; doi:10.3390/ijms20246120
